# Supplementary material for: The dynamic side of the Warburg effect: glycolytic intermediate storage as buffer for fluctuating glucose and O 2 supply in tumor cells
Source: F1000Res. 2018 Dec 28;7:1177. Originally published 2018 Aug 2. [Version 2] doi: 10.12688/f1000research.15635.2 (PMC6352925; doi:10.12688/f1000research.15635.2)
Supplement: Dataset 1. Model simulation results for 5 experiments on suspensions of Ehrlich ascites tumor cells in vitro — http://dx.doi.org/10.5256/f1000research.15635.d212544 Experiment 1: low glucose concentration added (92 µM); Experiment 2: higher glucose concentration added (776 μM); Experiment 3: one hour aerobic incubation with high concentration of glucose (11.1 mM); Experiment 4: maximum FBP content following addition of a range of glucose amounts; Experiment 5: accumulation of lactate and FBP after 5 and 10 s at two low initial glucose levels; Experiments 1–5 are described in Supplementary Text: Calibrating the computational model with experimental data. [file f1000research-7-18800-s0000.tgz]

Archive with 1 entries (1 files):
- 868c3253-210e-49bd-900b-612402b37cd6_Data_S1.xlsx
