# Supplementary material for: The dynamic side of the Warburg effect: glycolytic intermediate storage as buffer for fluctuating glucose and O 2 supply in tumor cells
Source: F1000Res. 2018 Dec 28;7:1177. Originally published 2018 Aug 2. [Version 2] doi: 10.12688/f1000research.15635.2 (PMC6352925; doi:10.12688/f1000research.15635.2)
Supplement: Dataset 1. Model simulation results for 5 experiments on suspensions of Ehrlich ascites tumor cells in vitro — http://dx.doi.org/10.5256/f1000research.15635.d212544 Experiment 1: low glucose concentration added (92 µM); Experiment 2: higher glucose concentration added (776 μM); Experiment 3: one hour aerobic incubation with high concentration of glucose (11.1 mM); Experiment 4: maximum FBP content following addition of a range of glucose amounts; Experiment 5: accumulation of lactate and FBP after 5 and 10 s at two low initial glucose levels; Experiments 1–5 are described in Supplementary Text: Calibrating the computational model with experimental data. [file f1000research-7-18800-s0000.tgz › 868c3253-210e-49bd-900b-612402b37cd6_Data_S1.xlsx]

## Sheet: Index
Worksheet	Content
Exp 1	simulation experiment 1: at t=0: 3.5 µmol glucose was added per ml of cell volume; simulation of experiment: E. L. Coe, K. H. Ibsen, M. Dixon, R. W. McKee, Glycolysis of small amounts of glucose by Ehrlich ascites carcinoma cells. Cancer Research 26, 276-281 (1966). See Fig. 2, left column.
Exp 2	simulation experiment 2: at t=0: 26.6 µmol glucose was added per ml cell volume; simulation of experiment; I.-L. Lee, R. C. Strunk, E. L. Coe, Coordination among Rate-limiting Steps of Glycolysis and Respiration in Intact Ascites Tumor Cells. Journal of Biological Chemistry 242, 2021-2028 (1967). See Fig. 2, right column.
Exp 3	simulation experiment 3: 11 mM glucose was added at t=0; simulation of experiment Tiedemann and Warburg: H. Tiedemann, Über den Stoffwechsel des Ascites-Tumors der Maus. Zeitschrift fuer die gesamte experimentelle Medizin 119, (1952).
Exp 4	simulation experiment 4: ten different amount of glucose were given at t=0 and the maximum amount of FBP accumulated was assessed (Exp4_1 to Exp4_10: E. L. Coe, K. H. Ibsen, M. Dixon, R. W. McKee, Glycolysis of small amounts of glucose by Ehrlich ascites carcinoma cells. Cancer Research 26, 276-281 (1966)
Maximum FBP exp 4	summary experimental data and simulation result experiment 4: ten amounts of glucose were given at t=0. The maximum amount of FBP accumulated in the cells was determined. E. L. Coe, K. H. Ibsen, M. Dixon, R. W. McKee, Glycolysis of small amounts of glucose by Ehrlich ascites carcinoma cells. Cancer Research 26, 276-281 (1966)
Exp 5	simulation experiment 5: start concentrations of 77 and 154 µM glucose (Exp5_1 and Exp5_2) were given at t=0 and the amount of FBP and lactate accumulated at t=5 s and t=10 s was measured: I.-L. Lee, R. C. Strunk, E. L. Coe, Coordination among Rate-limiting Steps of Glycolysis and Respiration in Intact Ascites Tumor Cells. Journal of Biological Chemistry 242, 2021-2028 (1967).
Accumulation 5 and 10 sec exp 5	summary experimental data and simulation result experiment 5: accumulation of lactate and FBP in 5 and 10 sec: experimental data and simulation results. I.-L. Lee, R. C. Strunk, E. L. Coe, Coordination among Rate-limiting Steps of Glycolysis and Respiration in Intact Ascites Tumor Cells. Journal of Biological Chemistry 242, 2021-2028 (1967).
Column headers	Variable	Unit
GLC	glucose concentration	micromol per liter water in the suspension; micromolar
LAC	lactate concentration	micromol per liter water in the suspension; micromolar
PYR	pyruvate concentration	micromol per liter water in the suspension; micromolar
ADP	adenosine diphosphate	micromol per liter cytosolic water; micromolar
ATP	adenosine triphosphate	micromol per liter cytosolic water; micromolar
FBP	fructose 1,6-bisphosphate	micromol per liter cytosolic water; micromolar
F_active	active fraction of head section of glycolysis, not inhibited by interaction with phosphorylated glycolytic intermediates
NAD	oxidized nicotinamide adenine dinucleotide	micromol per liter cytosolic water; micromolar
store_glc	amount of glucose-derived metabolites stored in cell in other forms than phosphorylated glycolytic intermediated	micromol per liter cytosolic water; micromolar
NADH	reduced nicotinamide adenine dinucleotide	micromol per liter cytosolic water; micromolar
AdN	adenine nucleotide content: ATP + ADP concentration	micromol per liter cytosolic water; micromolar
J_hyd	ATP hydrolysis rate for cellular work and macromolecular synthesis	micromol per liter intracellular water per s; micromolar/s
J_mit	mitochondrial ATP synthesis	micromol per liter intracellular water per s; micromolar/s
J_head	flux in the head section of glycolysis: glucose -> FBP	micromol (6-carbon units) per liter intracellular water per s; micromolar/s
J_tail	flux in the tail section of glycolysis: 1/2 FBP -> pyruvate	micromol (3-carbon units) per liter intracellular water per s; micromolar/s
J_lac	flux for lactate dehydrogenase: pyruvate + NADH <-> lactate + NAD	micromol (3-carbon units) per liter intracellular water per s; micromolar/s
J_store	storage rate into intracellular pool: phosphorylated glycolytic intermediates -> store	micromol (6-carbon units) per liter intracellular water per s; micromolar/s
J_glycATPnet	net glycolytic ATP production = 2*J_tail - 2*J_head	micromol per liter intracellular water per s; micromolar/s
J_breakdown_ADP	ADP breakdown (via AMP, to inosine, adenosine, hypoxanthine etc.)	micromol per liter intracellular water per s; micromolar/s
J_adp_synth	resynthesis of ADP (via AMP)	micromol per liter intracellular water per s; micromolar/s
J_ATPtot	J_mit + J_glycATPnet	micromol per liter intracellular water per s; micromolar/s
J_O2	oxygen consumption	micromol per liter intracellular water per s; micromolar/s
glc_per_ml	glucose amount in suspension per unit cell volume	micromol per ml cell volume
lac_per_ml	lactate amount in suspension per unit cell volume	micromol per ml cell volume
FBP_per_ml	fructose 1,6-bisphosphate (FBP) amount per unit cell volume	micromol per ml cell volume
ATP_per_ml	ATP amount in suspension per unit cell volume	micromol per ml cell volume
del_lac_per_ml	change in lactate amount per unit cell volume	micromol per ml cell volume
del_glc_per_ml	change in glucose amount per unit cell volume	micromol per ml cell volume
store_glc_per_ml	amount of glucose moved to intracellular storage forms	micromol (6-carbon units) per ml cell volume

## Sheet: Exp 1
time	GLC	LAC	PYR	ADP	ATP	FBP	F_active	NAD	store_glc	NADH	AdN	J_hyd	J_mit	J_head	J_tail	J_lac	J_store	J_breakdown_ADP	J_adp_synth	J_glycATPnet	J_ATPtot	J_O2	glc_per_ml	lac_per_ml	FBP_per_ml	ATP_per_ml	del_lac_per_ml	del_glc_per_ml	store_glc_per_ml
0	91.5181	258.727	12.8634	63.7304	2748.38	0	1	199.918	0	0.0820776	2812.11	198.969	198.968	185.558	0	-11.8001	0	0.910401	0	-371.117	-172.149	35.5299	3.5	9.89469	0	2.15	0	0	0
10	54.1457	288.798	13.0026	88.3262	2681.56	795.234	0.958074	194.247	24.7887	5.75296	2769.89	196.019	214.779	141.599	135.468	122.971	4.13678	1.74871	0.0224364	-12.262	202.517	38.3533	2.07074	11.0447	0.622095	2.09773	1.15005	1.42926	0.0193917
20	28.0159	313.135	12.967	37.9425	2723.39	1245.19	0.864346	196.937	85.4421	3.06343	2761.33	194.599	169.675	88.3053	101.805	91.7924	6.47745	0.322694	0.0332282	26.9991	196.674	30.299	1.07144	11.9755	0.974089	2.13045	2.08077	2.42856	0.0668396
30	13.1939	331.128	12.9595	21.6382	2738.01	1372.62	0.761124	198.027	162.438	1.97331	2759.65	194.32	132.829	45.1313	76.2655	68.3712	7.14034	0.10495	0.0353494	62.2684	195.097	23.7194	0.504587	12.6636	1.07378	2.14189	2.76892	2.99541	0.127072
45	4.12301	351.134	12.9655	14.2617	2744.88	1198.07	0.637416	198.552	275.926	1.44797	2759.14	194.236	105.304	13.7613	58.3209	52.0302	6.23233	0.0455915	0.0359929	89.1193	194.423	18.8042	0.15768	13.4287	0.937227	2.14726	3.53401	3.34232	0.215852
60	1.37717	367.873	12.9772	12.4851	2746.61	864.4	0.562557	198.672	365.807	1.32812	2759.09	194.228	96.9204	4.26983	52.9492	47.1498	4.49658	0.0349399	0.0360547	97.3588	194.279	17.3072	0.0526682	14.0689	0.676203	2.14862	4.17417	3.44733	0.286164
90	0.180187	399.103	13.0035	11.8855	2747.32	150.85	0.524496	198.691	453.317	1.30856	2759.2	194.246	93.8948	0.533063	50.712	45.0905	0.784718	0.0316647	0.0359136	100.358	194.253	16.7669	0.00689105	15.2632	0.118007	2.14917	5.36852	3.49311	0.354621
120	0.0223343	400.12	13.0057	54.5154	2688.63	0.000128365	0.564909	199.786	456.217	0.213517	2743.14	191.582	190.918	0.070971	0.141961	-11.2503	6.67748e-07	0.666158	0.0561735	0.141979	191.06	34.0926	0.00085415	15.3021	1.00417e-07	2.10326	5.40741	3.49915	0.356889
180	0.000219835	384.863	13.0487	49.4298	2658.84	1.53828e-06	0.639803	199.798	456.217	0.202014	2708.27	185.798	185.411	0.000789121	0.00157849	-11.0595	8.0021e-09	0.547668	0.100159	0.00157874	185.413	33.1091	8.40733e-06	14.7186	1.20337e-09	2.07996	4.82393	3.49999	0.356889

## Sheet: Exp 2
time	GLC	LAC	PYR	ADP	ATP	FBP	F_active	NAD	store_glc	NADH	AdN	J_hyd	J_mit	J_head	J_tail	J_lac	J_store	J_breakdown_ADP	J_adp_synth	J_glycATPnet	J_ATPtot	J_O2	glc_per_ml	lac_per_ml	FBP_per_ml	ATP_per_ml	del_lac_per_ml	del_glc_per_ml	store_glc_per_ml
0	776.301	256.862	12.8549	63.7409	3967.89	0	1	199.92	0	0.0804979	4031.63	198.969	198.967	295.491	0	-11.7978	0	0.910701	0	-590.981	-392.014	35.5299	26.6	8.80138	0	3.104	0	0	0
5	740.276	276.106	13.1982	641.926	3079.09	880.126	0.9775	185.514	13.0962	14.486	3721.02	151.501	259.613	272.163	172.952	157.4	4.57839	92.3655	0.360961	-198.423	61.1908	46.3595	25.3656	9.4608	0.688505	2.40871	0.65942	1.23442	0.0102449
10	707.166	295.931	13.1807	442.558	2882.56	1634.14	0.917743	186.92	49.68	13.0799	3325.12	85.8316	255.776	250.567	169.063	154.211	8.50071	43.9015	0.860327	-163.008	92.7681	45.6743	24.2311	10.1401	1.27835	2.25497	1.33872	2.36895	0.0388637
15	676.703	314.87	13.1071	191.001	3013.13	2296.15	0.832628	190.764	106.667	9.23562	3204.13	65.7641	240.688	229.2	155.696	142.156	11.9445	8.17732	1.01293	-147.007	93.6807	42.9799	23.1873	10.789	1.79624	2.35711	1.98766	3.41274	0.0834438
20	649.252	331.491	13.0348	82.3929	3107.15	2881.53	0.733567	194.49	181.675	5.51021	3189.55	63.3441	211.73	202.863	132.674	120.389	14.9896	1.52166	1.03133	-140.378	71.3517	37.8089	22.2467	11.3585	2.25416	2.43066	2.55716	4.35335	0.142121
30	604.968	357.783	12.9969	35.2834	3158.1	3773.27	0.53244	197.071	375.866	2.9288	3193.39	63.9811	165.097	147.039	97.9358	88.1873	19.6284	0.279049	1.02648	-98.2056	66.8912	29.4816	20.7293	12.2595	2.95176	2.47052	3.45807	5.87073	0.294032
45	562.078	384.454	12.9886	15.7128	3192.46	4469.26	0.303791	198.413	737.927	1.58722	3208.18	66.4347	111.568	83.6159	61.8231	55.1863	23.2489	0.0553408	1.00783	-43.5857	67.9824	19.9229	19.2596	13.1733	3.49621	2.4974	4.37196	7.34037	0.577265
60	537.643	401.86	12.9932	9.60786	3214.64	4665.16	0.177685	198.861	1136.46	1.1392	3224.24	69.0997	81.3514	48.8021	43.2651	38.4108	24.268	0.0206915	0.987561	-11.0741	70.2773	14.527	18.4224	13.7697	3.64946	2.51475	4.96835	8.17763	0.889028
90	512.067	425.96	13.009	6.54013	3249.51	4446.25	0.0896946	199.078	1932.82	0.921971	3256.05	74.3761	61.306	24.5914	31.6089	27.9412	23.1292	0.00958766	0.947437	14.0349	75.3409	10.9475	17.546	14.5955	3.47821	2.54203	5.79415	9.054	1.51201
120	495.486	446.639	13.0269	6.33751	3280.35	4026.69	0.0743781	199.075	2667.96	0.924545	3286.69	79.4571	59.8305	20.3755	30.6354	27.0535	20.9467	0.00900279	0.9088	20.5198	80.3503	10.684	16.9778	15.3041	3.15	2.56615	6.50274	9.62216	2.08709
180	463.686	489.76	13.067	7.25317	3336.89	3273.65	0.0811793	198.966	3927.25	1.0342	3344.14	88.9873	66.3416	22.1849	33.9116	29.9388	17.0294	0.0117922	0.83633	23.4533	89.7949	11.8467	15.8882	16.7817	2.56091	2.61038	7.98027	10.7118	3.07221
240	427.259	538.001	13.1128	8.4246	3388.31	2758.32	0.0944619	198.833	4966.64	1.16709	3396.73	97.7109	74.1021	25.6881	37.8608	33.4231	14.3487	0.0159088	0.769993	24.3452	98.4473	13.2325	14.6401	18.4346	2.15778	2.65061	9.63325	11.9599	3.8853
300	385.712	591.303	13.1637	9.57195	3435.23	2437.41	0.106737	198.699	5862.91	1.30105	3444.8	105.684	81.1474	28.7857	41.3902	36.5306	12.6793	0.0205372	0.709363	25.209	106.356	14.4906	13.2164	20.261	1.90673	2.68731	11.4596	13.3836	4.58643

## Sheet: Exp 3
time	GLC	LAC	PYR	ADP	ATP	FBP	F_active	NAD	store_glc	NADH	AdN	J_hyd	J_mit	J_head	J_tail	J_lac	J_store	J_breakdown_ADP	J_adp_synth	J_glycATPnet	J_ATPtot	J_O2	glc_per_ml	lac_per_ml	FBP_per_ml	ATP_per_ml	del_lac_per_ml	del_glc_per_ml	store_glc_per_ml
0	11101.5	272.14	12.9125	63.6654	3967.89	0	1	199.907	0	0.0934954	4031.55	198.969	198.969	313.488	0	-11.8145	0	0.908544	0	-626.976	-428.007	35.5302	2567.37	62.9362	0	3.104	0	0	0
1	11100.3	272.653	12.9525	338.99	3679.92	205.321	0.998955	188.205	0.599084	11.7948	4018.91	198.969	252.084	308.304	167.012	148.923	1.06807	25.7581	0	-282.584	-30.5001	45.015	2567.1	63.0548	0.160619	2.87873	0.118583	0.270211	0.000468651
2	11099.2	273.223	12.9599	529.014	3440.92	401.624	0.9959	186.128	2.35656	13.8718	3969.93	192.789	257.752	302.866	170.084	153.52	2.08923	62.7298	0.0469965	-265.563	-7.8103	46.0272	2566.84	63.1866	0.314182	2.69176	0.250431	0.535858	0.00184349
3	11098.1	273.804	12.9632	647.398	3234.51	591.193	0.990936	185.294	5.2289	14.7064	3881.91	178.189	259.657	297.087	171.087	155.061	3.07537	93.9468	0.158019	-252	7.65735	46.3673	2566.58	63.3209	0.462479	2.53029	0.384646	0.796614	0.00409046
4	11096.9	274.388	12.9648	704.07	3062.76	774.393	0.984161	184.963	9.17843	15.0371	3766.83	159.101	260.349	291.199	171.385	155.632	4.02837	111.115	0.30317	-239.63	20.7196	46.4909	2566.32	63.4559	0.605792	2.39594	0.519718	1.05228	0.0071801
5	11095.9	274.973	12.9654	713.833	2927.09	951.487	0.97568	184.898	14.1691	15.1024	3640.92	138.215	260.458	285.433	171.318	155.741	4.9496	114.217	0.461991	-228.231	32.2266	46.5103	2566.07	63.5913	0.744329	2.2898	0.655066	1.30287	0.0110842
6	11094.8	275.558	12.9655	691.298	2826.52	1122.82	0.965602	184.999	20.1664	15.0006	3517.82	117.796	260.203	279.949	171.005	155.568	5.84088	107.12	0.617259	-217.887	42.3157	46.4648	2565.83	63.7266	0.878361	2.21113	0.790378	1.54856	0.0157758
7	11093.8	276.142	12.9652	648.276	2758.11	1288.81	0.954038	185.223	27.1385	14.7769	3406.38	99.3117	259.669	274.814	170.486	155.181	6.70435	94.2019	0.757822	-208.656	51.0129	46.3695	2565.59	63.8617	1.00821	2.15761	0.925444	1.78964	0.0212299
8	11092.7	276.724	12.9646	593.319	2717.71	1449.88	0.941097	185.549	35.0555	14.4511	3311.03	83.4944	258.878	270.019	169.771	154.599	7.54223	78.9071	0.878101	-200.496	58.3823	46.2283	2565.35	63.9963	1.13421	2.12601	1.06009	2.0264	0.0274232
9	11091.7	277.304	12.9636	532.237	2700.77	1606.42	0.92689	185.97	43.8903	14.0301	3233.01	70.5534	257.815	265.494	168.837	153.815	8.35655	63.4965	0.976508	-193.314	64.5018	46.0385	2565.12	64.1304	1.25667	2.11276	1.19414	2.25912	0.0343345
10	11090.7	277.88	12.9623	468.844	2702.79	1758.76	0.911524	186.488	53.6175	13.5123	3171.64	60.3737	256.433	261.146	167.644	152.795	9.149	49.2715	1.05392	-187.004	69.4289	45.7916	2564.89	64.2636	1.37584	2.11434	1.32741	2.48798	0.0419439
11	11089.8	278.452	12.9606	405.633	2719.53	1907.15	0.895107	187.111	64.2138	12.8893	3125.17	52.6654	254.646	256.869	166.122	151.479	9.92094	36.8812	1.11253	-181.495	73.1513	45.4725	2564.66	64.3959	1.49193	2.12744	1.45967	2.71311	0.0502332
12	11088.8	279.018	12.9585	344.328	2747.04	2051.81	0.877744	187.85	75.6569	12.1499	3091.37	47.0596	252.324	252.566	164.167	149.775	10.6734	26.5757	1.15516	-176.799	75.525	45.0579	2564.44	64.5268	1.60509	2.14896	1.59063	2.93452	0.0591849
13	11087.9	279.577	12.956	286.336	2781.55	2192.91	0.85954	188.717	87.9257	11.2827	3067.89	43.1648	249.278	248.15	161.64	147.547	11.4074	18.3777	1.18478	-173.019	76.2591	44.514	2564.22	64.6561	1.71547	2.17595	1.71989	3.15214	0.0687825
14	11086.9	280.127	12.9531	233.099	2819.32	2330.62	0.840597	189.713	101	10.2871	3052.42	40.5987	245.264	243.544	158.366	144.623	12.1238	12.1792	1.20429	-170.354	74.9096	43.7971	2564.01	64.7831	1.8232	2.2055	1.84693	3.36585	0.0790104
15	11086	280.663	12.9498	186.315	2856.52	2465.13	0.821012	190.809	114.861	9.19113	3042.83	39.0082	240.043	238.683	154.204	140.837	12.8235	7.78095	1.21639	-168.959	71.0841	42.8648	2563.8	64.9073	1.92842	2.2346	1.97105	3.57544	0.0898537
16	11085.2	281.184	12.9464	147.797	2889.47	2596.61	0.800882	191.927	129.491	8.07265	3037.27	38.0854	233.586	233.521	149.184	136.174	13.5075	4.89633	1.2234	-168.674	64.9125	41.7118	2563.59	65.0277	2.03127	2.26038	2.0915	3.78069	0.101298
17	11084.3	281.686	12.9433	118.676	2915.57	2725.09	0.780299	192.948	144.872	7.05242	3034.24	37.5837	226.36	228.045	143.697	130.977	14.1758	3.15694	1.22722	-168.695	57.6648	40.4214	2563.39	65.1438	2.13178	2.28079	2.20762	3.9813	0.113331
18	11083.4	282.169	12.9409	98.3217	2934.38	2850.4	0.759353	193.774	160.987	6.22626	3032.7	37.3281	219.233	222.287	138.368	125.884	14.8277	2.1669	1.22916	-167.837	51.3964	39.1488	2563.2	65.2554	2.22981	2.29551	2.31922	4.17704	0.125937
19	11082.6	282.633	12.9392	84.4	2947.6	2972.15	0.738133	194.401	177.816	5.59858	3032	37.2125	212.791	216.322	133.577	121.324	15.461	1.5967	1.23004	-165.489	47.3019	37.9983	2563.01	65.3628	2.32506	2.30585	2.42662	4.36767	0.139102
20	11081.8	283.081	12.9379	74.3493	2957.46	3089.98	0.716726	194.889	195.337	5.11063	3031.81	37.1801	206.983	210.226	129.262	117.259	16.074	1.23906	1.23029	-161.927	45.0563	36.9613	2562.82	65.4665	2.41723	2.31356	2.53028	4.55305	0.152808
21	11081	283.515	12.9368	66.4848	2965.46	3203.65	0.695219	195.293	213.528	4.70656	3031.95	37.2026	201.52	204.056	125.211	113.478	16.6653	0.990796	1.23012	-157.69	43.8307	35.9857	2562.64	65.5668	2.50615	2.31982	2.63054	4.7331	0.167038
22	11080.3	283.935	12.936	59.9726	2972.35	3313.05	0.673693	195.644	232.363	4.35579	3032.32	37.2644	196.204	197.853	121.289	109.834	17.2343	0.806205	1.22965	-153.129	43.0756	35.0364	2562.47	65.6638	2.59173	2.32521	2.72759	4.90777	0.181773
23	11079.5	284.341	12.9353	54.4225	2978.45	3418.13	0.652224	195.956	251.818	4.04435	3032.87	37.3561	190.959	191.647	117.444	106.272	17.781	0.663891	1.22895	-148.405	42.5541	34.0999	2562.3	65.7577	2.67393	2.32998	2.8215	5.07705	0.196992
24	11078.8	284.734	12.9346	49.6219	2983.94	3518.9	0.630883	196.235	271.868	3.76518	3033.56	37.4709	185.768	185.462	113.666	102.778	18.3052	0.551932	1.22808	-143.592	42.1759	33.1728	2562.13	65.8486	2.75276	2.33428	2.91235	5.24094	0.212677
25	11078.2	285.113	12.9341	45.4298	2988.94	3615.37	0.609735	196.486	292.488	3.51362	3034.36	37.6039	180.631	179.321	109.955	99.3519	18.807	0.462617	1.22706	-138.731	41.9005	32.2556	2561.98	65.9364	2.82823	2.33818	3.00019	5.39947	0.228807
26	11077.5	285.481	12.9336	41.7425	2993.51	3707.58	0.588841	196.714	313.653	3.28613	3035.26	37.7516	175.555	173.242	106.316	95.997	19.2867	0.390567	1.22594	-133.851	41.7042	31.3491	2561.82	66.0213	2.90037	2.34177	3.08508	5.55269	0.245364
27	11076.8	285.835	12.9332	38.4792	2997.74	3795.59	0.568252	196.92	335.339	3.0798	3036.22	37.911	170.547	167.243	102.755	92.7175	19.7445	0.331887	1.22473	-128.977	41.5701	30.4549	2561.67	66.1033	2.96921	2.34507	3.16709	5.70066	0.262329
28	11076.2	286.178	12.9328	35.5762	3001.66	3879.45	0.548017	197.108	357.522	2.89222	3037.24	38.08	165.617	161.341	99.2756	89.5179	20.1808	0.2837	1.22344	-124.13	41.4865	29.5744	2561.53	66.1825	3.03481	2.34814	3.24629	5.84345	0.279682
29	11075.6	286.508	12.9325	32.9821	3005.32	3959.23	0.528176	197.279	380.177	2.7213	3038.3	38.2569	160.77	155.547	95.8836	86.4022	20.5958	0.243835	1.2221	-119.326	41.4441	28.709	2561.39	66.2589	3.09723	2.351	3.32274	5.98116	0.297405
30	11075.1	286.827	12.9323	30.6546	3008.75	4035.03	0.508767	197.435	403.282	2.56526	3039.41	38.4402	156.017	149.874	92.5832	83.3739	20.9901	0.210634	1.22071	-114.581	41.4361	27.8601	2561.26	66.3327	3.15652	2.35369	3.39651	6.11389	0.31548
31	11074.5	287.135	12.932	28.5587	3011.99	4106.92	0.489821	197.577	426.814	2.42256	3040.54	38.6289	151.363	144.331	89.3781	80.4359	21.364	0.182817	1.21927	-109.905	41.4571	27.029	2561.13	66.4039	3.21276	2.35622	3.4677	6.24174	0.333888
32	11074	287.432	12.9318	26.6652	3015.04	4175	0.471362	197.708	450.751	2.29188	3041.71	38.822	146.814	138.927	86.27	77.5918	21.7182	0.159379	1.2178	-105.314	41.4998	26.2168	2561.01	66.4726	3.26602	2.35861	3.53637	6.36483	0.352613
33	11073.5	287.718	12.9317	24.9497	3017.95	4239.38	0.453413	197.828	475.07	2.17193	3042.89	39.0188	142.376	133.669	83.2635	74.8408	22.0531	0.139531	1.21631	-100.81	41.566	25.4244	2560.89	66.5388	3.31638	2.36088	3.60261	6.48329	0.371638
34	11073	287.995	12.9315	23.3912	3020.71	4300.15	0.43599	197.938	499.751	2.06176	3044.1	39.2187	138.055	128.562	80.3583	72.1863	22.3692	0.122644	1.21479	-96.4066	41.6485	24.6527	2560.78	66.6027	3.36392	2.36304	3.6665	6.59725	0.390945
35	11072.5	288.261	12.9314	21.9718	3023.35	4357.43	0.419106	198.04	524.773	1.9604	3045.32	39.4212	133.854	123.61	77.5559	69.628	22.6672	0.108211	1.21325	-92.1077	41.7459	23.9024	2560.67	66.6643	3.40873	2.36511	3.72813	6.70683	0.410519
36	11072	288.518	12.9313	20.6763	3025.88	4411.32	0.40277	198.133	550.116	1.86705	3046.55	39.6259	129.775	118.816	74.8567	67.1663	22.9475	0.0958264	1.21169	-87.9191	41.8562	23.1742	2560.56	66.7238	3.45089	2.36708	3.78757	6.81218	0.430345
37	11071.6	288.766	12.9312	19.4913	3028.31	4461.94	0.386987	198.219	575.761	1.78096	3047.8	39.8324	125.823	114.183	72.2605	64.8008	23.2109	0.0851574	1.21012	-83.845	41.9777	22.4683	2560.46	66.7811	3.49049	2.36899	3.84492	6.91343	0.450406
38	11071.2	289.005	12.9311	18.4055	3030.65	4509.4	0.371759	198.299	601.689	1.70149	3049.05	40.0405	121.997	109.711	69.7667	62.5306	23.4578	0.0759334	1.20854	-79.8885	42.109	21.7853	2560.36	66.8365	3.52762	2.37082	3.90025	7.01072	0.47069
39	11070.8	289.236	12.9311	17.4086	3032.91	4553.82	0.357087	198.372	627.883	1.62804	3050.32	40.2498	118.301	105.4	67.3744	60.3545	23.6888	0.067931	1.20694	-76.0522	42.2487	21.1252	2560.27	66.8899	3.56236	2.37258	3.95365	7.1042	0.491181
40	11070.4	289.459	12.931	16.492	3035.09	4595.3	0.342967	198.44	654.326	1.5601	3051.59	40.4603	114.733	101.251	65.082	58.2712	23.9046	0.060966	1.20534	-72.3375	42.3959	20.4881	2560.18	66.9414	3.59481	2.37429	4.0052	7.19399	0.511866
41	11070	289.674	12.931	15.648	3037.21	4633.96	0.329394	198.503	680.999	1.4972	3052.86	40.6716	111.295	97.2605	62.8879	56.2787	24.1057	0.0548853	1.20374	-68.7453	42.5496	19.8741	2560.09	66.9912	3.62505	2.37595	4.05497	7.28026	0.532732
42	11069.7	289.882	12.931	14.8696	3039.27	4669.9	0.316361	198.561	707.889	1.43891	3054.14	40.8837	107.985	93.428	60.79	54.3752	24.2927	0.049561	1.20212	-65.276	42.709	19.283	2560.01	67.0393	3.65317	2.37756	4.10306	7.36312	0.553767
43	11069.3	290.083	12.931	14.151	3041.27	4703.25	0.30386	198.615	734.978	1.38484	3055.42	41.0964	104.803	89.7507	58.7862	52.5584	24.4661	0.0448861	1.20051	-61.9291	42.8737	18.7148	2559.93	67.0857	3.67926	2.37912	4.14952	7.44272	0.574959
44	11069	290.277	12.931	13.4866	3043.22	4734.1	0.29188	198.665	762.253	1.33466	3056.71	41.3096	101.746	86.2258	56.8739	50.8259	24.6266	0.0407703	1.19889	-58.7038	43.0427	18.169	2559.86	67.1307	3.7034	2.38065	4.19445	7.51918	0.596295
45	11068.7	290.465	12.9309	12.8717	3045.12	4762.57	0.28041	198.712	789.699	1.28805	3057.99	41.5233	98.8146	82.8501	55.0507	49.1753	24.7747	0.0371375	1.19726	-55.5988	43.2158	17.6455	2559.78	67.1741	3.72566	2.38214	4.2379	7.59265	0.617766
46	11068.4	290.647	12.931	12.3021	3046.98	4788.75	0.269437	198.755	817.303	1.24473	3059.28	41.7372	96.005	79.6201	53.3138	47.604	24.9109	0.0339234	1.19563	-52.6125	43.3925	17.1437	2559.71	67.2162	3.74615	2.38359	4.27996	7.66325	0.63936
47	11068.1	290.823	12.931	11.7739	3048.8	4812.76	0.258948	198.796	845.053	1.20443	3060.58	41.9515	93.3151	76.532	51.6605	46.1091	25.0358	0.0310728	1.194	-49.7429	43.5722	16.6634	2559.64	67.2569	3.76492	2.38502	4.32068	7.73111	0.661068
48	11067.8	290.994	12.931	11.2837	3050.58	4834.67	0.24893	198.833	872.935	1.16693	3061.87	42.1659	90.7425	73.5818	50.0879	44.6882	25.1498	0.028539	1.19237	-46.9877	43.7548	16.204	2559.58	67.2963	3.78207	2.38641	4.36013	7.79634	0.682879
49	11067.5	291.159	12.931	10.8283	3052.33	4854.6	0.239368	198.868	900.937	1.13201	3063.16	42.3804	88.2842	70.7653	48.5931	43.3385	25.2535	0.026282	1.19074	-44.3443	43.9399	15.765	2559.52	67.3346	3.79766	2.38778	4.39839	7.85906	0.704785
50	11067.3	291.32	12.931	10.405	3054.05	4872.63	0.230247	198.901	929.05	1.09948	3064.46	42.5951	85.9373	68.0783	47.1733	42.0572	25.3472	0.0242674	1.18911	-41.8101	44.1272	15.346	2559.46	67.3717	3.81176	2.38912	4.43549	7.91939	0.726777
51	11067	291.476	12.931	10.0112	3055.74	4888.85	0.221553	198.931	957.261	1.06916	3065.75	42.8098	83.6987	65.5166	45.8255	40.8416	25.4316	0.0224654	1.18748	-39.3821	44.3166	14.9462	2559.4	67.4077	3.82445	2.39044	4.47152	7.97744	0.748846
52	11066.8	291.627	12.9311	9.64472	3057.4	4903.36	0.21327	198.959	985.561	1.04089	3067.04	43.0245	81.565	63.0756	44.547	39.6891	25.5071	0.0208506	1.18585	-37.0573	44.5077	14.5652	2559.34	67.4427	3.8358	2.39174	4.50651	8.03332	0.770985
53	11066.5	291.774	12.9311	9.30337	3059.04	4916.22	0.205383	198.985	1013.94	1.01451	3068.34	43.2392	79.5331	60.751	43.3347	38.597	25.574	0.0194008	1.18421	-34.8326	44.7005	14.2023	2559.29	67.4767	3.84586	2.39302	4.54053	8.08713	0.793185
54	11066.3	291.917	12.9311	8.98528	3060.65	4927.54	0.197878	199.01	1042.39	0.989902	3069.63	43.4539	77.5995	58.5385	42.1861	37.5626	25.6329	0.0180968	1.18258	-32.7048	44.8947	13.8571	2559.24	67.5098	3.85471	2.39428	4.57363	8.13896	0.81544
55	11066.1	292.056	12.9312	8.68874	3062.24	4937.37	0.190738	199.033	1070.9	0.966926	3070.93	43.6684	75.7608	56.4336	41.0983	36.5835	25.684	0.016922	1.18095	-30.6707	45.0901	13.5287	2559.19	67.5421	3.8624	2.39553	4.60585	8.18892	0.837743
56	11065.9	292.192	12.9312	8.41215	3063.81	4945.8	0.18395	199.055	1099.46	0.945471	3072.22	43.8829	74.0137	54.4321	40.0686	35.6572	25.7279	0.0158618	1.17932	-28.727	45.2867	13.2167	2559.14	67.5734	3.869	2.39676	4.63724	8.2371	0.860087
57	11065.7	292.324	12.9313	8.15407	3065.36	4952.89	0.177499	199.075	1128.07	0.925432	3073.51	44.0973	72.3548	52.5297	39.0945	34.7812	25.7648	0.0149035	1.17769	-26.8704	45.4844	12.9205	2559.09	67.6041	3.87455	2.39797	4.66785	8.28358	0.882466
58	11065.5	292.454	12.9313	7.9132	3066.89	4958.72	0.17137	199.093	1156.71	0.906711	3074.8	44.3115	70.7806	50.7222	38.1734	33.9533	25.7951	0.014036	1.17606	-25.0976	45.6829	12.6394	2559.05	67.6339	3.87911	2.39917	4.69772	8.32844	0.904875
59	11065.3	292.58	12.9313	7.6883	3068.41	4963.35	0.165551	199.111	1185.39	0.889218	3076.09	44.5256	69.2879	49.0057	37.3029	33.1712	25.8192	0.0132495	1.17443	-23.4056	45.8823	12.3728	2559	67.6631	3.88273	2.40035	4.72688	8.37178	0.927307
60	11065.1	292.703	12.9314	7.47827	3069.91	4966.85	0.160026	199.127	1214.09	0.87287	3077.38	44.7395	67.8733	47.376	36.4806	32.4326	25.8374	0.0125355	1.1728	-21.7909	46.0824	12.1202	2558.96	67.6916	3.88547	2.40153	4.75539	8.41366	0.949757
65	11064.3	293.282	12.9316	6.61793	3077.2	4969.3	0.136386	199.194	1357.72	0.805813	3083.82	45.8063	61.8632	40.4009	33.0149	29.3229	25.8501	0.00981712	1.16469	-14.7719	47.0913	11.047	2558.77	67.8255	3.88739	2.40723	4.88926	8.60373	1.06212
70	11063.6	293.81	12.9319	6.00508	3084.21	4951.3	0.118328	199.242	1501.12	0.758001	3090.21	46.8677	57.3577	35.071	30.4466	27.0214	25.7565	0.00808309	1.15662	-9.24887	48.1088	10.2424	2558.61	67.9476	3.8733	2.41271	5.01144	8.7672	1.17429
75	11063	294.301	12.9322	5.57006	3091.01	4918	0.104619	199.276	1643.76	0.724096	3096.58	47.923	54.0384	31.0245	28.5704	25.3419	25.5832	0.00695439	1.1486	-4.90833	49.13	9.64971	2558.46	68.0612	3.84725	2.41803	5.12502	8.91042	1.28588
80	11062.4	294.766	12.9325	5.26453	3097.63	4873.41	0.0942733	199.3	1785.27	0.700359	3102.9	48.9717	51.6441	27.9713	27.225	24.1384	25.3513	0.00621238	1.14062	-1.49241	50.1516	9.22215	2558.34	68.1686	3.81237	2.42322	5.2324	9.0383	1.39658
85	11061.9	295.211	12.9328	5.05434	3104.13	4820.64	0.086516	199.316	1925.36	0.684128	3109.18	50.0136	49.9657	25.6827	26.2856	23.2983	25.0768	0.00572622	1.1327	1.20573	51.1714	8.92244	2558.22	68.2716	3.77109	2.4283	5.33536	9.15465	1.50617
90	11061.4	295.643	12.9331	4.91504	3110.5	4762.04	0.0807451	199.327	2063.84	0.673489	3115.42	51.0487	48.8389	23.9816	25.6561	22.7354	24.772	0.00541494	1.12483	3.34903	52.1879	8.72123	2558.11	68.3715	3.72525	2.43329	5.43531	9.26239	1.6145
95	11061	296.067	12.9334	4.82886	3116.79	4699.43	0.0764975	199.333	2200.57	0.667046	3121.62	52.0767	48.136	22.7312	25.2632	22.384	24.4463	0.0052267	1.11701	5.0641	53.2001	8.59571	2558.01	68.4695	3.67627	2.4382	5.53328	9.36375	1.72146
100	11060.6	296.485	12.9337	4.78277	3122.99	4634.19	0.0734181	199.336	2335.44	0.663774	3127.77	53.0977	47.7583	21.8267	25.0511	22.194	24.1069	0.00512741	1.10925	6.44889	54.2072	8.52826	2557.91	68.5663	3.62524	2.44305	5.6301	9.46047	1.82697
105	11060.2	296.902	12.9341	4.76717	3129.12	4567.39	0.0712363	199.337	2468.41	0.662916	3133.89	54.1117	47.6301	21.1881	24.9773	22.1275	23.7594	0.00509401	1.10154	7.57849	55.2086	8.50537	2557.82	68.6626	3.57298	2.44785	5.72637	9.55385	1.93098
110	11059.8	297.318	12.9344	4.77489	3135.18	4499.81	0.0697456	199.336	2599.43	0.663906	3139.96	55.1185	47.6936	20.7544	25.0097	22.1558	23.4079	0.00511054	1.09388	8.51059	56.2042	8.51672	2557.73	68.7588	3.52011	2.45259	5.82257	9.64493	2.03348
115	11059.4	297.735	12.9347	4.80056	3141.18	4432.07	0.0687884	199.334	2728.49	0.666318	3145.98	56.1183	47.9043	20.479	25.1236	22.2568	23.0555	0.00516562	1.08628	9.28908	57.1933	8.55433	2557.64	68.8553	3.46712	2.45728	5.91906	9.73448	2.13444
120	11059	298.154	12.9351	4.84013	3147.13	4364.63	0.0682441	199.33	2855.6	0.669835	3151.97	57.111	48.2283	20.3263	25.3003	22.4139	22.7046	0.00525115	1.07873	9.94802	58.1763	8.6122	2557.55	68.9523	3.41436	2.46193	6.01611	9.82311	2.23388
180	11054.3	303.578	12.9397	5.75065	3214.79	3648.56	0.0743896	199.253	4239.16	0.746749	3220.54	68.486	55.4293	22.2697	29.2824	25.9642	18.9797	0.00741265	0.992229	14.0255	69.4548	9.89808	2556.46	70.2067	2.8542	2.51487	7.27045	10.9168	3.31621
240	11048.9	309.89	12.9452	6.84084	3276.58	3143.51	0.0851726	199.162	5411.12	0.83829	3283.42	78.9149	63.4554	25.6123	33.7851	29.9861	16.3524	0.0104896	0.912924	16.3456	79.801	11.3313	2555.21	71.6663	2.4591	2.5632	8.7301	12.1652	4.23301
300	11042.8	317.078	12.9514	7.89673	3333.11	2864.85	0.0946571	199.073	6372.97	0.927483	3341.01	88.4675	70.673	28.5776	37.8809	33.6497	10.8545	0.0139776	0.840284	18.6065	89.2796	12.6202	2553.79	73.3286	2.24112	2.60743	10.3923	13.5826	4.98545
360	11036.2	324.971	12.9582	8.66322	3385.08	2896.47	0.0973704	199.006	6968.53	0.994357	3393.74	97.2151	75.6023	29.5012	40.6814	36.1553	7.65412	0.0168228	0.773765	22.3604	97.9627	13.5004	2552.27	75.1541	2.26585	2.64808	12.2179	15.1065	5.45134
420	11029.6	333.324	12.9653	9.21114	3432.86	2980.56	0.0957882	198.956	7431.78	1.04443	3442.07	105.231	78.9783	29.1142	42.5837	37.8555	6.37589	0.0190181	0.712809	26.9391	105.917	14.1033	2550.74	77.0859	2.33163	2.68546	14.1497	16.6373	5.81373
480	11023.1	342.029	12.9728	9.70348	3476.66	3043.22	0.0937742	198.91	7829.2	1.09034	3486.36	112.578	81.9126	28.5832	44.2303	39.3263	5.59548	0.0211054	0.656939	31.2942	113.207	14.6273	2549.23	79.0988	2.38065	2.71972	16.1626	18.1413	6.12463
540	11016.7	351.058	12.9805	10.1959	3516.75	3074.81	0.0924902	198.864	8182.42	1.13641	3526.95	119.31	84.7579	28.2637	45.8274	40.753	5.02607	0.0233017	0.605747	35.1274	119.885	15.1353	2547.75	81.1871	2.40536	2.75109	18.2509	19.6225	6.40094
600	11010.3	360.407	12.9886	10.6952	3553.42	3080.27	0.0919956	198.817	8501.95	1.18314	3564.12	125.475	87.5558	28.1769	47.3994	42.1573	4.57558	0.0256398	0.558867	38.4451	126.001	15.635	2546.28	83.3492	2.40964	2.77977	20.413	21.0934	6.65091
660	11003.9	370.069	12.9969	11.1964	3586.94	3066.47	0.0921163	198.77	8794.24	1.23015	3598.13	131.118	90.2805	28.2718	48.9304	43.5251	4.20417	0.0280996	0.515961	41.3174	131.598	16.1215	2544.81	85.5836	2.39883	2.80599	22.6474	22.5646	6.87956
720	10997.5	380.034	13.0055	11.6938	3617.55	3039.43	0.0926785	198.723	9063.79	1.27696	3629.24	136.278	92.904	28.4968	50.4032	44.8407	3.8907	0.0306514	0.476719	43.8127	136.717	16.59	2543.33	87.8881	2.37769	2.82994	24.9519	24.0445	7.09042
780	10991.1	390.288	13.0144	12.1823	3645.5	3004.01	0.0935455	198.677	9314	1.32319	3657.68	140.995	95.407	28.8112	51.8054	46.093	3.62233	0.0332659	0.44085	45.9884	141.395	17.037	2541.84	90.2596	2.34997	2.8518	27.3234	25.5385	7.28616
840	10984.5	400.817	13.0236	12.6582	3671	2963.93	0.0946118	198.631	9547.57	1.36853	3683.66	145.304	97.7773	29.1831	53.1289	47.2745	3.39044	0.0359153	0.408086	47.8915	145.669	17.4602	2540.32	92.6946	2.31862	2.87175	29.7583	27.0506	7.46888
900	10977.9	411.604	13.0329	13.1182	3694.25	2922.01	0.0957957	198.587	9766.73	1.41275	3707.37	149.237	100.008	29.5881	54.3688	48.3809	3.18881	0.0385732	0.378179	49.5615	149.569	17.8586	2538.79	95.1892	2.28583	2.88994	32.253	28.583	7.64032
960	10971.2	422.632	13.0425	13.5599	3715.44	2880.27	0.097034	198.544	9973.31	1.45564	3729	152.824	102.096	30.0069	55.5227	49.4096	3.01269	0.0412148	0.350897	51.0315	153.127	18.2314	2537.24	97.7395	2.25318	2.90651	34.8033	30.137	7.80192
1020	10964.4	433.883	13.0523	13.9815	3734.73	2840.1	0.0982782	198.503	10168.9	1.49707	3748.71	156.095	104.041	30.4249	56.5897	50.3602	2.85826	0.0438175	0.326028	52.3296	156.371	18.5788	2535.66	100.341	2.22175	2.9216	37.4052	31.7128	7.95493
1080	10957.5	445.34	13.0623	14.3816	3752.29	2802.38	0.099492	198.463	10354.8	1.53693	3766.67	159.074	105.846	30.8311	57.5708	51.2332	2.72238	0.0463614	0.303372	53.4795	159.325	18.901	2534.06	102.991	2.19225	2.93534	40.0547	33.3102	8.10037
1140	10950.5	456.985	13.0724	14.7595	3768.27	2767.63	0.10065	198.425	10532.2	1.57516	3783.03	161.787	107.514	31.2177	58.4682	52.0306	2.6024	0.0488297	0.282745	54.501	162.015	19.1989	2532.45	105.684	2.16506	2.94784	42.7478	34.9283	8.23916
1200	10943.4	468.801	13.0827	15.1148	3782.79	2736.05	0.101735	198.388	10702.1	1.61173	3797.91	164.255	109.052	31.5797	59.2849	52.7553	2.49606	0.0512088	0.263978	55.4104	164.462	19.4735	2530.81	108.417	2.14035	2.9592	45.4805	36.5659	8.37205
1260	10936.2	480.773	13.0932	15.4476	3795.99	2707.67	0.102738	198.353	10865.3	1.64665	3811.44	166.499	110.466	31.9141	60.025	53.4107	2.40144	0.0534885	0.246911	56.2217	166.688	19.726	2529.15	111.185	2.11815	2.96953	48.2491	38.2217	8.49971
1320	10929	492.885	13.1038	15.7583	3807.97	2682.38	0.103654	198.32	11022.5	1.67995	3823.73	168.539	111.764	32.2197	60.6928	54.0008	2.31691	0.0556617	0.231401	56.9462	168.71	19.9578	2527.48	113.986	2.09838	2.9789	51.0503	39.8942	8.62271
1380	10921.7	505.124	13.1145	16.0476	3818.85	2660.01	0.104483	198.288	11174.4	1.71167	3834.9	170.391	112.953	32.4964	61.2931	54.5299	2.24107	0.0577242	0.217313	57.5936	170.547	20.1702	2525.79	116.817	2.08087	2.98741	53.8806	41.5818	8.74153
1440	10914.3	517.475	13.1253	16.3164	3828.73	2640.33	0.105226	198.258	11321.5	1.7419	3845.04	172.073	114.042	32.7449	61.8309	55.0024	2.17273	0.0596742	0.204522	58.1719	172.214	20.3647	2524.09	119.673	2.06548	2.99514	56.737	43.2832	8.85659
1500	10906.9	529.927	13.1362	16.5657	3837.68	2623.11	0.105888	198.229	11464.3	1.7707	3854.24	173.6	115.039	32.9667	62.3106	55.423	2.11089	0.0615116	0.192916	58.6879	173.727	20.5427	2522.38	122.553	2.05201	3.00214	59.6166	44.9968	8.96826
1560	10899.5	542.468	13.1472	16.7966	3845.79	2608.12	0.106473	198.202	11603.1	1.79812	3862.59	174.984	115.951	33.1633	62.7378	55.7947	2.0547	0.0632386	0.18239	59.1489	175.1	20.7055	2520.65	125.453	2.04028	3.00849	62.517	46.7213	9.07686
1620	10892	555.088	13.1583	17.0102	3853.14	2595.13	0.106988	198.176	11738.3	1.82431	3870.15	176.239	116.785	33.3366	63.1157	56.1233	2.00343	0.0648574	0.172847	59.5583	176.344	20.8545	2518.92	128.372	2.03012	3.01424	65.4355	48.4554	9.18266
1680	10884.4	567.777	13.1695	17.2077	3859.8	2583.94	0.107437	198.151	11870.3	1.84928	3877.01	177.376	117.548	33.4883	63.4496	56.4112	1.95647	0.0663724	0.1642	59.9225	177.471	20.9908	2517.18	131.306	2.02137	3.01945	68.3701	50.1981	9.28591
1740	10876.9	580.528	13.1807	17.3902	3865.83	2574.37	0.107826	198.127	11999.3	1.87316	3883.22	178.406	118.247	33.6202	63.7427	56.6626	1.91331	0.0677875	0.156369	60.245	178.492	21.1155	2515.43	134.255	2.01388	3.02416	71.3188	51.9481	9.3868
1800	10869.3	593.331	13.192	17.5587	3871.28	2566.25	0.10816	198.104	12125.5	1.896	3888.84	179.338	118.886	33.7341	63.999	56.8806	1.87349	0.0691075	0.149279	60.5298	179.416	21.2296	2513.67	137.216	2.00753	3.02843	74.2797	53.7045	9.48553
1860	10861.7	606.179	13.2033	17.7143	3876.21	2559.43	0.108444	198.082	12249.1	1.91789	3893.93	180.182	119.472	33.8315	64.2217	57.0683	1.83664	0.0703376	0.142864	60.7804	180.252	21.3342	2511.91	140.187	2.00219	3.03228	77.2511	55.4664	9.58226
1920	10854	619.067	13.2147	17.8579	3880.67	2553.77	0.108683	198.061	12370.4	1.93889	3898.52	180.945	120.008	33.914	64.414	57.2284	1.80242	0.0714829	0.137062	61	181.008	21.43	2510.14	143.168	1.99776	3.03577	80.2317	57.233	9.67714
1980	10846.4	631.989	13.2261	17.9905	3884.69	2549.15	0.108881	198.041	12489.5	1.95908	3902.68	181.634	120.5	33.9828	64.5786	57.3636	1.77056	0.0725484	0.131817	61.1916	181.692	21.5179	2508.37	146.156	1.99415	3.03892	83.2199	59.0035	9.7703
2040	10838.7	644.938	13.2376	18.113	3888.33	2545.47	0.109042	198.021	12606.6	1.9785	3906.44	182.258	120.952	34.0394	64.7182	57.4762	1.7408	0.0735396	0.127078	61.3576	182.309	21.5985	2506.6	149.151	1.99127	3.04176	86.2145	60.7773	9.86185
2100	10831	657.91	13.2491	18.2262	3891.61	2542.63	0.109169	198.003	12721.7	1.99723	3909.83	182.82	121.367	34.0848	64.8351	57.5683	1.71293	0.0744611	0.122798	61.5006	182.867	21.6726	2504.82	152.151	1.98905	3.04433	89.2145	62.5538	9.95191
2160	10823.3	670.901	13.2606	18.3307	3894.57	2540.54	0.109266	197.985	12835	2.01531	3912.9	183.328	121.748	34.1202	64.9315	57.6419	1.68677	0.075318	0.118935	61.6227	183.371	21.7407	2503.04	155.155	1.98742	3.04664	92.2188	64.3323	10.0406
2220	10815.6	683.906	13.2722	18.4274	3897.23	2539.13	0.109335	197.967	12946.6	2.03279	3915.66	183.787	122.099	34.1464	65.0093	57.6987	1.66215	0.0761147	0.11545	61.7258	183.825	21.8034	2501.26	158.163	1.98631	3.04873	95.2265	66.1125	10.1279
2280	10807.9	696.923	13.2838	18.5169	3899.63	2538.33	0.109379	197.95	13056.6	2.04973	3918.15	184.2	122.422	34.1644	65.0704	57.7404	1.63894	0.0768557	0.112308	61.8118	184.234	21.8611	2499.48	161.173	1.98569	3.0506	98.2367	67.8938	10.2139
2340	10800.2	709.947	13.2954	18.5998	3901.79	2538.08	0.109401	197.934	13165.2	2.06616	3920.39	184.572	122.721	34.1751	65.1163	57.7685	1.61699	0.0775452	0.109478	61.8824	184.603	21.9144	2497.7	164.185	1.98549	3.0523	101.249	69.6758	10.2988
2400	10792.5	722.976	13.3071	18.6766	3903.74	2538.31	0.109403	197.918	13272.3	2.08213	3922.41	184.907	122.996	34.1791	65.1485	57.7843	1.5962	0.0781873	0.106929	61.9389	184.935	21.9636	2495.92	167.198	1.98567	3.05382	104.262	71.4583	10.3826
2460	10784.8	736.008	13.3187	18.7479	3905.49	2538.98	0.109387	197.902	13378	2.09767	3924.23	185.209	123.251	34.1771	65.1685	57.789	1.57647	0.0787856	0.104635	61.9828	185.234	22.0091	2494.13	170.212	1.9862	3.05518	107.276	73.2407	10.4654
2520	10777.1	749.039	13.3304	18.8142	3907.05	2540.05	0.109355	197.887	13482.5	2.11281	3925.87	185.48	123.487	34.1697	65.1774	57.7838	1.55771	0.0793436	0.102574	62.0153	185.502	22.0513	2492.35	173.226	1.98703	3.05641	110.289	75.023	10.5471
2580	10769.4	762.069	13.3421	18.8759	3908.46	2541.47	0.109309	197.872	13585.7	2.12759	3927.34	185.724	123.706	34.1576	65.1763	57.7696	1.53984	0.0798646	0.100722	62.0375	185.744	22.0904	2490.57	176.239	1.98814	3.05751	113.303	76.8047	10.6278
2640	10761.7	775.094	13.3538	18.9334	3909.72	2543.21	0.109249	197.858	13687.8	2.14203	3928.65	185.942	123.91	34.1411	65.1663	57.7474	1.52279	0.0803516	0.0990597	62.0504	185.96	22.1267	2488.79	179.251	1.9895	3.0585	116.315	78.5857	10.7077
2700	10754	788.113	13.3655	18.987	3910.85	2545.23	0.109178	197.844	13788.8	2.15616	3929.83	186.138	124.099	34.1208	65.1482	57.718	1.50649	0.0808075	0.0975697	62.0549	186.154	22.1606	2487.01	182.262	1.99109	3.05938	119.326	80.3657	10.7867
2760	10746.3	801.125	13.3772	19.0371	3911.86	2547.51	0.109097	197.83	13888.7	2.17	3930.89	186.314	124.276	34.097	65.123	57.6822	1.49089	0.0812348	0.0962355	62.0519	186.328	22.1921	2485.23	185.271	1.99287	3.06017	122.335	82.1445	10.8648
2820	10738.6	814.128	13.3889	19.0841	3912.75	2550.02	0.109006	197.816	13987.6	2.18358	3931.84	186.47	124.441	34.0702	65.0913	57.6406	1.47594	0.0816359	0.0950422	62.0421	186.483	22.2216	2483.45	188.278	1.99483	3.06087	125.342	83.9221	10.9422
2880	10730.9	827.122	13.4007	19.1281	3913.56	2552.72	0.108908	197.803	14085.5	2.19692	3932.68	186.611	124.596	34.0407	65.0538	57.5939	1.46158	0.0820131	0.0939766	62.0261	186.622	22.2493	2481.68	191.283	1.99694	3.0615	128.347	85.6981	11.0188
2940	10723.3	840.104	13.4124	19.1695	3914.27	2555.61	0.108802	197.79	14182.5	2.21003	3933.44	186.736	124.741	34.0088	65.0111	57.5426	1.44778	0.0823683	0.0930264	62.0047	186.746	22.2752	2479.9	194.286	1.9992	3.06205	131.349	87.4726	11.0947
3000	10715.6	853.074	13.4242	19.2085	3914.9	2558.66	0.10869	197.777	14278.5	2.22293	3934.11	186.847	124.877	33.9747	64.9639	57.4873	1.4345	0.0827036	0.0921806	61.9784	186.856	22.2995	2478.13	197.285	2.00159	3.06255	134.349	89.2454	11.1698
3060	10707.9	866.031	13.436	19.2452	3915.46	2561.86	0.108572	197.764	14373.7	2.23563	3934.7	186.946	125.006	33.9388	64.9126	57.4283	1.4217	0.0830206	0.0914294	61.9476	186.953	22.3225	2476.36	200.282	2.00409	3.06298	137.345	91.0163	11.2443
3120	10700.3	878.975	13.4477	19.28	3915.95	2565.18	0.108449	197.752	14468.1	2.24816	3935.23	187.033	125.127	33.9012	64.8576	57.3661	1.40936	0.0833208	0.0907636	61.9129	187.04	22.3441	2474.59	203.275	2.00669	3.06337	140.339	92.7853	11.3181
3180	10692.6	891.904	13.4595	19.3129	3916.38	2568.61	0.108322	197.739	14561.7	2.26051	3935.7	187.111	125.242	33.8621	64.7994	57.301	1.39743	0.0836058	0.090175	61.8746	187.117	22.3646	2472.82	206.265	2.00937	3.06371	143.329	94.5523	11.3913
3240	10685	904.819	13.4713	19.3442	3916.76	2572.14	0.108192	197.727	14654.4	2.27271	3936.11	187.179	125.351	33.8218	64.7384	57.2335	1.38591	0.0838768	0.0896564	61.8332	187.184	22.3841	2471.06	209.252	2.01213	3.06401	146.316	96.3172	11.4639
3300	10677.4	917.717	13.483	19.374	3917.1	2575.76	0.108058	197.715	14746.5	2.28477	3936.47	187.239	125.454	33.7804	64.6749	57.1638	1.37476	0.0841351	0.0892009	61.7889	187.243	22.4026	2469.29	212.235	2.01497	3.06427	149.299	98.08	11.5359
3360	10669.8	930.6	13.4948	19.4024	3917.38	2579.46	0.107921	197.703	14837.8	2.29668	3936.79	187.291	125.553	33.7381	64.6091	57.0922	1.36395	0.0843817	0.0888025	61.7421	187.295	22.4202	2467.53	215.214	2.01786	3.06449	152.278	99.8406	11.6073
3420	10662.2	943.467	13.5066	19.4295	3917.63	2583.22	0.107782	197.692	14928.3	2.30847	3937.06	187.337	125.647	33.6949	64.5415	57.0189	1.35348	0.0846177	0.0884556	61.6931	187.34	22.437	2465.78	218.19	2.0208	3.06468	155.254	101.599	11.6781
3480	10654.6	956.317	13.5184	19.4554	3917.84	2587.04	0.107641	197.68	15018.2	2.32014	3937.3	187.376	125.737	33.6511	64.4721	56.9442	1.34332	0.084844	0.0881554	61.642	187.379	22.453	2464.02	221.161	2.02379	3.06485	158.225	103.355	11.7485
3540	10647	969.15	13.5301	19.4804	3918.02	2590.91	0.107498	197.668	15107.5	2.3317	3937.5	187.41	125.823	33.6067	64.4013	56.8683	1.33346	0.0850615	0.0878973	61.5892	187.413	22.4685	2462.27	224.129	2.02682	3.06499	161.193	105.109	11.8183
3600	10639.4	981.965	13.5419	19.5043	3918.17	2594.83	0.107354	197.657	15196	2.34315	3937.68	187.439	125.906	33.5618	64.3292	56.7912	1.32387	0.0852708	0.0876772	61.5348	187.441	22.4833	2460.51	227.093	2.02988	3.06511	164.157	106.86	11.8875

## Sheet: Exp4_ 1
time	GLC	LAC	PYR	ADP	ATP	FBP	F_active	NAD	store_glc	NADH	AdN	J_hyd	J_mit	J_head	J_tail	J_lac	J_store	J_breakdown_ADP	J_adp_synth	J_glycATPnet	J_ATPtot	J_O2	glc_per_ml	lac_per_ml	FBP_per_ml	ATP_per_ml	del_lac_per_ml	del_glc_per_ml	store_glc_per_ml
0	280.834	256.24	12.852	63.7445	2748.38	0	1	199.92	0	0.0799713	2812.12	198.969	198.967	244.622	0	-11.797	0	0.910804	0	-489.244	-290.277	35.5299	9.3	8.48554	0	2.15	0	0	0
10	221.948	295.511	13.146	296.189	2222.21	1234.83	0.936951	188.717	37.6906	11.2834	2518.4	154.303	249.897	207.125	163.991	149.468	6.42353	19.6642	0.339649	-86.2694	163.628	44.6245	7.34995	9.78604	0.96598	1.73839	1.30051	1.95005	0.0294846
20	172.297	331.526	13.0437	88.5695	2354.09	2171.82	0.791064	194.212	137.356	5.78755	2442.66	141.739	214.901	168.866	135.209	122.657	11.2977	1.75836	0.43519	-67.3153	147.586	38.3752	5.70573	10.9787	1.69897	1.84155	2.49316	3.59427	0.107451
30	133.789	360.232	13.0115	43.752	2393.84	2825.5	0.621343	196.538	283.22	3.46234	2437.6	140.9	178.399	125.066	107.445	96.8956	14.6982	0.429078	0.441572	-35.2412	143.158	31.8569	4.43049	11.9293	2.21033	1.87266	3.44378	4.86951	0.221557
45	95.3735	392.468	13.0058	22.5717	2418.61	3306.1	0.406735	197.907	552.767	2.09258	2441.18	141.495	135.667	73.8941	77.3083	69.2312	17.1982	0.1142	0.437049	6.82854	142.496	24.2263	3.15835	12.9968	2.5863	1.89203	4.51129	6.14165	0.432419
60	72.7363	416.401	13.0142	15.3942	2431.73	3385.81	0.269036	198.409	844.96	1.59072	2447.12	142.48	110.236	44.1615	60.6017	54.0198	17.6128	0.0531197	0.429556	32.8804	143.117	19.6851	2.40871	13.7894	2.64865	1.90229	5.30382	6.89129	0.660995
90	49.2219	453.424	13.0395	11.1964	2448.75	3025.79	0.150171	198.694	1406.59	1.30627	2459.95	144.608	90.283	20.634	48.0144	42.6125	15.74	0.0280995	0.413379	54.7608	145.044	16.122	1.63001	15.0154	2.36701	1.91561	6.52988	7.66999	1.10034
120	36.0365	485.616	13.0667	10.3332	2462.28	2472.47	0.121724	198.732	1884.03	1.26832	2472.61	146.708	85.5409	14.1211	44.8967	39.7759	12.8617	0.0239338	0.397407	61.5512	147.092	15.2752	1.19337	16.0815	1.93416	1.92619	7.59595	8.10663	1.47384
180	17.3734	547.046	13.1218	10.0842	2486.45	1390.34	0.140696	198.698	2550.07	1.30236	2496.54	150.677	84.1277	10.0428	43.4911	38.4544	7.23251	0.022794	0.367226	66.8965	151.024	15.0228	0.575331	18.1158	1.08764	1.9451	9.63023	8.72467	1.99487

## Sheet: Exp4_2
time	GLC	LAC	PYR	ADP	ATP	FBP	F_active	NAD	store_glc	NADH	AdN	J_hyd	J_mit	J_head	J_tail	J_lac	J_store	J_breakdown_ADP	J_adp_synth	J_glycATPnet	J_ATPtot	J_O2	glc_per_ml	lac_per_ml	FBP_per_ml	ATP_per_ml	del_lac_per_ml	del_glc_per_ml	store_glc_per_ml
0	93.632	255.617	12.849	63.7481	2748.38	0	1	199.921	0	0.0794448	2812.12	198.969	198.967	187.071	0	-11.7962	0	0.910908	0	-374.142	-175.175	35.5299	3	8.19007	0	2.15	0	0	0
10	49.5267	291.322	13.0056	79.9432	2691.62	782.352	0.958309	194.635	24.6477	5.36529	2771.56	196.296	210.363	135.638	132.075	119.87	4.06977	1.43252	0.0203293	-7.1262	203.237	37.5649	1.58685	9.33406	0.612018	2.1056	1.14399	1.41315	0.0192814
20	21.2316	318.824	12.9612	31.4641	2733.61	1166.62	0.868113	197.355	82.9173	2.64533	2765.08	195.22	157.719	73.5936	93.3036	83.998	6.06872	0.221906	0.028505	39.4201	197.139	28.1642	0.680267	10.2152	0.912623	2.13845	2.02517	2.31973	0.0648646
30	7.84027	338.068	12.9541	17.815	2746.2	1198.5	0.773957	198.298	152.613	1.70215	2764.01	195.044	119.832	29.7727	67.6758	60.5461	6.23455	0.0711397	0.0298478	75.8061	195.638	21.3986	0.251205	10.8318	0.937562	2.1483	2.64175	2.7488	0.119386
45	1.69357	359.614	12.9638	12.9006	2750.8	927.999	0.669592	198.647	246.239	1.35317	2763.7	194.993	98.9568	6.21489	54.2825	48.3651	4.82742	0.0373043	0.0302368	96.1353	195.092	17.6709	0.0542624	11.5222	0.725955	2.1519	3.33208	2.94574	0.192628
60	0.399207	378.652	12.9788	12.0547	2751.58	566.153	0.614065	198.695	311.147	1.30537	2763.64	194.982	94.7584	1.37738	51.4975	45.8251	2.94511	0.0325725	0.0303205	100.24	194.999	16.9211	0.0127907	12.1321	0.44289	2.15251	3.94206	2.98721	0.243404
90	0.0250619	406.413	12.9834	57.1636	2702.46	0.000150381	0.610758	199.782	349.877	0.217707	2759.62	194.316	193.505	0.086217	0.172466	-11.375	7.82276e-07	0.732452	0.0353857	0.172499	193.678	34.5545	0.000802993	13.0216	1.1764e-07	2.11408	4.83154	2.9992	0.273702
120	0.00140751	397.141	13.0109	53.8736	2684.37	9.3199e-06	0.645839	199.79	349.877	0.209529	2738.24	190.769	190.262	0.00511324	0.0102282	-11.3421	4.84818e-08	0.650566	0.062356	0.0102299	190.272	33.9754	4.50971e-05	12.7245	7.29077e-09	2.09993	4.53448	2.99995	0.273702
180	3.19022e-06	378.946	13.0603	48.929	2655.72	0	0.706802	199.803	349.877	0.197094	2704.64	185.196	184.824	1.26468e-05	0	-11.0251	0	0.536627	0.104732	-2.52936e-05	184.824	33.0043	1.02216e-07	12.1416	0	2.07751	3.95148	3	0.273702

## Sheet: Exp4_ 3
time	GLC	LAC	PYR	ADP	ATP	FBP	F_active	NAD	store_glc	NADH	AdN	J_hyd	J_mit	J_head	J_tail	J_lac	J_store	J_breakdown_ADP	J_adp_synth	J_glycATPnet	J_ATPtot	J_O2	glc_per_ml	lac_per_ml	FBP_per_ml	ATP_per_ml	del_lac_per_ml	del_glc_per_ml	store_glc_per_ml
0	281.748	205.795	12.3539	64.3344	2748.38	0	1	199.962	0	0.0381872	2812.71	198.969	198.945	244.744	0	-11.6667	0	0.927738	0	-489.488	-290.544	35.5259	2.5	1.82606	0	2.15	0	0	0
10	78.796	351.314	13.1535	143.463	2470.94	1090.58	0.941142	192.098	35.1153	7.90247	2614.4	170.228	232.695	160.289	148.871	136.28	5.67314	4.61337	0.218555	-22.8362	209.859	41.5527	0.699172	3.11727	0.853137	1.93297	1.29121	1.80083	0.02747
20	2.81427	431.565	12.6464	12.015	2597.64	1319.13	0.829874	198.611	109.491	1.38914	2609.65	169.44	94.5414	12.3395	50.3128	44.7151	6.86208	0.0323586	0.224549	75.9466	170.488	16.8824	0.0249715	3.82935	1.03193	2.03208	2.00329	2.47503	0.0856529
30	0.0413004	470.588	12.6708	9.97142	2601.89	1087.35	0.741096	198.737	179.281	1.26299	2611.86	169.806	83.4604	0.170565	43.4447	38.4446	5.65635	0.0222871	0.22176	86.5482	170.009	14.9036	0.000366466	4.17562	0.85061	2.03541	2.34956	2.49963	0.140248
45	0.000137916	526.862	12.7277	10.0731	2605.08	733.971	0.659331	198.68	258.06	1.32043	2615.15	170.352	84.0477	0.000507312	43.246	38.2101	3.81809	0.0227437	0.217615	86.491	170.539	15.0085	1.22375e-06	4.67495	0.574171	2.0379	2.84889	2.5	0.201875
60	6.20618e-07	582.898	12.7852	10.2013	2608.16	404.82	0.621524	198.621	307.255	1.37894	2618.36	170.884	84.7828	2.1527e-06	43.1418	38.0619	2.10586	0.0233266	0.213567	86.2836	171.066	15.1398	5.50686e-09	5.17217	0.316682	2.04031	3.34611	2.5	0.24036
90	0	647.775	12.8292	38.9569	2582.32	0	0.632498	199.546	330.355	0.453561	2621.28	171.368	171.251	0	0	-10.2399	0	0.340179	0.209886	0	171.251	30.5806	0	5.74783	0	2.0201	3.92177	2.5	0.25843
120	0	617.746	12.9892	38.5309	2578.62	0	0.665622	199.578	330.355	0.422179	2617.15	170.683	170.577	0	0	-10.1974	0	0.33278	0.215094	0	170.577	30.4602	0	5.48137	0	2.0172	3.65531	2.5	0.25843
180	0	558.035	13.2835	37.8124	2572.23	0	0.723179	199.638	330.355	0.362307	2610.04	169.504	169.417	0	0	-10.1234	0	0.320485	0.224063	0	169.417	30.253	0	4.95155	0	2.0122	3.12549	2.5	0.25843

## Sheet: Exp4_4
time	GLC	LAC	PYR	ADP	ATP	FBP	F_active	NAD	store_glc	NADH	AdN	J_hyd	J_mit	J_head	J_tail	J_lac	J_store	J_breakdown_ADP	J_adp_synth	J_glycATPnet	J_ATPtot	J_O2	glc_per_ml	lac_per_ml	FBP_per_ml	ATP_per_ml	del_lac_per_ml	del_glc_per_ml	store_glc_per_ml
0	91.5181	258.727	12.8634	63.7304	2748.38	0	1	199.918	0	0.0820776	2812.11	198.969	198.968	185.558	0	-11.8001	0	0.910401	0	-371.117	-172.149	35.5299	3.5	9.89469	0	2.15	0	0	0
10	54.1457	288.798	13.0026	88.3262	2681.56	795.234	0.958074	194.247	24.7887	5.75296	2769.89	196.019	214.779	141.599	135.468	122.971	4.13678	1.74871	0.0224364	-12.262	202.517	38.3533	2.07074	11.0447	0.622095	2.09773	1.15005	1.42926	0.0193917
20	28.0159	313.135	12.967	37.9425	2723.39	1245.19	0.864346	196.937	85.4421	3.06343	2761.33	194.599	169.675	88.3053	101.805	91.7924	6.47745	0.322694	0.0332282	26.9991	196.674	30.299	1.07144	11.9755	0.974089	2.13045	2.08077	2.42856	0.0668396
30	13.1939	331.128	12.9595	21.6382	2738.01	1372.62	0.761124	198.027	162.438	1.97331	2759.65	194.32	132.829	45.1313	76.2655	68.3712	7.14034	0.10495	0.0353494	62.2684	195.097	23.7194	0.504587	12.6636	1.07378	2.14189	2.76892	2.99541	0.127072
45	4.12301	351.134	12.9655	14.2617	2744.88	1198.07	0.637416	198.552	275.926	1.44797	2759.14	194.236	105.304	13.7613	58.3209	52.0302	6.23233	0.0455915	0.0359929	89.1193	194.423	18.8042	0.15768	13.4287	0.937227	2.14726	3.53401	3.34232	0.215852
60	1.37717	367.873	12.9772	12.4851	2746.61	864.4	0.562557	198.672	365.807	1.32812	2759.09	194.228	96.9204	4.26983	52.9492	47.1498	4.49658	0.0349399	0.0360547	97.3588	194.279	17.3072	0.0526682	14.0689	0.676203	2.14862	4.17417	3.44733	0.286164
90	0.180187	399.103	13.0035	11.8855	2747.32	150.85	0.524496	198.691	453.317	1.30856	2759.2	194.246	93.8948	0.533063	50.712	45.0905	0.784718	0.0316647	0.0359136	100.358	194.253	16.7669	0.00689105	15.2632	0.118007	2.14917	5.36852	3.49311	0.354621
120	0.0223343	400.12	13.0057	54.5154	2688.63	0.000128365	0.564909	199.786	456.217	0.213517	2743.14	191.582	190.918	0.070971	0.141961	-11.2503	6.67748e-07	0.666158	0.0561735	0.141979	191.06	34.0926	0.00085415	15.3021	1.00417e-07	2.10326	5.40741	3.49915	0.356889
180	0.000219835	384.863	13.0487	49.4298	2658.84	1.53828e-06	0.639803	199.798	456.217	0.202014	2708.27	185.798	185.411	0.000789121	0.00157849	-11.0595	8.0021e-09	0.547668	0.100159	0.00157874	185.413	33.1091	8.40733e-06	14.7186	1.20337e-09	2.07996	4.82393	3.49999	0.356889

## Sheet: Exp4_ 5
time	GLC	LAC	PYR	ADP	ATP	FBP	F_active	NAD	store_glc	NADH	AdN	J_hyd	J_mit	J_head	J_tail	J_lac	J_store	J_breakdown_ADP	J_adp_synth	J_glycATPnet	J_ATPtot	J_O2	glc_per_ml	lac_per_ml	FBP_per_ml	ATP_per_ml	del_lac_per_ml	del_glc_per_ml	store_glc_per_ml
0	29.0021	254.995	12.846	63.7518	2748.38	0	1	199.921	0	0.0789182	2812.13	198.969	198.967	104.714	0	-11.7954	0	0.911013	0	-209.427	-10.4599	35.5299	0.9	7.91307	0	2.15	0	0	0
10	8.84893	278.7	12.9114	21.3514	2787.88	215.342	0.986036	198.093	8.14473	1.90726	2809.23	198.969	131.929	42.2589	76.3382	68.5246	1.1202	0.102186	0	68.1586	200.088	23.5588	0.274602	8.6487	0.168458	2.1809	0.735624	0.625398	0.00637146
20	2.1324	295.203	12.912	14.1224	2794.39	126.86	0.968328	198.613	18.955	1.3868	2808.51	198.969	104.673	11.27	58.5378	52.2915	0.659921	0.0447052	0	94.5356	199.208	18.6916	0.0661734	9.16081	0.09924	2.186	1.24774	0.833827	0.0148281
30	0.474056	304.239	12.8932	55.4438	2750.88	0.00464254	0.965135	199.802	21.4887	0.198379	2806.32	198.969	191.823	2.56683	5.1355	-6.29714	2.41504e-05	0.689042	0	5.13729	196.96	34.2541	0.014711	9.44123	3.63177e-06	2.15196	1.52815	0.885289	0.0168102
45	0.0481402	300.193	12.8962	61.7578	2731.22	0.000418557	0.966743	199.874	21.4888	0.12646	2792.98	198.969	197.487	0.262766	0.52568	-11.2267	2.17732e-06	0.854916	0	0.525799	198.013	35.2655	0.0014939	9.31568	3.27429e-07	2.13658	1.4026	0.898506	0.0168103
60	0.00485139	295.343	12.8931	60.9326	2717.84	4.24605e-05	0.968277	199.884	21.4888	0.116469	2778.78	197.493	196.762	0.0265101	0.0530341	-11.6507	2.20878e-07	0.832222	0.0112263	0.0530487	196.815	35.1361	0.00015055	9.16518	3.3216e-08	2.12611	1.25211	0.899849	0.0168103
90	4.84646e-05	285.621	12.8826	56.5959	2697.36	4.49423e-07	0.971136	199.89	21.4888	0.110395	2753.95	193.375	192.813	0.000265097	0.000530758	-11.464	2.33788e-09	0.717975	0.0425348	0.000531559	192.814	34.4309	1.50397e-06	8.86348	3.51575e-10	2.11009	0.950411	0.899998	0.0168103
120	3.41622e-07	276.076	12.868	53.2698	2680.05	3.32247e-09	0.973738	199.895	21.4888	0.104698	2733.32	189.953	189.474	1.87039e-06	3.74545e-06	-11.2614	1.72834e-11	0.636066	0.0685568	4.11493e-06	189.474	33.8346	1.06013e-08	8.56726	2.5991e-12	2.09655	0.654186	0.9	0.0168103
180	0	257.436	12.8241	48.566	2652.25	0	0.978258	199.907	21.4888	0.0926557	2700.82	184.562	184.199	0	0	-10.937	0	0.528693	0.109558	0	184.199	32.8927	0	7.98881	0	2.0748	0.0757376	0.9	0.0168103

## Sheet: Exp4_ 6
time	GLC	LAC	PYR	ADP	ATP	FBP	F_active	NAD	store_glc	NADH	AdN	J_hyd	J_mit	J_head	J_tail	J_lac	J_store	J_breakdown_ADP	J_adp_synth	J_glycATPnet	J_ATPtot	J_O2	glc_per_ml	lac_per_ml	FBP_per_ml	ATP_per_ml	del_lac_per_ml	del_glc_per_ml	store_glc_per_ml
0	58.0041	254.995	12.846	63.7518	2748.38	0	1	199.921	0	0.0789182	2812.13	198.969	198.967	153.742	0	-11.7954	0	0.911013	0	-307.485	-108.517	35.5299	1.8	7.91307	0	2.15	0	0	0
10	23.6894	286.178	12.9478	39.4754	2761.36	529.178	0.970278	196.86	17.4663	3.13996	2800.84	198.969	172.134	88.9989	103.897	93.795	2.75277	0.349295	0	29.7961	201.93	30.7382	0.735137	8.88075	0.413966	2.16016	0.96768	1.06486	0.0136635
20	7.30233	307.781	12.9309	19.0303	2779.9	640.281	0.913649	198.235	52.9971	1.76504	2798.93	198.969	124.224	33.1438	70.913	63.5372	3.33072	0.081177	0	75.5383	199.762	22.1828	0.226608	9.55116	0.500879	2.17466	1.63809	1.57339	0.0414585
30	1.97415	323.515	12.9346	13.7958	2784.5	502.387	0.864835	198.611	86.7096	1.38893	2798.3	198.969	103.183	9.33757	57.3162	51.1536	2.6134	0.0426611	0	95.9572	199.141	18.4256	0.0612623	10.0394	0.393007	2.17826	2.12633	1.73874	0.0678312
45	0.272971	343.853	12.9494	12.3274	2785.36	168.951	0.828725	198.706	116.166	1.29431	2797.69	198.969	96.133	1.27832	52.6912	46.9369	0.878876	0.034063	0	102.826	198.959	17.1666	0.0084709	10.6705	0.132167	2.17893	2.75746	1.79153	0.0908744
60	0.0381366	351.124	12.9342	61.9063	2729.16	0.000288704	0.831668	199.831	119.734	0.168693	2791.07	198.969	197.68	0.179077	0.358237	-11.4251	1.50183e-06	0.859032	0	0.35832	198.039	35.3001	0.00118347	10.8962	2.25847e-07	2.13497	2.98309	1.79882	0.0936654
90	0.000712807	341.362	12.9489	58.258	2705.94	5.72585e-06	0.84684	199.842	119.734	0.157717	2764.2	195.075	194.464	0.00340283	0.00680703	-11.5815	2.97857e-08	0.760764	0.0296131	0.00680838	194.471	34.7258	2.212e-05	10.5932	4.47922e-09	2.1168	2.68017	1.79998	0.0936654
120	1.34905e-05	331.719	12.9608	54.5363	2687.43	1.15485e-07	0.860644	199.848	119.734	0.151871	2741.96	191.387	190.875	6.53307e-05	0.000130524	-11.3719	6.00747e-10	0.66667	0.057658	0.000130386	190.875	34.0848	4.1864e-07	10.294	9.03413e-11	2.10232	2.38093	1.8	0.0936654
180	0	312.908	12.9764	49.357	2657.93	0	0.884632	199.86	119.734	0.139605	2707.29	185.635	185.252	0	0	-11.0317	0	0.546056	0.101397	0	185.252	33.0807	0	9.71026	0	2.07925	1.79718	1.8	0.0936654

[truncated: 8 more sheets: Exp4_ 7, Exp4_ 8, Exp4_ 9, Exp4_10, Maximum FBP exp 4, Exp5_ 1, Exp5_ 2, Accumulation 5 and 10 sec exp 5]
