# Supplementary material for: The dynamic side of the Warburg effect: glycolytic intermediate storage as buffer for fluctuating glucose and O 2 supply in tumor cells
Source: F1000Res. 2018 Dec 28;7:1177. Originally published 2018 Aug 2. [Version 2] doi: 10.12688/f1000research.15635.2 (PMC6352925; doi:10.12688/f1000research.15635.2)
Supplement: Dataset 2. Simulation results of incubation of Ehrlich ascites tumor cells at 11 mM glucose without oxygen, simulating experiments in Warburg’s laboratory — http://dx.doi.org/10.5256/f1000research.15635.d212545 See description Experiment 6 in Supplementary Text: Testing the computational model with additional experimental data. [file f1000research-7-18800-s0001.tgz]

Archive with 1 entries (1 files):
- a9a0f421-6017-4d35-9d7d-47ee8d0d7856_Data_S2.xlsx
