# Supplementary material for: The dynamic side of the Warburg effect: glycolytic intermediate storage as buffer for fluctuating glucose and O 2 supply in tumor cells
Source: F1000Res. 2018 Dec 28;7:1177. Originally published 2018 Aug 2. [Version 2] doi: 10.12688/f1000research.15635.2 (PMC6352925; doi:10.12688/f1000research.15635.2)
Supplement: Dataset 2. Simulation results of incubation of Ehrlich ascites tumor cells at 11 mM glucose without oxygen, simulating experiments in Warburg’s laboratory — http://dx.doi.org/10.5256/f1000research.15635.d212545 See description Experiment 6 in Supplementary Text: Testing the computational model with additional experimental data. [file f1000research-7-18800-s0001.tgz › a9a0f421-6017-4d35-9d7d-47ee8d0d7856_Data_S2.xlsx]

## Sheet: Index
Worksheet	Content
Exp 6	11 mM glucose was added at t=0 and oxidative phosphorylation (mitochondrial ATP production and oxygen uptake) was completely inhibited; simulation of experiment by Tiedemann in Warburg's laboratory: H. Tiedemann, Über den Stoffwechsel des Ascites-Tumors der Maus. Zeitschrift fiir die gesamte experimentelle Medizin 119, (1952).
Column headers	Variable	Unit
GLC	glucose concentration	micromol per liter water in the suspension; micromolar
LAC	lactate concentration	micromol per liter water in the suspension; micromolar
PYR	pyruvate concentration	micromol per liter water in the suspension; micromolar
ADP	adenosine diphosphate	micromol per liter cytosolic water; micromolar
ATP	adenosine triphosphate	micromol per liter cytosolic water; micromolar
FBP	fructose 1,6-bisphosphate	micromol per liter cytosolic water; micromolar
F_active	active fraction of head section of glycolysis, not inhibited by interaction with phosphorylated glycolytic intermediates
NAD	oxidized nicotinamide adenine dinucleotide	micromol per liter cytosolic water; micromolar
store_glc	amount of glucose-derived metabolites stored in cell in other forms than phosphorylated glycolytic intermediated	micromol per liter cytosolic water; micromolar
NADH	reduced nicotinamide adenine dinucleotide	micromol per liter cytosolic water; micromolar
AdN	adenine nucleotide content: ATP + ADP concentration	micromol per liter cytosolic water; micromolar
J_hyd	ATP hydrolysis rate for cellular work and macromolecular synthesis	micromol per liter intracellular water per s; micromolar/s
J_mit	mitochondrial ATP synthesis	micromol per liter intracellular water per s; micromolar/s
J_head	flux in the head section of glycolysis: glucose -> FBP	micromol (6-carbon units) per liter intracellular water per s; micromolar/s
J_tail	flux in the tail section of glycolysis: 1/2 FBP -> pyruvate	micromol (3-carbon units) per liter intracellular water per s; micromolar/s
J_lac	flux for lactate dehydrogenase: pyruvate + NADH <-> lactate + NAD	micromol (3-carbon units) per liter intracellular water per s; micromolar/s
J_store	storage rate into intracellular pool: phosphorylated glycolytic intermediates -> store	micromol (6-carbon units) per liter intracellular water per s; micromolar/s
J_glycATPnet	net glycolytic ATP production = 2*J_tail - 2*J_head	micromol per liter intracellular water per s; micromolar/s
J_breakdown_ADP	ADP breakdown (via AMP)	micromol per liter intracellular water per s; micromolar/s
J_ATPtot	J_mit + J_glycATPnet	micromol per liter intracellular water per s; micromolar/s
J_O2	oxygen consumption	micromol per liter intracellular water per s; micromolar/s
glc_per_ml	glucose amount in suspension per unit cell volume	micromol per ml cell volume
lac_per_ml	lactate amount in suspension per unit cell volume	micromol per ml cell volume
FBP_per_ml	fructose 1,6-bisphosphate (FBP) amount per unit cell volume	micromol per ml cell volume
ATP_per_ml	ATP amount in suspension per unit cell volume	micromol per ml cell volume
del_lac_per_ml	change in lactate amount per unit cell volume	micromol per ml cell volume
del_glc_per_ml	change in glucose amount per unit cell volume	micromol per ml cell volume
store_glc_per_ml	amount of glucose moved to intracellular storage forms	micromol (6-carbon units) per ml cell volume

## Sheet: Exp 6
time	GLC	LAC	PYR	ADP	ATP	FBP	F_active	NAD	store_glc	NADH	AdN	J_hyd	J_mit	J_head	J_tail	J_lac	J_store	J_breakdown_ADP	J_glycATPnet	J_ATPtot	J_O2	glc_per_ml	lac_per_ml	FBP_per_ml	ATP_per_ml	del_lac_per_ml	del_glc_per_ml	store_glc_per_ml
0	11101.5	272.14	12.9125	63.6654	3967.89	0	1	199.907	0	0.0934954	4031.55	198.969	0	313.488	0	-11.8145	0	0.908544	-626.976	-626.976	0	2567.37	62.9362	0	3.104	0	0	0
1	11100.3	272.684	12.9644	584.945	3413.14	204.559	0.998959	184.561	0.596638	15.439	3998.08	197.458	0	303.24	159.646	156.296	1.06411	76.6955	-287.188	-287.188	0	2567.11	63.0619	0.160023	2.67003	0.125651	0.268207	0.000466738
2	11099.2	273.278	12.9712	942.921	2900.98	397.269	0.995926	182.537	2.34186	17.4628	3843.9	171.884	0	290.691	160.162	159.251	2.06658	199.292	-261.056	-261.056	0	2566.85	63.1993	0.310776	2.26938	0.263102	0.526479	0.00183199
3	11098.2	273.878	12.9732	1113.8	2459.24	576.979	0.991048	181.95	5.16394	18.0503	3573.04	126.956	0	276.533	160.255	159.999	3.00142	278.071	-232.557	-232.557	0	2566.6	63.3381	0.451359	1.92382	0.401917	0.773072	0.00403965
4	11097.1	274.48	12.9736	1145.57	2105.32	742.962	0.984492	181.836	8.98516	18.1642	3250.89	73.5202	0	261.973	160.116	160.135	3.86486	294.161	-203.714	-203.714	0	2566.37	63.4773	0.581204	1.64695	0.541074	1.00709	0.00702891
5	11096.2	275.082	12.9732	1095.04	1841.77	895.624	0.976431	181.949	13.7268	18.0515	2936.81	21.422	0	248.382	159.818	159.99	4.659	268.783	-177.129	-177.129	0	2566.15	63.6164	0.700629	1.44078	0.680216	1.22877	0.0107382
6	11095.3	275.682	12.9724	1009.77	1652.66	1036.41	0.967033	182.188	19.3157	17.8122	2662.43	0	0	236.47	159.457	159.683	5.39137	228.549	-154.025	-154.025	0	2565.94	63.7554	0.810764	1.29284	0.819152	1.43942	0.0151103
7	11094.4	276.282	12.9716	935.191	1494.09	1166.27	0.956449	182.433	25.6866	17.5671	2429.28	0	0	224.884	159.143	159.36	6.06688	196.038	-131.483	-131.483	0	2565.73	63.894	0.912347	1.1688	0.957808	1.6399	0.0200941
8	11093.6	276.88	12.9708	868.954	1360.15	1285.49	0.944829	182.678	32.7771	17.3224	2229.1	0	0	213.714	158.807	159.031	6.68709	169.252	-109.812	-109.812	0	2565.54	64.0324	1.00561	1.06402	1.09618	1.83048	0.0256409
9	11092.8	277.477	12.9699	807.302	1249.51	1394.66	0.932314	182.933	40.5274	17.0668	2056.81	0	0	203.257	158.442	158.679	7.25496	146.087	-89.6308	-89.6308	0	2565.36	64.1705	1.09101	0.977467	1.23426	2.01163	0.0317037
10	11092.1	278.073	12.969	748.676	1160.25	1494.57	0.919038	183.206	48.8814	16.7937	1908.92	0	0	193.737	158.038	158.293	7.77469	125.64	-71.3982	-71.3982	0	2565.19	64.3082	1.16917	0.907638	1.37202	2.18409	0.038239
11	11091.3	278.667	12.968	692.597	1090.03	1586.18	0.905123	183.501	57.7885	16.4994	1782.62	0	0	185.278	157.59	157.865	8.25127	107.523	-55.3765	-55.3765	0	2565.03	64.4456	1.24084	0.852707	1.50943	2.34873	0.0452068
12	11090.7	279.26	12.9669	639.075	1036.34	1670.53	0.890676	183.818	67.2036	16.1821	1675.42	0	0	177.911	157.095	157.391	8.69002	91.5467	-41.6334	-41.6334	0	2564.87	64.5827	1.30682	0.81071	1.64644	2.50649	0.052572
13	11090	279.85	12.9658	588.277	996.699	1748.61	0.875793	184.158	77.0877	15.8417	1584.98	0	0	171.587	156.547	156.864	9.09622	77.5718	-30.0797	-30.0797	0	2564.72	64.7192	1.3679	0.779698	1.78302	2.65831	0.0603041
14	11089.4	280.439	12.9645	540.369	968.766	1821.38	0.860557	184.522	87.4073	15.4784	1509.13	0	0	166.202	155.943	156.281	9.47476	65.4515	-20.5164	-20.5164	0	2564.57	64.8553	1.42483	0.757846	1.91911	2.80505	0.068377
15	11088.8	281.025	12.9632	495.434	950.468	1889.66	0.845039	184.907	98.1341	15.0929	1445.9	0	0	161.624	155.28	155.636	9.82996	55.0188	-12.6894	-12.6894	0	2564.43	64.9909	1.47825	0.743532	2.05468	2.94747	0.0767684
16	11088.2	281.609	12.9619	453.464	940.025	1954.17	0.829303	185.314	109.244	14.6857	1393.49	0	0	157.716	154.55	154.926	10.1655	46.0919	-6.33237	-6.33237	0	2564.29	65.1259	1.5287	0.735363	2.18965	3.08621	0.0854597
17	11087.6	282.189	12.9604	414.364	935.944	2015.47	0.813403	185.743	120.718	14.2574	1350.31	0	0	154.345	153.748	154.143	10.4844	38.4861	-1.19523	-1.19523	0	2564.15	65.2602	1.57666	0.732171	2.32398	3.2218	0.0944353
18	11087	282.767	12.9589	377.986	936.998	2074.06	0.797386	186.192	132.538	13.808	1314.98	0	0	151.394	152.864	153.278	10.7892	32.0251	2.94068	2.94068	0	2564.02	65.3938	1.6225	0.732994	2.45759	3.35465	0.103682
19	11086.4	283.342	12.9573	344.145	942.175	2130.31	0.781293	186.663	144.689	13.3374	1286.32	0	0	148.761	151.888	152.322	11.0818	26.5475	6.25595	6.25595	0	2563.89	65.5266	1.6665	0.737045	2.59041	3.48508	0.113188
20	11085.9	283.912	12.9556	312.652	950.649	2184.52	0.765162	187.155	157.16	12.8451	1263.3	0	0	146.361	150.808	151.26	11.3638	21.911	8.89381	8.89381	0	2563.76	65.6586	1.7089	0.743673	2.72236	3.61332	0.122943
21	11085.3	284.478	12.9539	283.325	961.727	2236.92	0.749026	187.669	169.939	12.3308	1245.05	0	0	144.125	149.605	150.078	11.6364	17.9933	10.9594	10.9594	0	2563.64	65.7895	1.7499	0.752339	2.85333	3.73956	0.13294
22	11084.8	285.04	12.9521	256.009	974.819	2287.7	0.732915	188.206	183.016	11.794	1230.83	0	0	141.997	148.263	148.756	11.9005	14.6909	12.5304	12.5304	0	2563.51	65.9194	1.78962	0.762582	2.98321	3.8639	0.143169
23	11084.3	285.596	12.9502	230.583	989.407	2337.02	0.716856	188.765	196.382	11.2351	1219.99	0	0	139.931	146.759	147.272	12.1571	11.9177	13.6565	13.6565	0	2563.39	66.0481	1.8282	0.773993	3.11188	3.98642	0.153625
24	11083.7	286.147	12.9482	206.971	1005.01	2384.98	0.700873	189.344	210.029	10.6558	1211.99	0	0	137.887	145.072	145.602	12.4066	9.60196	14.3706	14.3706	0	2563.27	66.1754	1.86572	0.786202	3.23918	4.10716	0.164301
25	11083.2	286.691	12.9462	185.142	1021.2	2431.7	0.684989	189.941	223.949	10.0591	1206.34	0	0	135.836	143.182	143.726	12.6496	7.68335	14.6933	14.6933	0	2563.15	66.3011	1.90227	0.798861	3.36493	4.22612	0.175191
26	11082.7	287.227	12.9441	165.106	1037.53	2477.25	0.669224	190.549	238.137	9.45102	1202.63	0	0	133.751	141.073	141.623	12.8865	6.11031	14.6426	14.6426	0	2563.03	66.4252	1.9379	0.811637	3.48896	4.34329	0.18629
27	11082.2	287.755	12.9421	146.901	1053.61	2521.69	0.653598	191.16	252.584	8.8399	1200.51	0	0	131.614	138.737	139.286	13.1178	4.83717	14.247	14.247	0	2562.92	66.5473	1.97267	0.824216	3.61106	4.45862	0.197591
28	11081.7	288.274	12.94	130.578	1069.08	2565.09	0.638126	191.763	267.285	8.23698	1199.65	0	0	129.41	136.187	136.722	13.3435	3.82187	13.5534	13.5534	0	2562.8	66.6672	2.00662	0.836318	3.73103	4.57207	0.209092
29	11081.2	288.782	12.9381	116.16	1083.64	2607.46	0.622825	192.345	282.234	7.65496	1199.8	0	0	127.133	133.451	133.962	13.5639	3.02451	12.6362	12.6362	0	2562.69	66.7849	2.03977	0.847713	3.84868	4.68357	0.220786
30	11080.8	289.28	12.9362	103.624	1097.11	2648.83	0.607709	192.894	297.425	7.10612	1200.74	0	0	124.783	130.579	131.055	13.7791	2.40692	11.5931	11.5931	0	2562.58	66.9001	2.07213	0.858248	3.96387	4.79306	0.23267
31	11080.3	289.767	12.9345	92.8692	1109.4	2689.18	0.592791	193.4	312.853	6.5999	1202.27	0	0	122.366	127.631	128.065	13.989	1.93323	10.5305	10.5305	0	2562.47	67.0127	2.10369	0.867861	4.07649	4.90047	0.244738
32	11079.9	290.243	12.9329	83.7223	1120.54	2728.48	0.578084	193.859	328.51	6.14105	1204.26	0	0	119.895	124.665	125.054	14.1935	1.57116	9.54074	9.54074	0	2562.37	67.1227	2.13444	0.876574	4.18649	5.00576	0.256987
33	11079.4	290.707	12.9316	75.9604	1130.64	2766.7	0.563598	194.27	344.392	5.72979	1206.6	0	0	117.385	121.722	122.071	14.3923	1.29334	8.67306	8.67306	0	2562.27	67.2301	2.16434	0.884478	4.29389	5.10888	0.269411
34	11079	291.161	12.9303	69.3475	1139.87	2803.79	0.549345	194.638	360.491	5.36223	1209.21	0	0	114.853	118.83	119.142	14.5852	1.07795	7.9535	7.9535	0	2562.16	67.3349	2.19335	0.891694	4.39872	5.20982	0.282005
35	11078.5	291.603	12.9292	63.6657	1148.37	2839.73	0.535334	194.967	376.801	5.03316	1212.03	0	0	112.312	115.995	116.278	14.7722	0.908553	7.36698	7.36698	0	2562.07	67.4372	2.22146	0.898344	4.50103	5.30854	0.294764
36	11078.1	292.035	12.9282	58.7337	1156.28	2874.48	0.521573	195.263	393.316	4.73683	1215.02	0	0	109.775	113.223	113.476	14.9529	0.77324	6.89571	6.89571	0	2561.97	67.5371	2.24865	0.904536	4.60087	5.40506	0.307683
37	11077.7	292.456	12.9273	54.4095	1163.72	2908.04	0.508071	195.531	410.028	4.46866	1218.13	0	0	107.251	110.505	110.735	15.1275	0.663573	6.5074	6.5074	0	2561.88	67.6345	2.2749	0.910356	4.69831	5.49938	0.320756
38	11077.3	292.867	12.9265	50.5847	1170.77	2940.4	0.494835	195.775	426.93	4.22459	1221.35	0	0	104.748	107.84	108.05	15.2958	0.573559	6.18435	6.18435	0	2561.78	67.7296	2.30021	0.915868	4.79339	5.59151	0.333979
39	11076.9	293.268	12.9257	47.1767	1177.48	2971.56	0.48187	195.999	444.016	4.00149	1224.66	0	0	102.272	105.228	105.42	15.458	0.498877	5.91083	5.91083	0	2561.69	67.8224	2.32459	0.921121	4.88616	5.68148	0.347345
40	11076.6	293.66	12.925	44.1214	1183.92	3001.54	0.469182	196.203	461.279	3.79683	1228.04	0	0	99.8286	102.667	102.843	15.6139	0.436353	5.67617	5.67617	0	2561.61	67.9129	2.34805	0.926154	4.97667	5.76931	0.360849
41	11076.2	294.042	12.9244	41.368	1190.11	3030.35	0.456774	196.391	478.711	3.60851	1231.48	0	0	97.4206	100.157	100.32	15.7638	0.383591	5.47268	5.47268	0	2561.52	68.0012	2.37058	0.930997	5.06496	5.85503	0.374486
42	11075.8	294.414	12.9238	38.8753	1196.09	3058	0.44465	196.565	496.307	3.43477	1234.96	0	0	95.0517	97.699	97.8493	15.9076	0.338756	5.29457	5.29457	0	2561.44	68.0873	2.39221	0.935675	5.15108	5.93868	0.388251
43	11075.5	294.777	12.9232	36.6096	1201.88	3084.51	0.432811	196.726	514.059	3.27411	1238.49	0	0	92.7246	95.2934	95.4324	16.0455	0.30042	5.13769	5.13769	0	2561.35	68.1713	2.41295	0.940208	5.23507	6.02028	0.402138
44	11075.1	295.131	12.9227	34.5428	1207.51	3109.91	0.421261	196.875	531.962	3.12525	1242.05	0	0	90.4415	92.9407	93.0697	16.1776	0.267457	4.99832	4.99832	0	2561.27	68.2532	2.43282	0.944612	5.31699	6.09988	0.416143
45	11074.8	295.477	12.9223	32.6513	1212.99	3134.21	0.409999	197.013	550.008	2.98704	1245.65	0	0	88.2042	90.6412	90.7611	16.3041	0.238968	4.87402	4.87402	0	2561.2	68.3331	2.45183	0.948901	5.39688	6.17752	0.43026
46	11074.5	295.814	12.9218	30.9151	1218.35	3157.44	0.399025	197.142	568.191	2.8585	1249.26	0	0	86.0141	88.3953	88.5069	16.4249	0.21423	4.76243	4.76243	0	2561.12	68.411	2.47	0.953088	5.47479	6.25323	0.444484
47	11074.1	296.142	12.9214	29.3172	1223.58	3179.61	0.388339	197.261	586.505	2.73876	1252.9	0	0	83.8724	86.2034	86.3074	16.5402	0.192657	4.6619	4.6619	0	2561.05	68.487	2.48735	0.957183	5.55076	6.32706	0.458811
48	11073.8	296.463	12.9211	27.8429	1228.71	3200.76	0.37794	197.373	604.945	2.62705	1256.55	0	0	81.7799	84.0654	84.1625	16.6503	0.173768	4.57089	4.57089	0	2560.98	68.5611	2.50389	0.961195	5.62484	6.39905	0.473236
49	11073.5	296.775	12.9207	26.4796	1233.74	3220.91	0.367825	197.477	623.504	2.52269	1260.22	0	0	79.7373	81.9813	82.0721	16.7551	0.157167	4.48815	4.48815	0	2560.91	68.6333	2.51966	0.965132	5.69708	6.46924	0.487755
50	11073.2	297.08	12.9204	25.2163	1238.69	3240.09	0.357994	197.575	642.177	2.42506	1263.9	0	0	77.7449	79.9513	80.0363	16.8548	0.142528	4.41278	4.41278	0	2560.84	68.7037	2.53465	0.969	5.76753	6.53768	0.502362
51	11072.9	297.377	12.9201	24.0432	1243.55	3258.31	0.348442	197.666	660.957	2.33361	1267.59	0	0	75.803	77.9748	78.0545	16.9496	0.129576	4.34365	4.34365	0	2560.77	68.7724	2.54891	0.972805	5.83623	6.60441	0.517054
52	11072.7	297.666	12.9198	22.9521	1248.34	3275.61	0.339167	197.752	679.841	2.24786	1271.29	0	0	73.9117	76.0519	76.1266	17.0396	0.118082	4.28033	4.28033	0	2560.71	68.8394	2.56244	0.976552	5.90324	6.66947	0.531826
53	11072.4	297.949	12.9195	21.9354	1253.06	3292.01	0.330166	197.833	698.821	2.16737	1275	0	0	72.0709	74.1818	74.2521	17.1249	0.107853	4.2218	4.2218	0	2560.64	68.9048	2.57527	0.980247	5.96859	6.73291	0.546674
54	11072.1	298.225	12.9193	20.9867	1257.72	3307.54	0.321434	197.908	717.894	2.09172	1278.71	0	0	70.2804	72.3644	72.4303	17.2057	0.0987251	4.16804	4.16804	0	2560.58	68.9685	2.58742	0.983893	6.03233	6.79477	0.561594
55	11071.9	298.493	12.919	20.1	1262.33	3322.22	0.312967	197.979	737.055	2.02057	1282.43	0	0	68.5398	70.5988	70.6609	17.2821	0.0905588	4.11799	4.11799	0	2560.52	69.0307	2.59891	0.987494	6.09451	6.8551	0.576583
56	11071.6	298.756	12.9188	19.2702	1266.88	3336.08	0.304761	198.046	756.297	1.95358	1286.15	0	0	66.8488	68.8846	68.9431	17.3542	0.0832357	4.07163	4.07163	0	2560.46	69.0914	2.60975	0.991053	6.15518	6.91394	0.591636
57	11071.4	299.012	12.9186	18.4925	1271.38	3349.14	0.296811	198.11	775.618	1.89045	1289.87	0	0	65.2067	67.221	67.2761	17.4221	0.0766536	4.02848	4.02848	0	2560.4	69.1506	2.61996	0.994573	6.21438	6.97132	0.60675
58	11071.1	299.262	12.9184	17.763	1275.83	3361.43	0.289112	198.169	795.012	1.83092	1293.59	0	0	63.6131	65.6072	65.6593	17.486	0.0707246	3.98822	3.98822	0	2560.35	69.2084	2.62958	0.998057	6.27215	7.02731	0.621922
59	11070.9	299.505	12.9182	17.0777	1280.24	3372.96	0.281659	198.225	814.474	1.77473	1297.32	0	0	62.0673	64.0425	64.0917	17.546	0.0653729	3.95052	3.95052	0	2560.29	69.2647	2.6386	1.00151	6.32854	7.08192	0.637147
60	11070.6	299.743	12.918	16.4334	1284.61	3383.78	0.274448	198.278	834.001	1.72165	1301.04	0	0	60.5684	62.5261	62.5725	17.6023	0.060533	3.91528	3.91528	0	2560.24	69.3198	2.64706	1.00492	6.38358	7.13522	0.652423
65	11069.6	300.853	12.9172	13.7282	1305.93	3427.81	0.241816	198.504	932.467	1.49633	1319.66	0	0	53.7509	55.6348	55.6701	17.8313	0.0422439	3.76775	3.76775	0	2559.99	69.5763	2.6815	1.0216	6.64011	7.38323	0.72945
70	11068.6	301.842	12.9167	11.6891	1326.54	3457.08	0.21439	198.676	1031.99	1.32389	1338.23	0	0	47.9779	49.8056	49.8328	17.9836	0.0306269	3.65534	3.65534	0	2559.77	69.8052	2.70441	1.03772	6.86901	7.60393	0.807301
75	11067.8	302.732	12.9162	10.1275	1346.59	3474.09	0.191488	198.81	1132.17	1.19037	1356.72	0	0	43.1287	44.912	44.9332	18.0721	0.0229901	3.56648	3.56648	0	2559.57	70.0108	2.71771	1.05341	7.07462	7.8016	0.885672
80	11067	303.536	12.9158	8.91701	1366.2	3481	0.172466	198.914	1232.69	1.08607	1375.11	0	0	39.0834	40.8304	40.847	18.108	0.0178229	3.49409	3.49409	0	2559.39	70.197	2.72312	1.06875	7.26075	7.97997	0.964308
85	11066.3	304.271	12.9156	7.97039	1385.44	3479.67	0.156737	198.996	1333.29	1.00406	1393.41	0	0	35.7287	37.4453	37.4584	18.1011	0.0142396	3.4333	3.4333	0	2559.23	70.3669	2.72208	1.0838	7.43067	8.14231	1.043
90	11065.6	304.948	12.9154	7.22539	1404.36	3471.7	0.143782	199.061	1433.75	0.939275	1411.59	0	0	32.9619	34.6524	34.6628	18.0596	0.0117021	3.38111	3.38111	0	2559.08	70.5234	2.71584	1.0986	7.58719	8.29138	1.12159
95	11065.1	305.577	12.9152	6.63661	1423.01	3458.41	0.133151	199.112	1533.9	0.887964	1429.65	0	0	30.692	32.3597	32.3679	17.9905	0.0098726	3.33537	3.33537	0	2558.95	70.6689	2.70545	1.1132	7.73268	8.42953	1.19994
100	11064.5	306.167	12.915	6.17025	1441.43	3440.95	0.124458	199.153	1633.6	0.847286	1447.6	0	0	28.8401	30.4874	30.4939	17.8997	0.00853385	3.29453	3.29453	0	2558.82	70.8054	2.69178	1.1276	7.86914	8.55876	1.27794
105	11064	306.725	12.9149	5.80077	1459.63	3420.23	0.117374	199.185	1732.75	0.815069	1465.43	0	0	27.3383	28.9671	28.9723	17.7919	0.00754243	3.25753	3.25753	0	2558.69	70.9345	2.67558	1.14184	7.99825	8.68072	1.3555
110	11063.5	307.258	12.9148	5.50857	1477.63	3397.05	0.111626	199.21	1831.27	0.78963	1483.14	0	0	26.129	27.7407	27.7448	17.6713	0.0068017	3.22353	3.22353	0	2558.58	71.0576	2.65744	1.15592	8.1214	8.79681	1.43256
115	11063	307.77	12.9148	5.27843	1495.45	3372.04	0.106984	199.23	1929.08	0.769655	1500.73	0	0	25.1634	26.7593	26.7625	17.5413	0.00624525	3.19186	3.19186	0	2558.47	71.176	2.63788	1.16986	8.23976	8.90818	1.50908
120	11062.5	308.265	12.9147	5.09844	1513.1	3345.74	0.103257	199.246	2026.16	0.754106	1518.2	0	0	24.4007	25.9818	25.9842	17.4044	0.00582658	3.16213	3.16213	0	2558.36	71.2905	2.61731	1.18367	8.35431	9.01582	1.58502
180	11057.4	313.762	12.9146	4.71387	1713.9	3030.54	0.0920829	199.275	3130.09	0.725148	1718.61	0	0	22.8242	24.2626	24.2621	15.7648	0.00498075	2.87675	2.87675	0	2557.17	72.5618	2.37073	1.34075	9.62558	10.2085	2.44861
240	11052	319.442	12.9148	5.16905	1897.67	2818.87	0.0968125	199.229	4140.95	0.771295	1902.84	0	0	24.8844	26.2049	26.2042	14.6636	0.00598908	2.64103	2.64103	0	2555.92	73.8754	2.20514	1.48451	10.9392	11.4503	3.23938
300	11046.2	325.565	12.9149	5.60459	2066.54	2709.74	0.101285	199.184	5097.16	0.816058	2072.14	0	0	26.7894	28.0034	28.0029	14.096	0.00704088	2.42813	2.42813	0	2554.57	75.2913	2.11977	1.61661	12.3551	12.8002	3.98741
360	11040	332.026	12.915	5.90817	2221.82	2667.13	0.10379	199.151	6027.64	0.849376	2227.73	0	0	28.0922	29.2088	29.2083	13.5011	0.0078243	2.23312	2.23312	0	2553.14	76.7857	2.08644	1.73808	13.8495	14.2338	4.7153
420	11033.6	338.645	12.9151	5.89904	2364.84	2841.1	0.10183	199.145	6718.17	0.85509	2370.74	0	0	28.0887	29.1189	29.1192	8.60175	0.00780014	2.06033	2.06033	0	2551.67	78.3162	2.22253	1.84996	15.38	15.7085	5.25549
480	11027.4	345.037	12.915	5.50482	2496.74	3127.83	0.0945244	199.174	7240.64	0.826334	2502.25	0	0	26.4895	27.4387	27.4392	7.26171	0.00679245	1.89831	1.89831	0	2550.24	79.7945	2.44684	1.95315	16.8583	17.1351	5.6642
540	11021.6	351.005	12.9149	5.06087	2618.16	3418.88	0.0867666	199.207	7700.28	0.792618	2623.22	0	0	24.6422	25.5153	25.5158	6.5863	0.00574104	1.74613	1.74613	0	2548.91	81.1747	2.67452	2.04814	18.2385	18.4678	6.02378
600	11016.3	356.566	12.9148	4.68599	2729.82	3694.33	0.0802437	199.235	8124.02	0.764561	2734.5	0	0	23.0502	23.8529	23.8533	6.15162	0.004922	1.60541	1.60541	0	2547.66	82.4607	2.89	2.13548	19.5245	19.7101	6.35526
660	11011.2	361.865	12.9149	4.93422	2831.91	3943.26	0.0749949	199.208	8523.03	0.791895	2836.84	4.84036	0	21.7527	24.896	24.8937	5.82247	0.00545728	6.2867	6.2867	0	2546.5	83.6862	3.08474	2.21535	20.75	20.8771	6.6674
720	11006.4	368.274	12.9154	6.68304	2924.06	4025.87	0.0722675	199.046	8897.04	0.953712	2930.75	20.4165	0	21.1354	32.0034	32.0008	5.37392	0.0100112	21.7359	21.7359	0	2545.38	85.1685	3.14935	2.28744	22.2323	21.9912	6.95998
780	11001.6	376.317	12.916	8.70849	3008	3933.19	0.0727362	198.86	9237.45	1.13981	3016.71	34.6756	0	21.4248	39.3625	39.3595	4.82846	0.0169991	35.8754	35.8754	0	2544.28	87.0285	3.07686	2.3531	24.0923	23.0974	7.22627
840	10996.7	386.036	12.9167	11.0421	3084.15	3707.79	0.0758109	198.648	9540.09	1.35196	3095.19	47.6937	0	22.4688	46.8583	46.8549	4.24833	0.0273302	48.7791	48.7791	0	2543.14	89.2761	2.90053	2.41267	26.3399	24.2389	7.46302
900	10991.4	397.459	12.9176	13.7563	3152.78	3386.14	0.0813093	198.405	9803.86	1.59501	3166.54	59.5282	0	24.2275	54.4785	54.4746	3.66676	0.042417	60.502	60.502	0	2541.92	91.9178	2.64891	2.46636	28.9816	25.4534	7.66937
960	10985.7	410.619	12.9185	16.9814	3213.97	3003.01	0.089368	198.122	10029.5	1.87791	3230.95	70.2127	0	26.7513	62.2883	62.2837	3.10601	0.0646377	71.074	71.074	0	2540.6	94.9613	2.34919	2.51423	32.0251	26.7792	7.84584
1020	10979.3	425.57	12.9197	20.9182	3267.5	2593.87	0.100263	197.786	10218.9	2.21389	3288.42	79.744	0	30.1296	70.3731	70.3675	2.58546	0.0980813	80.4869	80.4869	0	2539.12	98.419	2.02913	2.5561	35.4828	28.2585	7.99403
1080	10972	442.379	12.921	25.839	3312.72	2195.88	0.11419	197.381	10375.5	2.61924	3338.56	88.0622	0	34.4247	78.7613	78.7546	2.12498	0.149655	88.6732	88.6732	0	2537.44	102.306	1.71779	2.59148	39.3701	29.9379	8.11656
1140	10963.7	461.102	12.9227	32.0222	3348.48	1846.6	0.13088	196.893	10504	3.10653	3380.5	95.0192	0	39.5541	87.2925	87.2846	1.74526	0.229849	95.4768	95.4768	0	2535.51	106.636	1.44456	2.61945	43.6999	31.8638	8.21708
1200	10954.2	481.719	12.9246	39.488	3373.21	1579.32	0.14905	196.335	10610.4	3.66494	3412.7	100.359	0	45.1212	95.4413	95.4326	1.46435	0.349517	100.64	100.64	0	2533.3	111.404	1.23547	2.63879	48.4679	34.0714	8.30032
1260	10943.4	504.044	12.9265	47.4427	3385.95	1414.05	0.166051	195.771	10701.7	4.22867	3433.39	103.791	0	50.311	102.259	102.251	1.29012	0.50452	103.896	103.896	0	2530.81	116.567	1.10618	2.64876	53.6309	36.5638	8.37169
1320	10931.6	527.659	12.928	53.986	3388.39	1347.4	0.17857	195.325	10784.6	4.67494	3442.38	105.283	0	54.1128	106.745	106.74	1.2117	0.653285	105.265	105.265	0	2528.08	122.028	1.05405	2.65067	59.0922	39.2946	8.43656
1380	10919.1	551.986	12.9288	57.3897	3385.59	1350.3	0.184657	195.088	10864.6	4.9118	3442.98	105.382	0	55.9464	108.611	108.609	1.19772	0.738257	105.329	105.329	0	2525.2	127.654	1.05631	2.64848	64.7181	42.1731	8.4992
1440	10906.5	576.501	12.929	57.9379	3382.59	1381.48	0.185284	195.029	10944.8	4.97065	3440.53	104.976	0	56.1247	108.596	108.596	1.20885	0.752429	104.943	104.943	0	2522.27	133.324	1.08071	2.64614	70.3875	45.1009	8.56192
1500	10893.9	600.911	12.9289	57.3144	3381.28	1409.32	0.183343	195.043	11025.7	4.95741	3438.6	104.655	0	55.5315	107.855	107.855	1.21666	0.736321	104.646	104.646	0	2519.36	138.969	1.10248	2.64511	76.0327	48.0139	8.62522
1560	10881.4	625.152	12.9289	56.8043	3381.05	1422.42	0.181323	195.049	11106.8	4.95076	3437.86	104.532	0	54.9186	107.184	107.184	1.21167	0.723271	104.531	104.531	0	2516.48	144.575	1.11273	2.64493	81.6388	50.893	8.68859
1620	10869.1	649.277	12.929	56.7798	3380.83	1424.09	0.18022	195.026	11187.1	4.97389	3437.61	104.492	0	54.5836	106.826	106.825	1.19734	0.722649	104.485	104.485	0	2513.63	150.154	1.11403	2.64476	87.218	53.7471	8.75143
1680	10856.8	673.349	12.9291	57.0879	3380.03	1421.97	0.179912	194.983	11266.3	5.01746	3437.11	104.409	0	54.4867	106.683	106.682	1.18044	0.730512	104.392	104.392	0	2510.78	155.721	1.11238	2.64413	92.7849	56.5905	8.81343
1740	10844.5	697.395	12.9293	57.4625	3378.6	1421.48	0.179901	194.935	11344.5	5.06504	3436.06	104.235	0	54.478	106.583	106.582	1.16549	0.74013	104.21	104.21	0	2507.94	161.282	1.11199	2.64301	98.3461	59.4318	8.87459
1800	10832.2	721.414	12.9294	57.7336	3376.82	1424.22	0.179802	194.894	11421.8	5.10617	3434.55	103.984	0	54.4413	106.42	106.419	1.15368	0.74713	103.957	103.957	0	2505.1	166.837	1.11414	2.64162	103.901	62.2723	8.93506
1860	10820	745.386	12.9296	57.8683	3374.97	1429.3	0.179482	194.861	11498.4	5.13885	3432.84	103.699	0	54.3373	106.173	106.173	1.14416	0.75062	103.672	103.672	0	2502.27	172.381	1.11812	2.64017	109.445	65.1091	8.99497
1920	10807.7	769.296	12.9297	57.9166	3373.2	1435.15	0.178991	194.834	11574.4	5.16615	3431.12	103.414	0	54.1819	105.876	105.876	1.13556	0.751873	103.388	103.388	0	2499.44	177.91	1.12269	2.63879	114.974	67.939	9.05441
1980	10795.5	793.137	12.9297	57.9415	3371.54	1440.69	0.178439	194.808	11649.8	5.19192	3429.48	103.143	0	54.0082	105.567	105.567	1.12701	0.752522	103.119	103.119	0	2496.61	183.424	1.12702	2.63749	120.488	70.7601	9.11341
2040	10783.4	816.91	12.9298	57.9804	3369.95	1445.6	0.177903	194.782	11724.7	5.21846	3427.93	102.885	0	53.84	105.271	105.27	1.11827	0.753532	102.861	102.861	0	2493.8	188.922	1.13087	2.63624	125.985	73.5723	9.17196
2100	10771.2	840.617	12.9299	58.0412	3368.37	1450.05	0.177412	194.754	11798.9	5.24625	3426.41	102.634	0	53.6854	104.991	104.99	1.10946	0.755113	102.611	102.611	0	2491	194.404	1.13435	2.63501	131.468	76.3761	9.23005
2160	10759.2	864.263	12.93	58.1156	3366.8	1454.34	0.176958	194.725	11872.6	5.27479	3424.91	102.385	0	53.5418	104.722	104.722	1.10081	0.75705	102.361	102.361	0	2488.2	199.873	1.1377	2.63378	136.936	79.1721	9.28768
2220	10747.1	887.849	12.9301	58.1925	3365.21	1458.65	0.176519	194.697	11945.7	5.3034	3423.4	102.134	0	53.4031	104.458	104.458	1.09246	0.759056	102.111	102.111	0	2485.41	205.327	1.14108	2.63254	142.391	81.9608	9.34487
2280	10735.1	911.375	12.9302	58.2653	3363.62	1463.07	0.176082	194.668	12018.3	5.33168	3421.89	101.883	0	53.2649	104.195	104.194	1.08444	0.760956	101.86	101.86	0	2482.63	210.768	1.14453	2.63129	147.832	84.7423	9.40164
2340	10723.1	934.842	12.9303	58.3327	3362.05	1467.55	0.175642	194.64	12090.3	5.35955	3420.38	101.633	0	53.1257	103.93	103.93	1.07671	0.762717	101.61	101.61	0	2479.86	216.195	1.14804	2.63006	153.259	87.5165	9.45799
2400	10711.1	958.25	12.9304	58.3966	3360.49	1472.04	0.1752	194.613	12161.8	5.38712	3418.88	101.385	0	52.9861	103.667	103.666	1.06921	0.76439	101.362	101.362	0	2477.09	221.608	1.15155	2.62884	158.672	90.2835	9.51395
2460	10699.2	981.598	12.9305	58.4594	3358.94	1476.49	0.17476	194.585	12232.9	5.41455	3417.4	101.139	0	52.8472	103.405	103.405	1.06191	0.766033	101.116	101.116	0	2474.33	227.008	1.15503	2.62763	164.072	93.0432	9.56952
2520	10687.3	1004.89	12.9306	58.5221	3357.41	1480.9	0.174325	194.558	12303.4	5.44189	3415.93	100.896	0	52.7098	103.146	103.146	1.0548	0.767678	100.873	100.873	0	2471.58	232.394	1.15848	2.62644	169.458	95.7957	9.62471
2580	10675.4	1028.12	12.9307	58.5852	3355.89	1485.28	0.173896	194.531	12373.5	5.46918	3414.48	100.655	0	52.5743	102.89	102.89	1.04786	0.769333	100.632	100.632	0	2468.83	237.767	1.1619	2.62525	174.83	98.5411	9.67954
2640	10663.6	1051.29	12.9308	58.6482	3354.39	1489.63	0.173471	194.504	12443.1	5.49639	3413.04	100.415	0	52.4404	102.637	102.636	1.04109	0.770989	100.393	100.393	0	2466.1	243.126	1.1653	2.62407	180.19	101.279	9.73401
2700	10651.8	1074.41	12.9309	58.7108	3352.89	1493.95	0.173052	194.477	12512.3	5.52349	3411.6	100.178	0	52.3079	102.386	102.385	1.0345	0.772636	100.155	100.155	0	2463.36	248.472	1.16869	2.6229	185.536	104.011	9.78813
2760	10640	1097.47	12.931	58.7728	3351.41	1498.27	0.172636	194.45	12581.1	5.55049	3410.18	99.942	0	52.1766	102.137	102.136	1.02808	0.774269	99.9199	99.9199	0	2460.64	253.805	1.17206	2.62174	190.869	106.735	9.84192
2820	10628.2	1120.47	12.931	58.8341	3349.94	1502.56	0.172224	194.423	12649.4	5.57736	3408.77	99.708	0	52.0466	101.89	101.889	1.02182	0.775885	99.686	99.686	0	2457.92	259.125	1.17542	2.62059	196.189	109.453	9.89537
2880	10616.5	1143.42	12.9311	58.8948	3348.48	1506.84	0.171815	194.396	12717.3	5.60413	3407.37	99.4759	0	51.9176	101.645	101.644	1.01571	0.777486	99.454	99.454	0	2455.21	264.433	1.17877	2.61945	201.496	112.164	9.9485
2940	10604.8	1166.32	12.9312	58.9549	3347.03	1511.1	0.171411	194.369	12784.8	5.63079	3405.98	99.2455	0	51.7899	101.402	101.401	1.00975	0.779074	99.2238	99.2238	0	2452.51	269.727	1.1821	2.61831	206.791	114.868	10.0013
3000	10593.1	1189.16	12.9313	59.0145	3345.59	1515.34	0.17101	194.343	12851.9	5.65734	3404.61	99.0169	0	51.6633	101.161	101.161	1.00392	0.780651	98.9954	98.9954	0	2449.81	275.009	1.18542	2.61719	212.073	117.566	10.0538
3060	10581.5	1211.94	12.9314	59.0737	3344.17	1519.56	0.170612	194.316	12918.7	5.6838	3403.24	98.7901	0	51.5379	100.922	100.922	0.998235	0.782218	98.7688	98.7688	0	2447.12	280.279	1.18872	2.61607	217.342	120.257	10.106
3120	10569.9	1234.68	12.9315	59.1325	3342.75	1523.76	0.170218	194.29	12985	5.71016	3401.88	98.565	0	51.4137	100.686	100.685	0.992676	0.783775	98.5439	98.5439	0	2444.43	285.536	1.19201	2.61497	222.6	122.942	10.1579
3180	10558.3	1257.35	12.9316	59.1907	3341.34	1527.95	0.169828	194.264	13051	5.73642	3400.54	98.3417	0	51.2905	100.451	100.45	0.987243	0.78532	98.3207	98.3207	0	2441.75	290.781	1.19528	2.61387	227.844	125.62	10.2096
3240	10546.8	1279.98	12.9317	59.2485	3339.95	1532.12	0.169441	194.237	13116.7	5.76258	3399.2	98.12	0	51.1685	100.218	100.218	0.98193	0.786855	98.0991	98.0991	0	2439.08	296.013	1.19854	2.61278	233.077	128.291	10.2609
3300	10535.2	1302.55	12.9318	59.3058	3338.57	1536.27	0.169058	194.211	13182	5.78865	3397.87	97.9	0	51.0476	99.9872	99.9868	0.976733	0.788378	97.8793	97.8793	0	2436.42	301.234	1.20179	2.61169	238.297	130.957	10.312
3360	10523.7	1325.08	12.9318	59.3627	3337.19	1540.4	0.168677	194.185	13246.9	5.81461	3396.56	97.6816	0	50.9277	99.7582	99.7578	0.971649	0.78989	97.6611	97.6611	0	2433.76	306.442	1.20502	2.61062	243.506	133.616	10.3628
3420	10512.3	1347.55	12.9319	59.4191	3335.83	1544.52	0.168301	194.16	13311.5	5.84049	3395.25	97.4649	0	50.8088	99.531	99.5307	0.966672	0.791391	97.4445	97.4445	0	2431.11	311.639	1.20824	2.60955	248.703	136.269	10.4133
3480	10500.8	1369.97	12.932	59.475	3334.48	1548.62	0.167927	194.134	13375.8	5.86626	3393.95	97.2497	0	50.691	99.3057	99.3053	0.9618	0.792882	97.2295	97.2295	0	2428.46	316.824	1.21145	2.6085	253.887	138.916	10.4636
3540	10489.4	1392.34	12.9321	59.5305	3333.13	1552.7	0.167556	194.108	13439.8	5.89195	3392.67	97.0362	0	50.5741	99.0822	99.0818	0.957028	0.794362	97.0161	97.0161	0	2425.82	321.997	1.21465	2.60744	259.061	141.556	10.5137
3600	10478	1414.65	12.9322	59.5856	3331.8	1556.77	0.167189	194.082	13503.4	5.91754	3391.39	96.8243	0	50.4583	98.8604	98.8601	0.952354	0.795832	96.8043	96.8043	0	2423.18	327.158	1.21783	2.6064	264.222	144.191	10.5635
