# Supplementary material for: The dynamic side of the Warburg effect: glycolytic intermediate storage as buffer for fluctuating glucose and O 2 supply in tumor cells
Source: F1000Res. 2018 Dec 28;7:1177. Originally published 2018 Aug 2. [Version 2] doi: 10.12688/f1000research.15635.2 (PMC6352925; doi:10.12688/f1000research.15635.2)
Supplement: Dataset 3. Simulation results of incubation of Ehrlich ascites tumor cells in vitro with 5 mM pyruvate and 10 mM glucose — http://dx.doi.org/10.5256/f1000research.15635.d212546 See description of Experiment 7 in Supplementary Text: Testing the computational model with additional experimental data. [file f1000research-7-18800-s0002.tgz]

Archive with 1 entries (1 files):
- c8f30b72-20f5-4423-9b70-dd38718bec42_Data_S3.xlsx
