# Supplementary material for: The dynamic side of the Warburg effect: glycolytic intermediate storage as buffer for fluctuating glucose and O 2 supply in tumor cells
Source: F1000Res. 2018 Dec 28;7:1177. Originally published 2018 Aug 2. [Version 2] doi: 10.12688/f1000research.15635.2 (PMC6352925; doi:10.12688/f1000research.15635.2)
Supplement: Dataset 3. Simulation results of incubation of Ehrlich ascites tumor cells in vitro with 5 mM pyruvate and 10 mM glucose — http://dx.doi.org/10.5256/f1000research.15635.d212546 See description of Experiment 7 in Supplementary Text: Testing the computational model with additional experimental data. [file f1000research-7-18800-s0002.tgz › c8f30b72-20f5-4423-9b70-dd38718bec42_Data_S3.xlsx]

## Sheet: Index
Worksheet	Content
Exp 7, pyruvate low	Exp 7, 10 mM glucose is added at t=0, no extra pyruvate added
Exp 7, pyruvate high	Exp 7, 10 mM glucose and 5 mM pyruvate is added at t=0.
Column headers	Variable	Unit
GLC	glucose concentration	micromol per liter water in the suspension; micromolar
LAC	lactate concentration	micromol per liter water in the suspension; micromolar
PYR	pyruvate concentration	micromol per liter water in the suspension; micromolar
ADP	adenosine diphosphate	micromol per liter cytosolic water; micromolar
ATP	adenosine triphosphate	micromol per liter cytosolic water; micromolar
FBP	fructose-1,6-bisphosphate	micromol per liter cytosolic water; micromolar
F_active	active fraction of head section of glycolysis, not inhibited by interaction with phosphorylated glycolytic intermediates
NAD	oxidized nicotinamide adenine dinucleotide	micromol per liter cytosolic water; micromolar
store_glc	amount of glucose-derived metabolites stored in cell in other forms than phosphorylated glycolytic intermediates	micromol per liter cytosolic water; micromolar
NADH	reduced nicotinamide adenine dinucleotide	micromol per liter cytosolic water; micromolar
AdN	adenine nucleotide content: ATP + ADP concentration	micromol per liter cytosolic water; micromolar
J_hyd	ATP hydrolysis rate for cellular work and macromolecular synthesis	micromol per liter intracellular water per s; micromolar/s
J_mit	mitochondrial ATP synthesis	micromol per liter intracellular water per s; micromolar/s
J_head	flux in the head section of glycolysis: glucose -> FBP	micromol (6-carbon units) per liter intracellular water per s; micromolar/s
J_tail	flux in the tail section of glycolysis: 1/2 FBP -> pyruvate	micromol (3-carbon units) per liter intracellular water per s; micromolar/s
J_lac	flux for lactate dehydrogenase: pyruvate + NADH <-> lactate + NAD	micromol (3-carbon units) per liter intracellular water per s; micromolar/s
J_store	storage rate into intracellular pool: phosphorylated glycolytic intermediates -> store	micromol (6-carbon units) per liter intracellular water per s; micromolar/s
J_glycATPnet	net glycolytic ATP production = 2*J_tail - 2*J_head	micromol per liter intracellular water per s; micromolar/s
J_breakdown_ADP	ADP breakdown (via AMP)	micromol per liter intracellular water per s; micromolar/s
J_ATPtot	J_mit + J_glycATPnet	micromol per liter intracellular water per s; micromolar/s
J_O2	oxygen consumption	micromol per liter intracellular water per s; micromolar/s
glc_per_ml	glucose amount in suspension per unit cell volume	micromol per ml cell volume
lac_per_ml	lactate amount in suspension per unit cell volume	micromol per ml cell volume
FBP_per_ml	fructose-1,6-bisphosphate (FBP) amount per unit cell volume	micromol per ml cell volume
ATP_per_ml	ATP amount in suspension per unit cell volume	micromol per ml cell volume
del_lac_per_ml	change in lactate amount per unit cell volume	micromol per ml cell volume
del_glc_per_ml	change in glucose amount per unit cell volume	micromol per ml cell volume
store_glc_per_ml	amount of glucose moved to intracellular storage forms	micromol (6-carbon units) per ml cell volume

## Sheet: Exp 7, pyruvate low
time	GLC	LAC	PYR	ADP	ATP	FBP	F_active	NAD	store_glc	NADH	AdN	J_hyd	J_mit	J_head	J_tail	J_lac	J_store	J_breakdown_ADP	J_glycATPnet	J_ATPtot	J_O2	glc_per_ml	lac_per_ml	FBP_per_ml	ATP_per_ml	del_lac_per_ml	del_glc_per_ml	store_glc_per_ml
0	10000	212.163	12.4591	64.2035	3967.89	0	1	199.957	0	0.0433143	4032.09	198.969	198.952	313.33	0	-11.696	0	0.923969	-626.66	-427.708	35.5271	97.8228	2.07544	0	3.104	0	0	0
1	9972.39	224.523	13.3751	334.338	3685.32	204.17	0.99896	188.621	0.596516	11.3792	4019.66	198.969	251.92	308.242	171.034	153.256	1.06208	25.056	-274.416	-22.4959	44.9857	97.5527	2.19634	0.159718	2.88295	0.120902	0.270105	0.000466643
2	9945.23	238.458	13.533	515.925	3456.75	398.317	0.995927	186.77	2.34134	13.2302	3972.68	193.244	257.56	303.026	175.685	159.267	2.07203	59.6641	-254.682	2.87808	45.9928	97.287	2.33267	0.311596	2.70415	0.257224	0.535787	0.00183159
3	9918.55	252.719	13.6019	627.701	3261.83	585.506	0.991007	186.033	5.18771	13.9666	3889.53	179.453	259.466	297.535	177.342	161.389	3.04578	88.3171	-240.386	19.0801	46.3332	97.026	2.47216	0.458029	2.55167	0.396723	0.796804	0.00405824
4	9892.36	267.1	13.6352	680.953	3100.72	766.414	0.984299	185.741	9.09765	14.2586	3781.68	161.563	260.162	291.958	177.893	162.175	3.98686	103.938	-228.129	32.0332	46.4575	96.7698	2.61285	0.59955	2.42563	0.537407	1.053	0.00711691
5	9866.66	281.519	13.6499	690.104	2973.87	941.438	0.975906	185.683	14.0361	14.3173	3663.97	142.039	260.272	286.484	177.862	162.297	4.89733	106.75	-217.245	43.027	46.4771	96.5184	2.7539	0.736468	2.3264	0.67846	1.30437	0.0109801
6	9841.44	295.93	13.6528	668.908	2879.93	1110.97	0.965932	185.771	19.97	14.229	3548.84	122.942	260.017	281.244	177.443	162.004	5.77923	100.293	-207.602	52.4147	46.4315	96.2717	2.89487	0.86909	2.25291	0.819426	1.55109	0.0156222
7	9816.67	310.3	13.6471	628.398	2815.94	1275.43	0.954484	185.967	26.869	14.0335	3444.34	105.607	259.481	276.289	176.718	161.397	6.63473	88.5134	-199.142	60.3389	46.3359	96.0294	3.03544	0.997741	2.20285	0.959997	1.79337	0.0210191
8	9792.33	324.603	13.6342	576.596	2777.93	1435.21	0.941669	186.251	34.7049	13.7486	3354.52	90.7095	258.69	271.602	175.711	160.513	7.46592	74.5216	-191.783	66.9067	46.1946	95.7913	3.17536	1.12274	2.17312	1.09992	2.03147	0.0271489
9	9768.4	338.816	13.6148	519.004	2761.6	1590.69	0.927593	186.619	43.4516	13.3812	3280.6	78.4477	257.632	267.121	174.411	159.351	8.27469	60.3783	-185.419	72.2131	46.0057	95.5572	3.31439	1.24436	2.16034	1.23895	2.26559	0.0339914
10	9744.86	352.912	13.5886	459.295	2762.69	1742.15	0.912362	187.069	53.0853	12.9308	3221.98	68.7244	256.268	262.759	172.784	157.882	9.06262	47.2849	-179.949	76.319	45.7622	95.3269	3.45229	1.36285	2.16119	1.37685	2.49587	0.0415276
11	9721.7	366.862	13.5554	399.916	2777.18	1889.86	0.89608	187.607	63.5835	12.3929	3177.1	61.2794	254.529	258.425	170.769	156.052	9.83096	35.849	-175.312	79.2168	45.4516	95.1004	3.58875	1.4784	2.17253	1.51331	2.72237	0.0497401
12	9698.94	380.631	13.5147	342.589	2801.34	2033.99	0.878851	188.239	74.9251	11.7609	3143.93	55.7782	252.313	254.033	168.28	153.783	10.5807	26.3079	-171.507	80.8065	45.0559	94.8777	3.72344	1.59115	2.19144	1.648	2.94509	0.0586124
13	9676.56	394.175	13.466	288.684	2831.66	2174.72	0.860777	188.97	87.0897	11.0303	3120.34	51.8649	249.484	249.508	165.213	150.974	11.3128	18.6803	-168.59	80.894	44.5507	94.6589	3.85593	1.70124	2.21515	1.78049	3.16395	0.0681286
14	9654.6	407.442	13.4096	239.485	2864.75	2312.19	0.841957	189.795	100.058	10.2053	3104.23	49.1933	245.885	244.788	161.468	147.522	12.0279	12.8557	-166.641	79.2441	43.908	94.444	3.98571	1.80878	2.24104	1.91027	3.37878	0.0782737
15	9633.07	420.37	13.3475	196.302	2897.4	2446.54	0.822489	190.69	113.812	9.31028	3093.7	47.4468	241.391	239.825	156.998	143.365	12.7268	8.6375	-165.654	75.7371	43.1055	94.2334	4.11218	1.91388	2.26658	2.03674	3.58941	0.0890332
16	9611.99	432.9	13.2839	160.316	2926.79	2577.87	0.802468	191.602	128.334	8.39797	3087.1	46.3514	236.022	234.589	151.904	138.576	13.41	5.76092	-165.368	70.6536	42.1468	94.0272	4.23475	2.01661	2.28957	2.15931	3.79561	0.100393
17	9591.39	444.986	13.2246	132.105	2950.99	2706.14	0.781987	192.457	143.607	7.54281	3083.1	45.6877	230.062	229.077	146.495	133.439	14.0773	3.91183	-165.164	64.8982	41.0826	93.8257	4.35298	2.11696	2.3085	2.27753	3.99714	0.112341
18	9571.29	456.615	13.1747	111.139	2969.6	2831.2	0.761135	193.193	159.611	6.80688	3080.74	45.2957	224	223.32	141.184	128.368	14.7278	2.76867	-164.272	59.728	40	93.629	4.46674	2.21479	2.32306	2.3913	4.19377	0.12486
19	9551.71	467.809	13.1354	95.8472	2983.54	2952.75	0.740001	193.794	176.328	6.20641	3079.38	45.0713	218.22	217.373	136.244	123.661	15.3601	2.0592	-162.258	55.9623	38.9679	93.4375	4.57624	2.30987	2.33396	2.5008	4.38531	0.137938
20	9532.66	478.603	13.1047	84.3861	2994.28	3070.47	0.718674	194.283	193.737	5.71672	3078.67	44.953	212.801	211.296	131.691	119.347	15.9725	1.59618	-159.21	53.5904	38.0001	93.2512	4.68182	2.40197	2.34237	2.60638	4.57162	0.151557
21	9514.16	489.026	13.08	75.3406	3003.05	3184.16	0.697237	194.696	211.815	5.30396	3078.39	44.9062	207.624	205.141	127.403	115.313	16.5639	1.27232	-155.477	52.1471	37.0757	93.0702	4.78379	2.49091	2.34922	2.70835	4.7526	0.165699
22	9496.21	499.1	13.0593	67.8721	3010.54	3293.69	0.675771	195.056	230.538	4.94403	3078.42	44.9107	202.566	198.948	123.273	111.445	17.1337	1.03258	-151.35	51.2156	36.1724	92.8946	4.88233	2.57659	2.35509	2.80689	4.92822	0.180345
23	9478.81	508.834	13.0415	61.5306	3017.15	3399	0.654353	195.376	249.882	4.62371	3078.68	44.954	197.562	192.745	119.246	107.686	17.6815	0.848637	-146.999	50.5626	35.2789	92.7243	4.97756	2.65897	2.36025	2.90212	5.09845	0.195477
24	9461.96	518.239	13.0262	56.0593	3023.06	3500.07	0.633054	195.664	269.822	4.33581	3079.12	45.0272	192.592	186.56	115.305	104.016	18.2073	0.704425	-142.512	50.0805	34.3915	92.5595	5.06956	2.73804	2.36488	2.99412	5.2633	0.211076
25	9445.65	527.321	13.0129	51.2906	3028.41	3596.91	0.611938	195.924	290.334	4.07573	3079.7	45.124	187.657	180.415	111.446	100.429	18.711	0.589679	-137.938	49.7188	33.5102	92.4	5.15841	2.81379	2.36907	3.08296	5.42278	0.227123
26	9429.89	536.089	13.0013	47.1028	3033.3	3689.55	0.591065	196.16	311.394	3.84004	3080.4	45.2397	182.762	174.33	107.673	96.9288	19.1929	0.497317	-133.314	49.4488	32.6361	92.2459	5.24417	2.88626	2.37289	3.16873	5.57695	0.243597
27	9414.67	544.549	12.9912	43.4022	3037.79	3778.03	0.570489	196.374	332.977	3.62592	3081.19	45.3705	177.916	168.321	103.988	93.5165	19.6532	0.422243	-128.665	49.2509	31.7707	92.0969	5.32693	2.95548	2.3764	3.25149	5.72586	0.260481
28	9399.98	552.71	12.9825	40.1148	3041.94	3862.4	0.550258	196.569	355.06	3.43102	3082.05	45.5137	173.128	162.405	100.397	90.1959	20.0921	0.360703	-124.016	49.1117	30.9157	91.9532	5.40677	3.02148	2.37965	3.33132	5.86958	0.277756
29	9385.81	560.581	12.975	37.1808	3045.79	3942.73	0.530414	196.747	377.618	3.25327	3082.98	45.667	168.406	156.596	96.903	86.97	20.5099	0.309869	-119.387	49.0195	30.0725	91.8146	5.48376	3.08432	2.38266	3.40831	6.00821	0.295403
30	9372.15	568.169	12.9685	34.5517	3049.4	4019.1	0.510993	196.909	400.63	3.0909	3083.95	45.8287	163.759	150.905	93.5099	83.8415	20.9072	0.267595	-114.791	48.9681	29.2427	91.681	5.55798	3.14406	2.38548	3.48254	6.14184	0.313405
31	9358.99	575.483	12.9629	32.1868	3052.78	4091.58	0.492027	197.058	424.071	2.94241	3084.97	45.9972	159.195	145.343	90.2197	80.8134	21.2842	0.232217	-110.247	48.9481	28.4277	91.5522	5.62954	3.20076	2.38813	3.55409	6.27058	0.331742
32	9346.31	582.533	12.9581	30.0527	3055.96	4160.27	0.473544	197.194	447.921	2.80639	3086.02	46.1715	154.722	139.918	87.0357	77.887	21.6416	0.202445	-105.765	48.9566	27.6288	91.4283	5.6985	3.25449	2.39062	3.62306	6.39455	0.350399
33	9334.12	589.327	12.9541	28.121	3058.98	4225.26	0.455563	197.318	472.156	2.68163	3087.1	46.3506	150.344	134.637	83.9595	75.0633	21.9797	0.177256	-101.355	48.9889	26.8472	91.3089	5.76496	3.30534	2.39298	3.68952	6.51386	0.369359
34	9322.38	595.875	12.9507	26.3678	3061.83	4286.66	0.438104	197.433	496.757	2.56707	3088.2	46.5337	146.069	129.506	80.992	72.3432	22.299	0.155843	-97.0283	49.0411	26.0838	91.1942	5.82902	3.35337	2.39521	3.75358	6.62865	0.388603
35	9311.1	602.186	12.9478	24.7725	3064.55	4344.56	0.421179	197.538	521.703	2.46177	3089.32	46.7202	141.902	124.529	78.1338	69.7267	22.6002	0.137555	-92.7913	49.1105	25.3396	91.0838	5.89076	3.39866	2.39734	3.81531	6.73904	0.408118
36	9300.25	608.269	12.9455	23.3175	3067.15	4399.08	0.404798	197.635	546.974	2.36486	3090.47	46.9096	137.846	119.71	75.3848	67.2135	22.8838	0.121872	-88.6508	49.1951	24.6153	90.9776	5.95026	3.44131	2.39937	3.87482	6.84517	0.427887
37	9289.82	614.134	12.9436	21.9878	3069.63	4450.31	0.388966	197.724	572.55	2.2756	3091.62	47.1014	133.905	115.051	72.7444	64.8026	23.1504	0.108369	-84.6124	49.2923	23.9116	90.8756	6.00763	3.48139	2.40131	3.93219	6.94719	0.447894
38	9279.8	619.788	12.942	20.7702	3072.02	4498.38	0.373688	197.807	598.413	2.19331	3092.79	47.2952	130.081	110.552	70.2116	62.493	23.4004	0.0966983	-80.6805	49.4009	23.2288	90.7776	6.06294	3.51899	2.40318	3.9875	7.04522	0.468126
39	9270.17	625.242	12.9409	19.6531	3074.32	4543.39	0.358962	197.883	624.545	2.11737	3093.97	47.4908	126.378	106.214	67.785	60.2827	23.6346	0.0865767	-76.8585	49.5193	22.5675	90.6834	6.1163	3.55421	2.40498	4.04085	7.13942	0.488569
40	9260.92	630.504	12.94	18.6266	3076.53	4585.46	0.344787	197.953	650.928	2.04723	3095.16	47.6878	122.796	102.037	65.4628	58.17	23.8534	0.0777692	-73.1492	49.6463	21.9278	90.5929	6.16777	3.58711	2.40671	4.09233	7.22991	0.509208
41	9252.03	635.582	12.9395	17.6819	3078.67	4624.69	0.331157	198.018	677.547	1.98241	3096.35	47.8861	119.335	98.0201	63.2427	56.1529	24.0575	0.0700807	-69.5548	49.7806	21.3099	90.506	6.21745	3.6178	2.40838	4.142	7.31685	0.530031
42	9243.49	640.486	12.9392	16.8113	3080.74	4661.19	0.318067	198.078	704.384	1.92246	3097.55	48.0854	115.998	94.1605	61.1227	54.2286	24.2474	0.0633491	-66.0757	49.9218	20.7138	90.4224	6.26541	3.64636	2.41	4.18997	7.40036	0.551026
43	9235.29	645.222	12.9391	16.0078	3082.75	4695.08	0.305508	198.133	731.425	1.86697	3098.76	48.2856	112.782	90.4565	59.1	52.3946	24.4236	0.0574381	-62.713	50.0688	20.1396	90.3422	6.31174	3.67286	2.41158	4.2363	7.48058	0.572179
44	9227.41	649.799	12.9392	15.2653	3084.71	4726.45	0.293469	198.184	758.654	1.81559	3099.97	48.4866	109.688	86.9052	57.1718	50.6483	24.5868	0.0522338	-59.4667	50.221	19.5871	90.2651	6.35652	3.69741	2.41311	4.28108	7.55765	0.59348
45	9219.84	654.225	12.9395	14.5785	3086.61	4755.42	0.281941	198.232	786.058	1.76797	3101.19	48.6881	106.714	83.5034	55.3354	48.9868	24.7375	0.0476395	-56.3361	50.3778	19.0561	90.1911	6.39981	3.72007	2.41459	4.32437	7.6317	0.614917
46	9212.57	658.507	12.9399	13.9426	3088.46	4782.08	0.27091	198.276	813.622	1.72383	3102.41	48.8902	103.859	80.2479	53.5877	47.4071	24.8762	0.0435736	-53.3204	50.5387	18.5463	90.1199	6.4417	3.74093	2.41604	4.36626	7.70286	0.63648
47	9205.58	662.652	12.9405	13.353	3090.27	4806.54	0.260365	198.317	841.334	1.68289	3103.63	49.0927	101.122	77.1348	51.9257	45.9063	25.0035	0.0399668	-50.4183	50.7033	18.0574	90.0516	6.48225	3.76006	2.41746	4.40681	7.77124	0.658159
48	9198.86	666.667	12.9412	12.8061	3092.04	4828.89	0.25029	198.355	869.181	1.64491	3104.85	49.2956	98.499	74.1602	50.3463	44.4814	25.1197	0.0367599	-47.6279	50.8711	17.5891	89.9858	6.52153	3.77755	2.41884	4.44609	7.83699	0.679943
49	9192.4	670.559	12.9421	12.2983	3093.78	4849.24	0.240672	198.39	897.152	1.60965	3106.08	49.4987	95.9892	71.32	48.8464	43.1295	25.2256	0.0339022	-44.9474	51.0418	17.1409	89.9226	6.5596	3.79346	2.4202	4.48416	7.9002	0.701824
50	9186.18	674.334	12.943	11.8264	3095.47	4867.67	0.231497	198.423	925.234	1.57692	3107.3	49.702	93.5896	68.6101	47.4228	41.8476	25.3214	0.0313503	-42.3744	51.2151	16.7124	89.8618	6.59652	3.80788	2.42153	4.52108	7.96101	0.723792
51	9180.2	677.998	12.944	11.3875	3097.14	4884.27	0.22275	198.453	953.418	1.54651	3108.53	49.9055	91.2975	66.0259	46.0726	40.6326	25.4078	0.0290668	-39.9066	51.3908	16.3031	89.8033	6.63236	3.82087	2.42283	4.55692	8.01951	0.74584
52	9174.44	681.557	12.9451	10.9792	3098.78	4899.13	0.214415	198.482	981.693	1.51827	3109.76	50.1091	89.11	63.5633	44.7926	39.4818	25.4851	0.0270195	-37.5414	51.5686	15.9125	89.747	6.66718	3.83249	2.42411	4.59174	8.07582	0.767959
53	9168.9	685.016	12.9463	10.5989	3100.38	4912.33	0.206478	198.508	1010.05	1.49204	3110.98	50.3128	87.0241	61.2179	43.5799	38.3923	25.5538	0.0251805	-35.2759	51.7482	15.54	89.6928	6.70102	3.84282	2.42537	4.62558	8.13004	0.790141
54	9163.56	688.381	12.9476	10.2447	3101.97	4923.96	0.198923	198.532	1038.48	1.46766	3112.21	50.5165	85.0369	58.9852	42.4315	37.3613	25.6143	0.0235256	-33.1074	51.9295	15.1852	89.6405	6.73394	3.85191	2.42661	4.65849	8.18228	0.812379
55	9158.42	691.657	12.9489	9.9146	3103.52	4934.09	0.191736	198.555	1066.97	1.44501	3113.44	50.7202	83.1451	56.8609	41.3445	36.3861	25.6669	0.0220338	-31.0327	52.1124	14.8473	89.5902	6.76598	3.85984	2.42783	4.69054	8.23261	0.834666
56	9153.45	694.849	12.9503	9.60675	3105.06	4942.79	0.184902	198.576	1095.51	1.42397	3114.67	50.9239	81.3455	54.8407	40.3162	35.4642	25.7122	0.0206868	-29.049	52.2965	14.526	89.5416	6.79721	3.86665	2.42903	4.72176	8.28115	0.856996
57	9148.67	697.961	12.9517	9.31958	3106.58	4950.15	0.178407	198.596	1124.1	1.40442	3115.89	51.1275	79.635	52.9204	39.3438	34.5929	25.7505	0.0194685	-27.1531	52.4819	14.2205	89.4948	6.82765	3.8724	2.43021	4.75221	8.32798	0.879362
58	9144.05	700.998	12.9531	9.0516	3108.07	4956.22	0.172236	198.614	1152.73	1.38625	3117.12	51.3311	78.0104	51.0957	38.4247	33.7699	25.7821	0.0183649	-25.3421	52.6684	13.9304	89.4496	6.85736	3.87715	2.43138	4.78191	8.37318	0.901759
59	9139.58	703.963	12.9546	8.80145	3109.55	4961.08	0.166375	198.631	1181.39	1.36939	3118.35	51.5346	76.4685	49.3627	37.5564	32.9928	25.8073	0.0173639	-23.6127	52.8558	13.6551	89.406	6.88637	3.88095	2.43254	4.81093	8.41683	0.92418
60	9135.27	706.862	12.9562	8.56789	3111.01	4964.78	0.160812	198.646	1210.08	1.35373	3119.58	51.738	75.0061	47.7173	36.7363	32.2594	25.8266	0.0164546	-21.9619	53.0442	13.3939	89.3638	6.91472	3.88385	2.43368	4.83928	8.45901	0.946621
65	9115.71	720.475	12.9643	7.61167	3118.08	4968.05	0.136999	198.709	1353.66	1.29089	3125.69	52.7527	68.7793	40.6732	33.2816	29.1733	25.8436	0.0129867	-14.7833	53.9961	12.282	89.1724	7.04789	3.88641	2.43921	4.97244	8.65041	1.05894
70	9098.89	732.902	12.973	6.93114	3124.85	4950.56	0.118802	198.752	1497.03	1.24831	3131.78	53.7629	64.0981	35.2891	30.7196	26.8885	25.7526	0.0107683	-9.1391	54.959	11.4461	89.0079	7.16945	3.87272	2.44451	5.09401	8.81495	1.1711
75	9084.16	744.457	12.9821	6.44858	3131.39	4917.54	0.104986	198.78	1639.66	1.22037	3137.84	54.7677	60.6435	31.2006	28.8426	25.2161	25.5809	0.00932109	-4.71607	55.9274	10.8292	88.8638	7.28249	3.84689	2.44963	5.20704	8.95902	1.28267
80	9071.01	755.377	12.9915	6.11013	3137.75	4873.07	0.0945573	198.797	1781.15	1.20314	3143.86	55.7665	58.1502	28.115	27.4886	24.0098	25.3496	0.00836836	-1.25269	56.8975	10.384	88.7352	7.38931	3.81211	2.4546	5.31387	9.08759	1.39336
85	9059.06	765.843	13.0011	5.87784	3143.97	4820.31	0.0867362	198.806	1921.24	1.19383	3149.85	56.7591	56.4041	25.8016	26.533	23.1576	25.0751	0.00774416	1.46272	57.8668	10.0722	88.6183	7.49169	3.77084	2.45946	5.41625	9.20451	1.50295
90	9048	775.993	13.011	5.7245	3150.07	4761.68	0.0809165	198.81	2059.71	1.19043	3155.79	57.7452	55.2356	24.0815	25.8805	22.5742	24.7701	0.00734538	3.59801	58.8336	9.8635	88.5101	7.59098	3.72497	2.46423	5.51554	9.31272	1.61127
95	9037.6	785.931	13.0209	5.63039	3156.07	4699.03	0.0766316	198.809	2196.42	1.1915	3161.7	58.7248	54.5122	22.8166	25.4588	22.1951	24.4442	0.00710586	5.28446	59.7967	9.73432	88.4083	7.6882	3.67595	2.46893	5.61276	9.41448	1.71822
100	9027.68	795.737	13.0311	5.58109	3161.98	4633.76	0.0735238	198.804	2331.29	1.19595	3167.56	59.6976	54.1314	21.901	25.2129	21.9714	24.1046	0.00698196	6.62388	60.7552	9.66632	88.3113	7.78412	3.6249	2.47355	5.70868	9.51154	1.82372
105	9018.1	805.471	13.0414	5.56591	3167.82	4566.95	0.0713203	198.797	2464.24	1.20301	3173.39	60.6638	54.0141	21.2539	25.1012	21.8664	23.7571	0.00694403	7.69465	61.7087	9.64537	88.2176	7.87935	3.57264	2.47812	5.80391	9.60523	1.92772
110	9008.76	815.18	13.0519	5.5769	3173.59	4499.43	0.0698128	198.788	2595.25	1.21208	3179.17	61.6232	54.0996	20.8136	25.0922	21.8518	23.4059	0.00697149	8.55706	62.6567	9.66064	88.1262	7.97432	3.51981	2.48264	5.89888	9.69658	2.03021
115	8999.58	824.898	13.0625	5.60811	3179.31	4431.81	0.0688422	198.777	2724.3	1.22273	3184.91	62.5758	54.3414	20.533	25.1617	21.9066	23.0541	0.00704974	9.25735	63.5988	9.70383	88.0364	8.06938	3.46692	2.48711	5.99394	9.78638	2.13117
120	8990.5	834.653	13.0733	5.65504	3184.96	4364.57	0.0682871	198.765	2851.41	1.23461	3190.62	63.5217	54.7039	20.3759	25.2914	22.0145	22.7044	0.00716821	9.83101	64.5349	9.76855	87.9476	8.16481	3.41432	2.49153	6.08937	9.87523	2.2306
180	8878.54	958.911	13.2149	6.723	3249.21	3658.04	0.0743031	198.58	4236.22	1.42034	3255.93	74.3555	62.6305	22.2747	28.5965	24.8441	19.029	0.0101313	12.6436	75.2741	11.184	86.8523	9.38034	2.86161	2.54179	7.30489	10.9705	3.31391
240	8751.17	1099.91	13.3778	8.02258	3307.71	3174.08	0.0846974	198.368	5414.86	1.63231	3315.74	84.276	71.5195	25.4948	32.292	28.0073	16.5114	0.0144267	13.5944	85.114	12.7713	85.6064	10.7597	2.48302	2.58756	8.68422	12.2164	4.23594
300	8607.49	1256.79	13.5593	9.30331	3361.12	2926.83	0.0933837	198.151	6386.96	1.84904	3370.42	93.3465	79.5622	28.2107	35.4861	30.7202	10.9774	0.0194005	14.5507	94.1129	14.2075	84.2009	12.2942	2.2896	2.62934	10.2188	13.6219	4.99639
360	8454.6	1425.24	13.753	10.2566	3410.14	2997.8	0.0949588	197.956	6992.54	2.04385	3420.39	101.636	85.1385	28.7784	37.3793	32.2802	7.82643	0.02358	17.202	102.34	15.2033	82.7053	13.9421	2.34512	2.66768	11.8666	15.1175	5.47012
420	8302.89	1599.69	13.9535	10.9667	3455.13	3123.61	0.0922933	197.781	7468.45	2.21939	3466.1	109.217	89.0863	28.0503	38.4385	33.1036	6.58265	0.026958	20.7764	109.863	15.9083	81.2212	15.6486	2.44354	2.70288	13.5732	16.6016	5.84242
480	8155.67	1777.9	14.1592	11.6207	3496.29	3230.68	0.089276	197.612	7880.72	2.38799	3507.91	116.152	92.5772	27.2021	39.2845	33.741	5.83393	0.0302696	24.1647	116.742	16.5316	79.7811	17.3919	2.5273	2.73508	15.3165	18.0417	6.16493
540	8012.46	1959.42	14.3698	12.2787	3533.85	3309.19	0.0869776	197.446	8250.87	2.55368	3546.13	122.492	95.9553	26.5617	40.0988	34.3534	5.29529	0.0337942	27.0741	123.029	17.1349	78.3802	19.1676	2.58871	2.76446	17.0921	19.4426	6.45449
600	7872.08	2144.17	14.5847	12.9451	3568.09	3363.14	0.0854109	197.283	8589.34	2.71679	3581.03	128.281	99.2485	26.1356	40.8969	34.9549	4.87414	0.0375621	29.5226	128.771	17.7229	77.0069	20.9749	2.63092	2.79124	18.8995	20.8159	6.71927
660	7733.51	2332.08	14.8036	13.6125	3599.26	3398.2	0.0843966	197.123	8902.45	2.8768	3612.87	133.563	102.424	25.8713	41.6634	35.5319	4.5298	0.0415354	31.5842	134.008	18.29	75.6513	22.8131	2.65835	2.81563	20.7376	22.1715	6.96421
720	7596.02	2522.97	15.0258	14.2733	3627.61	3419.29	0.0837749	196.967	9194.53	3.03318	3641.89	138.375	105.454	25.7214	42.3845	36.0721	4.24052	0.0456656	33.3262	138.78	18.8311	74.3064	24.6804	2.67484	2.83781	22.6049	23.5164	7.1927
780	7459.11	2716.62	15.2509	14.9213	3653.37	3430.31	0.0834278	196.814	9468.78	3.18553	3668.29	142.755	108.321	25.6508	43.0518	36.5683	3.99311	0.0499057	34.802	143.123	19.343	72.9671	26.5748	2.68346	2.85796	24.4993	24.8557	7.40724
840	7322.42	2912.8	15.4783	15.5517	3676.74	3434.31	0.0832702	196.666	9727.68	3.33359	3692.29	146.736	111.016	25.6341	43.6609	37.0167	3.77884	0.0542117	36.0536	147.07	19.8243	71.63	28.4938	2.6866	2.87624	26.4183	26.1928	7.60977
900	7185.72	3111.23	15.7076	16.161	3697.92	3433.65	0.08324	196.523	9973.23	3.47715	3714.08	150.351	113.538	25.6528	44.2103	37.4158	3.59158	0.0585428	37.115	150.653	20.2746	70.2927	30.4349	2.68608	2.89281	28.3595	27.5301	7.80186
960	7048.86	3311.66	15.9382	16.7464	3717.09	3430.12	0.0832911	196.384	10207.1	3.61612	3733.84	153.628	115.887	25.6932	44.7002	37.7657	3.42676	0.0628615	38.0139	153.901	20.6941	68.9539	32.3955	2.68331	2.90781	30.3201	28.8689	7.98478
1020	6911.75	3513.82	16.1699	17.3061	3734.42	3425.07	0.0833891	196.25	10430.6	3.75046	3751.73	156.595	118.068	25.7451	45.1318	38.0673	3.2809	0.0671336	38.7733	156.842	21.0836	67.6126	34.3732	2.67936	2.92136	32.2977	30.2102	8.15961
1080	6774.34	3717.47	16.4021	17.8387	3750.06	3419.5	0.0835087	196.12	10644.9	3.88016	3767.9	159.278	120.088	25.8009	45.5072	38.3225	3.1512	0.0713289	39.4126	159.5	21.4442	66.2685	36.3653	2.675	2.9336	34.2899	31.5543	8.32727
1140	6636.65	3922.36	16.6346	18.3433	3764.16	3414.12	0.0836311	195.995	10851	4.00528	3782.51	161.7	121.953	25.8551	45.8292	38.5335	3.0354	0.0754211	39.9481	161.901	21.7772	64.9215	38.3696	2.6708	2.94463	36.2942	32.9013	8.48853
1200	6498.67	4128.26	16.8671	18.8195	3776.85	3409.46	0.083743	195.874	11049.9	4.12591	3795.67	163.885	123.671	25.9038	46.1007	38.7027	2.93162	0.079388	40.3938	164.065	22.0841	63.5718	40.3838	2.66715	2.95456	38.3083	34.251	8.64408
1260	6360.46	4334.96	17.0993	19.2674	3788.26	3405.83	0.083835	195.758	11242.1	4.24214	3807.53	165.851	125.252	25.9442	46.325	38.8329	2.83829	0.0832116	40.7614	166.014	22.3664	62.2198	42.4058	2.66431	2.96348	40.3303	35.603	8.7945
1320	6222.06	4542.25	17.3309	19.6873	3798.51	3403.45	0.0839012	195.646	11428.5	4.35412	3818.19	167.62	126.704	25.9748	46.5054	38.9271	2.75408	0.0868781	41.0613	167.765	22.6257	60.8659	44.4336	2.66245	2.9715	42.3581	36.9569	8.94029
1380	6083.52	4749.96	17.5618	20.0798	3807.69	3402.42	0.083938	195.538	11609.5	4.462	3827.77	169.208	128.036	25.9944	46.6454	38.9879	2.67784	0.0903774	41.3021	169.338	22.8636	59.5107	46.4654	2.66165	2.97868	44.39	38.3121	9.0819
1440	5944.91	4957.91	17.7918	20.4459	3815.9	3402.79	0.0839436	195.434	11785.7	4.56592	3836.35	170.632	129.257	26.0027	46.7484	39.0184	2.6086	0.093703	41.4914	170.748	23.0816	58.1548	48.4997	2.66194	2.98511	46.4242	39.668	9.21972
1500	5806.29	5165.95	18.0207	20.7866	3823.25	3404.55	0.0839178	195.334	11957.5	4.66606	3844.03	171.906	130.374	25.9998	46.8177	39.0215	2.54551	0.0968514	41.6358	172.01	23.2811	56.7987	50.5347	2.66331	2.99085	48.4593	41.0241	9.35409
1560	5667.71	5373.93	18.2484	21.103	3829.8	3407.65	0.0838612	195.237	12125.2	4.76258	3850.9	173.045	131.397	25.986	46.8566	38.9996	2.48785	0.0998219	41.7412	173.138	23.4637	55.4431	52.5693	2.66573	2.99598	50.4939	42.3797	9.48532
1620	5529.23	5581.74	18.4748	21.3963	3835.64	3412.02	0.0837754	195.144	12289.3	4.85566	3857.03	174.062	132.332	25.9618	46.868	38.9555	2.43497	0.102616	41.8124	174.145	23.6308	54.0885	54.6022	2.66915	3.00054	52.5267	43.7343	9.61367
1680	5390.91	5789.26	18.6998	21.6679	3840.83	3417.57	0.0836622	195.055	12450	4.94546	3862.5	174.968	133.188	25.9278	46.8548	38.8917	2.38633	0.105238	41.854	175.042	23.7836	52.7353	56.6322	2.6735	3.0046	54.5567	45.0875	9.73937
1740	5252.79	5996.39	18.9234	21.919	3845.44	3424.23	0.0835239	194.968	12607.6	5.03215	3867.36	175.775	133.97	25.885	46.8198	38.8104	2.34145	0.107692	41.8697	175.84	23.9232	51.3842	58.6584	2.6787	3.00821	56.583	46.4386	9.86264
1800	5114.92	6203.05	19.1454	22.1511	3849.52	3431.88	0.0833627	194.884	12762.3	5.11589	3871.67	176.491	134.685	25.834	46.7655	38.7137	2.29991	0.109984	41.863	176.548	24.0509	50.0356	60.68	2.68469	3.0114	58.6045	47.7872	9.98365
1860	4977.34	6409.16	19.3659	22.3653	3853.14	3440.43	0.0831811	194.803	12914.3	5.19683	3875.5	177.125	135.339	25.7757	46.6941	38.6037	2.26135	0.112121	41.8369	177.176	24.1678	48.6898	62.6962	2.69138	3.01423	60.6207	49.133	10.1026
1920	4840.1	6614.64	19.5847	22.563	3856.32	3449.79	0.0829816	194.725	13063.8	5.27511	3878.89	177.687	135.938	25.7108	46.6079	38.482	2.22545	0.114112	41.7941	177.732	24.2746	47.3472	64.7063	2.6987	3.01672	62.6309	50.4756	10.2196
1980	4703.21	6819.46	19.8019	22.7453	3859.13	3459.86	0.0827663	194.649	13211.1	5.35089	3881.88	178.183	136.486	25.6402	46.5087	38.3506	2.19193	0.115964	41.737	178.223	24.3725	46.0081	66.7098	2.70658	3.01892	64.6344	51.8147	10.3347
2040	4566.72	7023.54	20.0175	22.9135	3861.6	3470.56	0.0825376	194.576	13356.1	5.42429	3884.51	178.62	136.987	25.5645	46.3983	38.2105	2.16054	0.117685	41.6676	178.655	24.462	44.6729	68.7063	2.71495	3.02085	66.6308	53.1499	10.4482
2100	4430.64	7226.86	20.2314	23.0685	3863.76	3481.8	0.0822976	194.505	13499.2	5.49545	3886.83	179.005	137.447	25.4844	46.2783	38.0634	2.13105	0.119283	41.5879	179.035	24.5441	43.3417	70.6952	2.72374	3.02254	68.6198	54.4811	10.5601
2160	4295	7429.39	20.4436	23.2116	3865.65	3493.51	0.0820481	194.436	13640.3	5.56447	3888.86	179.342	137.869	25.4005	46.1502	37.9105	2.10329	0.120767	41.4993	179.368	24.6194	42.0148	72.6763	2.7329	3.02402	70.6009	55.808	10.6705
2220	4159.81	7631.08	20.6542	23.3436	3867.29	3505.6	0.081791	194.369	13779.6	5.63149	3890.64	179.636	138.256	25.3135	46.0152	37.7528	2.07708	0.122144	41.4035	179.659	24.6885	40.6924	74.6493	2.74236	3.02531	72.5739	57.1304	10.7795
2280	4025.09	7831.92	20.863	23.4654	3868.72	3518.03	0.0815279	194.303	13917.3	5.69659	3892.19	179.893	138.611	25.2238	45.8746	37.5912	2.05227	0.123422	41.3017	179.913	24.752	39.3746	76.614	2.75208	3.02642	74.5386	58.4482	10.8872
2340	3890.86	8031.89	21.0703	23.5778	3869.95	3530.7	0.0812605	194.24	14053.3	5.75988	3893.53	180.116	138.938	25.1318	45.7293	37.4267	2.02872	0.124608	41.195	180.133	24.8104	38.0615	78.5702	2.762	3.02739	76.4948	59.7613	10.9936
2400	3757.13	8230.98	21.2758	23.6818	3871.01	3543.58	0.0809901	194.179	14187.8	5.82146	3894.69	180.309	139.239	25.038	45.5802	37.2601	2.00631	0.12571	41.0845	180.324	24.8641	36.7533	80.5177	2.77207	3.02821	78.4423	61.0695	11.0988
2460	3623.9	8429.17	21.4798	23.7779	3871.92	3556.6	0.080718	194.119	14320.8	5.88141	3895.69	180.475	139.517	24.9428	45.4283	37.0918	1.98494	0.126732	40.9709	180.488	24.9137	35.45	82.4565	2.78226	3.02892	80.3811	62.3728	11.2029
2520	3491.18	8626.47	21.6821	23.8669	3872.69	3569.71	0.0804454	194.06	14452.5	5.93982	3896.55	180.617	139.773	24.8464	45.274	36.9227	1.96451	0.127682	40.8552	180.628	24.9594	34.1517	84.3866	2.79251	3.02952	82.3111	63.6711	11.3059
2580	3358.97	8822.86	21.8829	23.9493	3873.33	3582.85	0.0801733	194.003	14582.8	5.99676	3897.28	180.738	140.009	24.7492	45.1182	36.7529	1.94493	0.128566	40.738	180.747	25.0017	32.8584	86.3077	2.8028	3.03003	84.2323	64.9644	11.4078
2640	3227.29	9018.35	22.082	24.0257	3873.87	3595.99	0.0799029	193.948	14711.8	6.0523	3897.9	180.841	140.228	24.6514	44.9614	36.5833	1.92613	0.129387	40.6199	180.848	25.0407	31.5702	88.22	2.81307	3.03045	86.1446	66.2526	11.5088
2700	3096.13	9212.93	22.2796	24.0966	3874.32	3609.08	0.079635	193.893	14839.6	6.10651	3898.41	180.926	140.431	24.5531	44.8039	36.414	1.90803	0.130152	40.5015	180.932	25.0769	30.2872	90.1235	2.82331	3.0308	88.0481	67.5356	11.6087
2760	2965.49	9406.62	22.4757	24.1625	3874.68	3622.06	0.0793706	193.841	14966.2	6.15945	3898.84	180.997	140.619	24.4546	44.6462	36.2454	1.89056	0.130864	40.3833	181.002	25.1105	29.0092	92.0182	2.83347	3.03108	89.9427	68.8136	11.7078
2820	2835.38	9599.4	22.6703	24.2237	3874.97	3634.9	0.0791104	193.789	15091.7	6.21118	3899.19	181.055	140.793	24.3559	44.4887	36.0777	1.87368	0.131528	40.2657	181.059	25.1416	27.7365	93.9041	2.84351	3.03131	91.8286	70.0863	11.8059
2880	2705.79	9791.3	22.8634	24.2806	3875.19	3647.56	0.0788552	193.738	15216.1	6.26176	3899.47	181.102	140.955	24.257	44.3316	35.9112	1.85731	0.132147	40.1491	181.104	25.1706	26.4688	95.7812	2.85341	3.03148	93.7058	71.354	11.9032
2940	2576.74	9982.31	23.055	24.3336	3875.36	3659.98	0.078606	193.689	15339.4	6.31123	3899.69	181.138	141.106	24.1582	44.1751	35.746	1.84142	0.132725	40.0339	181.14	25.1975	25.2064	97.6498	2.86313	3.03161	95.5743	72.6164	11.9997
3000	2448.21	10172.4	23.2451	24.3829	3875.47	3672.12	0.0783634	193.64	15461.6	6.35965	3899.86	181.165	141.246	24.0592	44.0195	35.5823	1.82594	0.133263	39.9206	181.167	25.2225	23.949	99.5097	2.87263	3.0317	97.4343	73.8738	12.0953
3060	2320.2	10361.7	23.4339	24.4288	3875.55	3683.94	0.0781284	193.593	15582.8	6.40705	3899.97	181.185	141.377	23.9601	43.8648	35.4201	1.81083	0.133765	39.8094	181.186	25.2458	22.6969	101.361	2.88187	3.03176	99.2857	75.1259	12.1901
3120	2192.73	10550.1	23.6212	24.4715	3875.58	3695.37	0.0779019	193.547	15703.1	6.45348	3900.05	181.198	141.498	23.8608	43.7112	35.2594	1.79604	0.134233	39.7007	181.198	25.2675	21.4499	103.204	2.89081	3.03179	101.129	76.3729	12.2842
3180	2065.79	10737.7	23.8072	24.5111	3875.59	3706.36	0.0776847	193.501	15822.3	6.49896	3900.1	181.205	141.61	23.7611	43.5586	35.1003	1.78154	0.134668	39.5949	181.205	25.2875	20.2081	105.039	2.89941	3.03179	102.963	77.6147	12.3775
3240	1939.38	10924.4	23.9918	24.5477	3875.56	3716.83	0.0774782	193.456	15940.6	6.54354	3900.11	181.208	141.714	23.6607	43.407	34.9427	1.76725	0.135071	39.4925	181.207	25.3061	18.9715	106.865	2.9076	3.03177	104.79	78.8513	12.47
3300	1813.51	11110.3	24.1751	24.5815	3875.52	3726.7	0.0772836	193.413	16058	6.58725	3900.1	181.205	141.81	23.5593	43.2563	34.7866	1.75314	0.135443	39.3941	181.205	25.3233	17.7402	108.684	2.91532	3.03174	106.608	80.0826	12.5618
3360	1688.18	11295.3	24.3571	24.6124	3875.45	3735.88	0.0771025	193.37	16174.4	6.63011	3900.06	181.2	141.898	23.4563	43.1064	34.6316	1.73915	0.135783	39.3002	181.199	25.339	16.5142	110.494	2.9225	3.03169	108.418	81.3086	12.6529
3420	1563.41	11479.5	24.5378	24.6403	3875.37	3744.24	0.0769369	193.328	16289.8	6.67213	3900.01	181.191	141.978	23.3511	42.9569	34.4777	1.72521	0.136091	39.2117	181.19	25.3532	15.2937	112.296	2.92904	3.03162	110.22	82.5291	12.7432
3480	1439.2	11662.9	24.7172	24.665	3875.28	3751.63	0.0767891	193.287	16404.4	6.71333	3899.94	181.18	142.049	23.2427	42.8075	34.3242	1.71126	0.136364	39.1298	181.178	25.3658	14.0787	114.09	2.93482	3.03155	112.014	83.7441	12.8328
3540	1315.59	11845.5	24.8953	24.6861	3875.18	3757.85	0.0766624	193.246	16518	6.75373	3899.87	181.167	142.11	23.1297	42.6576	34.1709	1.69719	0.136598	39.0558	181.166	25.3767	12.8695	115.876	2.93969	3.03148	113.801	84.9533	12.9217
3600	1192.6	12027.3	25.0722	24.7032	3875.08	3762.65	0.0765609	193.207	16630.7	6.79331	3899.78	181.153	142.16	23.0103	42.5062	34.0167	1.68289	0.136787	38.9919	181.151	25.3856	11.6663	117.654	2.94344	3.0314	115.579	86.1565	13.0098

## Sheet: Exp 7, pyruvate high
time	GLC	LAC	PYR	ADP	ATP	FBP	F_active	NAD	store_glc	NADH	AdN	J_hyd	J_mit	J_head	J_tail	J_lac	J_store	J_breakdown_ADP	J_glycATPnet	J_ATPtot	J_O2	glc_per_ml	lac_per_ml	FBP_per_ml	ATP_per_ml	del_lac_per_ml	del_glc_per_ml	store_glc_per_ml
0	10000	212.163	5000	64.2035	3967.89	0	1	199.957	0	0.0433143	4032.09	198.969	200.282	313.33	0	95.4645	0	0.923969	-626.66	-426.378	35.7647	97.8228	2.07544	0	3.104	0	0	0
1	9972.17	238.812	5000	63.8367	3967.22	140.27	0.999291	199.859	0.406523	0.141497	4031.06	198.969	200.508	313.093	311.992	300.127	0.729682	0.91344	-2.2008	198.307	35.805	97.5505	2.33613	0.109731	3.10348	0.260687	0.272268	0.000318015
2	9944.37	265.456	4999.99	63.6029	3966.44	279.57	0.997179	199.859	1.62033	0.141291	4030.04	198.969	200.318	312.414	311.396	299.542	1.45432	0.906761	-2.03636	198.282	35.7711	97.2787	2.59677	0.218702	3.10287	0.521324	0.544145	0.00126755
3	9916.66	292.033	4999.99	63.3185	3965.72	417.768	0.993688	199.859	3.63621	0.140908	4029.04	198.969	200.086	311.305	310.445	298.605	2.17321	0.89867	-1.71994	198.366	35.7296	97.0076	2.85675	0.326812	3.10231	0.781306	0.815244	0.00284453
4	9889.07	318.51	4999.98	62.9428	3965.11	554.654	0.988847	199.86	6.44717	0.140337	4028.05	198.969	199.776	309.774	309.117	297.296	2.88529	0.888037	-1.31454	198.462	35.6744	96.7376	3.11575	0.433895	3.10182	1.04031	1.0852	0.00504349
5	9861.62	344.854	4999.97	62.4722	3964.6	690.032	0.982695	199.86	10.0451	0.139585	4027.07	198.969	199.385	307.834	307.422	295.625	3.58952	0.874809	-0.825035	198.56	35.6044	96.4692	3.37346	0.539798	3.10142	1.29802	1.35364	0.00785805
6	9834.37	371.035	4999.96	61.9092	3964.2	823.71	0.975278	199.861	14.4206	0.138658	4026.11	198.969	198.911	305.5	305.374	293.605	4.28491	0.859111	-0.253512	198.657	35.5197	96.2026	3.62957	0.644372	3.10111	1.55412	1.62022	0.011281
7	9807.34	397.021	4999.96	61.258	3963.9	955.505	0.966645	199.862	19.5635	0.137564	4025.16	198.969	198.354	302.787	302.986	291.252	4.9705	0.841134	0.397981	198.752	35.4204	95.9382	3.88377	0.747472	3.10088	1.80833	1.88461	0.0153041
8	9780.57	422.783	4999.95	60.5242	3963.71	1085.24	0.956855	199.864	25.4622	0.136312	4024.24	198.969	197.716	299.714	300.277	288.581	5.6454	0.821102	1.12752	198.844	35.3065	95.6763	4.13579	0.848965	3.10073	2.06034	2.14648	0.0199186
9	9754.09	448.295	4999.94	59.7138	3963.62	1212.76	0.945967	199.865	32.1045	0.134911	4023.34	198.969	196.999	296.298	297.264	285.611	6.30875	0.799262	1.93291	198.932	35.1783	95.4173	4.38535	0.94872	3.10066	2.30991	2.40553	0.0251147
10	9727.93	473.531	4999.93	58.8335	3963.63	1337.91	0.934049	199.867	39.4771	0.133371	4022.46	198.969	196.203	292.561	293.967	282.362	6.95974	0.77587	2.81196	199.015	35.0362	95.1613	4.63221	1.04662	3.10067	2.55677	2.66147	0.0308821
11	9702.11	498.466	4999.92	57.8902	3963.72	1460.53	0.921169	199.868	47.5658	0.131703	4021.61	198.969	195.331	288.524	290.405	278.853	7.59763	0.75119	3.76243	199.093	34.8805	94.9088	4.87613	1.14254	3.10074	2.80069	2.91403	0.0372097
12	9676.66	523.079	4999.92	56.891	3963.9	1580.5	0.907399	199.87	56.3556	0.129918	4020.79	198.969	194.384	284.21	286.601	275.105	8.22172	0.725481	4.78199	199.166	34.7114	94.6598	5.1169	1.2364	3.10088	3.04146	3.16296	0.0440859
13	9651.61	547.348	4999.91	55.8429	3964.16	1697.7	0.892814	199.872	65.8309	0.128027	4020	198.969	193.365	279.641	282.575	271.141	8.8314	0.698997	5.86821	199.233	34.5294	94.4148	5.35431	1.32808	3.10108	3.27887	3.40803	0.0514982
14	9626.98	571.257	4999.9	54.7531	3964.49	1812.02	0.877489	199.874	75.9754	0.126041	4019.24	198.969	192.276	274.842	278.351	266.983	9.42608	0.671981	7.01864	199.294	34.335	94.1738	5.5882	1.41751	3.10134	3.51275	3.64902	0.059434
15	9602.78	594.789	4999.89	53.6286	3964.88	1923.36	0.8615	199.876	86.7721	0.123972	4018.51	198.969	191.119	269.836	273.951	262.653	10.0053	0.644663	8.23076	199.35	34.1284	93.937	5.81839	1.50461	3.10165	3.74295	3.88575	0.06788
16	9579.03	617.928	4999.88	52.4762	3965.33	2031.63	0.844924	199.878	98.2034	0.121832	4017.81	198.969	189.898	264.646	269.397	258.173	10.5685	0.617255	9.5019	199.4	33.9103	93.7047	6.04475	1.5893	3.102	3.96931	4.11805	0.0768226
17	9555.75	640.664	4999.88	51.3024	3965.83	2136.76	0.827836	199.88	110.251	0.119632	4017.14	198.969	188.614	259.297	264.712	253.565	11.1153	0.589949	10.8292	199.443	33.6811	93.477	6.26716	1.67154	3.10239	4.19172	4.34577	0.0862475
18	9532.95	662.986	4999.87	50.1133	3966.38	2238.68	0.81031	199.883	122.898	0.117382	4016.5	198.969	187.271	253.812	259.917	248.85	11.6455	0.562919	12.2102	199.481	33.4413	93.254	6.48551	1.75127	3.10282	4.41007	4.56878	0.0961406
19	9510.65	684.885	4999.86	48.9149	3966.97	2337.34	0.79242	199.885	136.124	0.115094	4015.88	198.969	185.872	248.212	255.033	244.051	12.1588	0.536317	13.6417	199.514	33.1915	93.0358	6.69973	1.82846	3.10328	4.62429	4.78696	0.106487
20	9488.85	706.354	4999.85	47.7125	3967.59	2432.7	0.774236	199.887	149.911	0.112777	4015.3	198.969	184.42	242.521	250.082	239.187	12.6548	0.510275	15.1208	199.541	32.9322	92.8226	6.90975	1.90306	3.10377	4.83431	5.00024	0.117272
21	9467.55	727.389	4999.84	46.5112	3968.24	2524.74	0.755827	199.89	164.24	0.110442	4014.75	198.969	182.919	236.76	245.082	234.277	13.1336	0.484903	16.6443	199.563	32.6641	92.6143	7.11552	1.97505	3.10427	5.04008	5.20854	0.128481
22	9446.77	747.987	4999.83	45.3157	3968.91	2613.41	0.737258	199.892	179.09	0.108097	4014.23	198.969	181.372	230.948	240.053	229.341	13.5949	0.460295	18.209	199.581	32.3878	92.411	7.31701	2.04442	3.1048	5.24157	5.41181	0.140099
23	9426.51	768.145	4999.82	44.13	3969.6	2698.73	0.718591	199.894	194.444	0.105751	4013.73	198.969	179.782	225.106	235.012	224.396	14.0387	0.436523	19.8119	199.594	32.104	92.2128	7.51421	2.11116	3.10534	5.43877	5.61001	0.15211
24	9406.77	787.864	4999.81	42.958	3970.3	2780.68	0.699885	199.897	210.281	0.103412	4013.26	198.969	178.154	219.251	229.976	219.458	14.465	0.413645	21.4492	199.603	31.8132	92.0197	7.70711	2.17527	3.10588	5.63166	5.80313	0.164499
25	9387.55	807.145	4999.8	41.8029	3971	2859.27	0.681196	199.899	226.582	0.101087	4012.81	198.969	176.491	213.402	224.961	214.543	14.8738	0.3917	23.1175	199.608	31.5162	91.8316	7.89572	2.23675	3.10644	5.82028	5.99116	0.177251
26	9368.85	825.991	4999.79	40.6678	3971.72	2934.52	0.662575	199.901	243.327	0.0987841	4012.38	198.969	174.797	207.574	219.98	209.665	15.2653	0.370715	24.8134	199.61	31.2137	91.6487	8.08008	2.29561	3.10699	6.00464	6.17412	0.19035
27	9350.66	844.406	4999.79	39.5551	3972.43	3006.44	0.64407	199.903	260.498	0.0965083	4011.98	198.969	173.076	201.782	215.048	204.836	15.6394	0.350707	26.5335	199.609	30.9063	91.4708	8.26022	2.35188	3.10755	6.18477	6.35202	0.203783
28	9332.99	862.394	4999.78	38.4669	3973.14	3075.08	0.625725	199.906	278.075	0.0942654	4011.6	198.969	171.331	196.039	210.176	200.069	15.9964	0.331676	28.2738	199.605	30.5949	91.2979	8.43618	2.40557	3.10811	6.36074	6.52491	0.217533
29	9315.82	879.962	4999.77	37.4052	3973.84	3140.46	0.607581	199.908	296.04	0.0920604	4011.25	198.969	169.568	190.36	205.375	195.374	16.3365	0.313619	30.0309	199.599	30.28	91.13	8.60804	2.45672	3.10866	6.53259	6.69283	0.231586
30	9299.16	897.116	4999.76	36.3713	3974.54	3202.62	0.589674	199.91	314.373	0.0898975	4010.91	198.969	167.789	184.754	200.655	190.761	16.6599	0.296522	31.8011	199.59	29.9623	90.967	8.77584	2.50535	3.1092	6.7004	6.85585	0.245927
31	9282.99	913.865	4999.75	35.3665	3975.22	3261.62	0.572037	199.912	333.056	0.0877804	4010.59	198.969	165.999	179.233	196.023	186.237	16.9668	0.280364	33.5807	199.58	29.6427	90.8088	8.93968	2.5515	3.10974	6.86424	7.01403	0.260543
32	9267.3	930.215	4999.74	34.3916	3975.89	3317.51	0.554699	199.914	352.071	0.0857124	4010.28	198.969	164.201	173.804	191.488	181.809	17.2576	0.26512	35.3663	199.568	29.3217	90.6553	9.09962	2.59522	3.11026	7.02418	7.16745	0.275418
33	9252.1	946.177	4999.73	33.4473	3976.55	3370.34	0.537686	199.916	371.4	0.083696	4010	198.969	162.4	168.478	187.055	177.485	17.5324	0.250761	37.1542	199.554	29	90.5066	9.25576	2.63655	3.11078	7.18032	7.3162	0.290539
34	9237.36	961.759	4999.72	32.534	3977.19	3420.18	0.52102	199.918	391.026	0.0817336	4009.73	198.969	160.599	163.26	182.73	173.269	17.7917	0.237254	38.941	199.54	28.6784	90.3624	9.40819	2.67554	3.11128	7.33275	7.46036	0.305892
35	9223.08	976.971	4999.7	31.6519	3977.82	3467.09	0.504721	199.92	410.932	0.0798267	4009.47	198.969	158.801	158.156	178.518	169.164	18.0357	0.224564	40.7234	199.524	28.3573	90.2228	9.55701	2.71223	3.11177	7.48156	7.60004	0.321464
36	9209.25	991.824	4999.69	30.8012	3978.43	3511.13	0.488805	199.922	431.1	0.0779768	4009.23	198.969	157.01	153.172	174.421	165.175	18.2648	0.212654	42.498	199.508	28.0375	90.0875	9.7023	2.74669	3.11224	7.62686	7.73533	0.337241
37	9195.86	1006.33	4999.68	29.9815	3979.02	3552.38	0.473284	199.924	451.515	0.0761847	4009	198.969	155.23	148.312	170.443	161.304	18.4794	0.201487	44.2617	199.491	27.7196	89.9565	9.84418	2.77896	3.1127	7.76874	7.86635	0.353211
38	9182.89	1020.49	4999.67	29.1928	3979.59	3590.91	0.458171	199.926	472.16	0.0744509	4008.78	198.969	153.462	143.579	166.585	157.552	18.6798	0.191025	46.0117	199.474	27.404	89.8296	9.98275	2.8091	3.11315	7.90731	7.9932	0.369361
39	9170.34	1034.33	4999.66	28.4345	3980.14	3626.79	0.443473	199.927	493.02	0.0727757	4008.57	198.969	151.711	138.976	162.848	153.921	18.8664	0.18123	47.7453	199.457	27.0913	89.7068	10.1181	2.83716	3.11358	8.04266	8.11598	0.38568
40	9158.19	1047.85	4999.65	27.7063	3980.67	3660.09	0.429196	199.929	514.08	0.0711592	4008.38	198.969	149.98	134.504	159.234	150.411	19.0397	0.172066	49.4595	199.439	26.7821	89.588	10.2504	2.86322	3.114	8.17492	8.23483	0.402155
41	9146.43	1061.06	4999.64	27.0074	3981.18	3690.9	0.415344	199.93	535.326	0.0696009	4008.19	198.969	148.27	130.165	155.741	147.022	19.1999	0.163496	51.1518	199.421	26.4767	89.473	10.3796	2.88732	3.1144	8.30417	8.34984	0.418775
42	9135.05	1073.98	4999.63	26.3374	3981.68	3719.28	0.401919	199.932	556.742	0.0681004	4008.01	198.969	146.584	125.96	152.371	143.752	19.3476	0.155484	52.8202	199.404	26.1757	89.3617	10.506	2.90952	3.11478	8.43053	8.46115	0.435528
43	9124.04	1086.61	4999.62	25.6954	3982.15	3745.32	0.388921	199.933	578.316	0.0666568	4007.84	198.969	144.924	121.889	149.12	140.601	19.483	0.147997	54.4624	199.386	25.8793	89.2539	10.6295	2.92989	3.11516	8.5541	8.56885	0.452405
44	9113.39	1098.97	4999.61	25.0808	3982.6	3769.09	0.376349	199.935	600.033	0.0652695	4007.68	198.969	143.293	117.951	145.989	137.568	19.6067	0.141001	56.0764	199.369	25.588	89.1497	10.7504	2.94848	3.11551	8.67499	8.67308	0.469394
45	9103.08	1111.06	4999.59	24.4927	3983.04	3790.66	0.364201	199.936	621.882	0.0639372	4007.53	198.969	141.692	114.145	142.976	134.651	19.7189	0.134466	57.6605	199.352	25.3021	89.0489	10.8687	2.96536	3.11585	8.79329	8.77394	0.486486
46	9093.1	1122.9	4999.58	23.9303	3983.45	3810.12	0.352471	199.937	643.849	0.0626589	4007.38	198.969	140.122	110.471	140.077	131.847	19.8201	0.128362	59.2132	199.336	25.0218	88.9513	10.9845	2.98058	3.11618	8.9091	8.87155	0.50367
47	9083.44	1134.5	4999.57	23.3928	3983.85	3827.54	0.341155	199.939	665.923	0.0614332	4007.25	198.969	138.586	106.926	137.292	129.154	19.9107	0.12266	60.7331	199.319	24.7475	88.8568	11.098	2.99421	3.11649	9.02252	8.96602	0.520938
48	9074.1	1145.86	4999.56	22.8785	3984.23	3842.98	0.330249	199.94	688.092	0.060257	4007.11	198.956	137.082	103.509	134.614	126.566	19.9911	0.117326	62.2101	199.292	24.4789	88.7653	11.2091	3.00629	3.11679	9.13364	9.05745	0.53828
49	9065.05	1156.99	4999.55	22.3866	3984.6	3856.54	0.319741	199.941	710.343	0.0591289	4006.98	198.935	135.611	100.217	132.039	124.08	20.0616	0.112335	63.6448	199.256	24.2162	88.6768	11.318	3.01689	3.11707	9.24257	9.14599	0.555687
50	9056.28	1167.91	4999.53	21.9171	3984.95	3868.28	0.309626	199.942	732.669	0.0580494	4006.86	198.915	134.176	97.0475	129.57	121.697	20.1227	0.107673	65.0444	199.22	23.96	88.5911	11.4248	3.02608	3.11734	9.34938	9.23171	0.573152
51	9047.8	1178.62	4999.52	21.4692	3985.28	3878.27	0.299897	199.943	755.057	0.057017	4006.75	198.896	132.778	93.9991	127.203	119.414	20.1746	0.103317	66.4082	199.187	23.7104	88.5081	11.5296	3.03389	3.1176	9.45416	9.31473	0.590666
52	9039.57	1189.13	4999.51	21.042	3985.59	3886.58	0.290544	199.944	777.498	0.0560303	4006.63	198.877	131.418	91.0683	124.936	117.229	20.2178	0.0992457	67.7357	199.154	23.4675	88.4276	11.6324	3.04039	3.11785	9.557	9.39515	0.608221
53	9031.61	1199.46	4999.5	20.6346	3985.89	3893.28	0.281557	199.945	799.982	0.0550876	4006.53	198.859	130.096	88.2523	122.766	115.138	20.2527	0.0954403	69.0264	199.123	23.2315	88.3497	11.7334	3.04563	3.11808	9.65798	9.47308	0.62581
54	9023.89	1209.6	4999.48	20.2463	3986.18	3898.43	0.272927	199.946	822.501	0.0541874	4006.42	198.842	128.812	85.5482	120.688	113.138	20.2795	0.0918823	70.2801	199.092	23.0022	88.2742	11.8326	3.04966	3.11831	9.75718	9.5486	0.643426
55	9016.4	1219.56	4999.47	19.8763	3986.45	3902.1	0.264644	199.947	845.045	0.0533282	4006.32	198.826	127.567	82.9528	118.701	111.225	20.2986	0.0885545	71.4967	199.063	22.7798	88.201	11.9301	3.05254	3.11852	9.85468	9.62182	0.661062
56	9009.14	1229.37	4999.46	19.5238	3986.71	3904.36	0.256699	199.947	867.606	0.0525083	4006.23	198.81	126.359	80.463	116.801	109.398	20.3103	0.0854411	72.676	199.035	22.5642	88.13	12.026	3.0543	3.11872	9.95056	9.69284	0.678711
57	9002.1	1239.01	4999.45	19.188	3986.95	3905.25	0.249081	199.948	890.177	0.0517265	4006.14	198.795	125.19	78.0757	114.985	107.652	20.315	0.0825273	73.8182	199.008	22.3554	88.0611	12.1203	3.055	3.11891	10.0449	9.76173	0.696367
58	8995.27	1248.5	4999.43	18.8682	3987.18	3904.85	0.24178	199.949	912.748	0.050981	4006.05	198.78	124.059	75.7877	113.249	105.984	20.3129	0.0797993	74.9234	198.982	22.1534	87.9942	12.2132	3.05469	3.11909	10.1377	9.82859	0.714025
59	8988.63	1257.84	4999.42	18.5637	3987.4	3903.22	0.234786	199.95	935.314	0.0502706	4005.96	198.766	122.965	73.5958	111.592	104.392	20.3044	0.0772445	75.9921	198.957	21.9581	87.9293	12.3046	3.05341	3.11926	10.2291	9.89351	0.731677
60	8982.18	1267.05	4999.41	18.2738	3987.61	3900.4	0.228088	199.95	957.867	0.0495937	4005.88	198.752	121.909	71.4969	110.009	102.873	20.2897	0.0748508	77.0244	198.933	21.7695	87.8662	12.3947	3.0512	3.11943	10.3192	9.95656	0.74932
65	8952.54	1311.23	4999.34	17.0213	3988.48	3870.38	0.1987	199.953	1070.21	0.0466659	4005.5	198.69	117.165	62.2865	103.117	96.2654	20.1336	0.0649421	81.6604	198.825	20.9223	87.5763	12.8268	3.02772	3.12011	10.7514	10.2465	0.837207
70	8926.56	1352.8	4999.28	16.0457	3989.13	3818.19	0.175281	199.956	1181.36	0.0443873	4005.18	198.635	113.254	54.946	97.6863	91.0695	19.8621	0.0577108	85.4806	198.735	20.2239	87.3221	13.2334	2.98689	3.12062	11.158	10.5007	0.924154
75	8903.49	1392.32	4999.21	15.2879	3989.6	3748.93	0.156756	199.957	1290.74	0.0426263	4004.89	198.587	110.076	49.1395	93.4303	87.004	19.5018	0.0523883	88.5816	198.658	19.6564	87.0965	13.62	2.93272	3.12098	11.5446	10.7263	1.00972
80	8882.72	1430.24	4999.14	14.7012	3989.92	3666.8	0.14221	199.959	1397.92	0.0412762	4004.63	198.544	107.526	44.5797	90.1123	83.8387	19.0746	0.0484447	91.0651	198.591	19.2011	86.8932	13.991	2.86846	3.12124	11.9155	10.9296	1.09357
85	8863.73	1466.92	4999.08	14.2492	3990.13	3575.19	0.130879	199.96	1502.59	0.0402517	4004.38	198.504	105.505	41.0276	87.5413	81.3887	18.598	0.0455111	93.0275	198.533	18.8402	86.7075	14.3498	2.7968	3.1214	12.2744	11.1153	1.17544
90	8846.14	1502.64	4999.01	13.9032	3990.25	3476.85	0.122139	199.961	1604.5	0.0394858	4004.16	198.466	103.925	38.2876	85.5654	79.5073	18.0865	0.0433283	94.5557	198.481	18.5581	86.5354	14.6992	2.71987	3.1215	12.6238	11.2874	1.25517
95	8829.62	1537.63	4998.94	13.6414	3990.3	3374	0.115487	199.961	1703.5	0.0389256	4003.94	198.431	102.709	36.2022	84.0646	78.0791	17.5514	0.0417118	95.7247	198.434	18.3409	86.3738	15.0415	2.63941	3.12153	12.9661	11.449	1.33262
100	8813.89	1572.07	4998.87	13.4466	3990.29	3268.38	0.110522	199.961	1799.49	0.0385299	4003.74	198.397	101.793	34.6453	82.9443	77.0134	17.002	0.0405286	96.5979	198.39	18.1772	86.22	15.3784	2.55679	3.12153	13.303	11.6028	1.40771
105	8798.77	1606.1	4998.8	13.3053	3990.24	3161.42	0.106922	199.962	1892.4	0.0382665	4003.54	198.364	101.122	33.5163	82.1302	76.2392	16.4456	0.0396818	97.2278	198.35	18.0576	86.072	15.7114	2.47311	3.12148	13.6359	11.7508	1.48039
110	8784.06	1639.85	4998.74	13.2074	3990.14	3054.24	0.104432	199.962	1982.22	0.0381102	4003.35	198.332	100.655	32.7353	81.564	75.7008	15.888	0.0390996	97.6574	198.312	17.974	85.9282	16.0414	2.38927	3.12141	13.966	11.8946	1.55065
115	8769.64	1673.4	4998.67	13.1446	3990.02	2947.74	0.10285	199.962	2068.94	0.0380412	4003.16	198.301	100.354	32.2391	81.2	75.3545	15.334	0.0387288	97.9218	198.276	17.9203	85.7871	16.3696	2.30596	3.12131	14.2942	12.0357	1.61849
120	8755.38	1706.83	4998.6	13.1107	3989.86	2842.65	0.102016	199.962	2152.61	0.0380439	4002.97	198.27	100.191	31.9771	81.0018	75.1657	14.7874	0.0385291	98.0493	198.241	17.8913	85.6476	16.6967	2.22375	3.12119	14.6212	12.1752	1.68394
180	8574.11	2114.4	4997.8	13.8246	3986.93	1819.27	0.121029	199.959	2946.28	0.0408983	4000.76	197.902	103.578	37.9264	85.0618	79.0194	9.46378	0.0428396	94.2708	197.849	18.4961	83.8743	20.6837	1.42318	3.1189	18.6083	13.9485	2.30481
240	8342.83	2555.07	4997.03	15.1861	3983.07	1334.52	0.155988	199.955	3478.13	0.0454503	3998.26	197.487	109.667	48.864	92.7441	86.3337	6.94211	0.0516929	87.7602	197.427	19.5834	81.6119	24.9944	1.04397	3.11588	22.9189	16.2109	2.72087
300	8058.71	3031.24	4996.29	16.189	3979.23	1265.95	0.181318	199.951	3920.53	0.0491997	3995.42	197.017	113.878	56.7756	98.3182	91.6525	6.58545	0.0587464	83.0852	196.963	20.3354	78.8325	29.6525	0.99033	3.11287	27.577	18.9903	3.06695
360	7748.47	3524.67	4995.58	16.4205	3976.11	1359.79	0.187625	199.949	4374.62	0.0510873	3992.53	196.537	114.826	58.7262	99.5613	92.8359	7.07358	0.0604385	81.6702	196.497	20.5047	75.7977	34.4793	1.06374	3.11043	32.4038	22.0251	3.42217
420	7438.29	4017.1	4994.89	16.2276	3973.66	1432.5	0.183581	199.948	4860.57	0.0519213	3989.89	196.099	114.054	57.4378	98.4433	91.7615	7.4518	0.0590265	82.011	196.065	20.3668	72.7634	39.2964	1.12061	3.10851	37.221	25.0594	3.80233
480	7135.84	4503.25	4994.21	16.0397	3971.52	1448.3	0.179566	199.947	5361.37	0.0527484	3987.56	195.713	113.295	56.1593	97.3527	90.7138	7.53401	0.0576679	82.3869	195.682	20.2312	69.8048	44.0521	1.13298	3.10684	41.9766	28.018	4.19409
540	6837.89	4985.48	4993.55	15.9673	3969.51	1439.3	0.178294	199.946	5862.3	0.0538512	3985.47	195.367	113.005	55.7383	96.9048	90.2807	7.48721	0.0571483	82.333	195.338	20.1794	66.8902	48.7694	1.12594	3.10527	46.6939	30.9326	4.58596
600	6541.01	5466.26	4992.9	15.9226	3967.65	1466.78	0.177647	199.945	6313.89	0.0550191	3983.58	195.052	112.828	55.5123	96.612	89.9961	5.80732	0.0568286	82.1993	195.027	20.1478	63.986	53.4725	1.14744	3.10382	51.397	33.8368	4.93923
660	6248.53	5943.33	4992.27	15.7144	3966.18	1550.12	0.172936	199.944	6665.06	0.0557663	3981.89	194.773	111.97	54.0166	95.4082	88.8413	4.84287	0.055352	82.7833	194.753	19.9946	61.1248	58.1393	1.21263	3.10266	56.0638	36.698	5.21395
720	5965.82	6413.03	4991.65	15.4514	3965	1612.94	0.16679	199.944	6967.56	0.0563532	3980.45	194.534	110.871	52.0737	93.8974	87.394	4.26439	0.0535152	83.6473	194.518	19.7983	58.3593	62.7341	1.26177	3.10174	60.6587	39.4635	5.45058
780	5692.35	6875.85	4991.04	15.2561	3963.98	1645.87	0.162233	199.943	7236.7	0.0570893	3979.23	194.332	110.046	50.6276	92.7635	86.3072	3.82786	0.0521709	84.2718	194.317	19.651	55.6841	67.2615	1.28753	3.10094	65.1861	42.1387	5.66112
840	5424.94	7334.05	4990.44	15.139	3963.04	1662.78	0.159561	199.942	7480.07	0.058009	3978.18	194.157	109.549	49.7698	92.0672	85.6386	3.4877	0.0513728	84.5948	194.144	19.5623	53.0683	71.7437	1.30076	3.10021	69.6682	44.7545	5.85151
900	5161.07	7789.41	4989.86	15.0675	3962.18	1674.99	0.157992	199.941	7703.4	0.0590361	3977.25	194.003	109.247	49.2547	91.6269	85.2145	3.22306	0.0508887	84.7444	193.991	19.5083	50.487	76.1982	1.31031	3.09954	74.1227	47.3358	6.02622
960	4899.52	8242.82	4989.29	15.0147	3961.41	1686.65	0.156867	199.94	7911.05	0.0601051	3976.42	193.866	109.024	48.8763	91.2918	84.8909	3.014	0.0505327	84.831	193.855	19.4686	47.9285	80.6336	1.31943	3.09893	78.5581	49.8943	6.18865
1020	4639.85	8694.62	4988.72	14.9689	3960.72	1697.97	0.155898	199.939	8106.13	0.0611872	3975.68	193.743	108.831	48.5447	90.9961	84.605	2.84366	0.0502246	84.9027	193.734	19.4341	45.3883	85.0533	1.32829	3.09839	82.9778	52.4345	6.34126
1080	4381.86	9144.97	4988.17	14.9274	3960.1	1708.21	0.155026	199.938	8290.8	0.0622764	3975.02	193.634	108.656	48.2408	90.7252	84.3429	2.70027	0.0499468	84.9689	193.625	19.4028	42.8646	89.4586	1.3363	3.0979	87.3832	54.9582	6.48573
1140	4125.42	9593.98	4987.63	14.8906	3959.54	1717.01	0.154261	199.937	8466.6	0.0633736	3974.43	193.536	108.501	47.9672	90.4806	84.106	2.57653	0.0497008	85.0269	193.528	19.3751	40.356	93.851	1.34318	3.09747	91.7755	57.4668	6.62325
1200	3870.36	10041.8	4987.1	14.8585	3959.04	1724.39	0.153611	199.936	8634.67	0.0644796	3973.9	193.448	108.366	47.7253	90.2628	83.8946	2.46796	0.0494869	85.075	193.441	19.351	37.8609	98.2317	1.34896	3.09708	96.1562	59.9619	6.75473
1260	3616.5	10488.5	4986.58	14.8306	3958.6	1730.59	0.153066	199.934	8795.93	0.0655933	3973.43	193.369	108.249	47.5115	90.0686	83.706	2.37161	0.0493013	85.1143	193.363	19.3301	35.3776	102.602	1.3538	3.09673	100.526	62.4452	6.88088
1320	3363.72	10934.3	4986.07	14.8061	3958.2	1735.76	0.152612	199.933	8951.11	0.0667131	3973.01	193.299	108.146	47.3199	89.8936	83.5356	2.28528	0.0491384	85.1473	193.293	19.3118	32.9049	106.963	1.35785	3.09642	104.887	64.9179	7.00227
1380	3111.92	11379.3	4985.57	14.7842	3957.84	1740.03	0.152235	199.932	9100.82	0.0678372	3972.63	193.236	108.054	47.1453	89.7334	83.3796	2.20726	0.0489932	85.1763	193.231	19.2954	30.4417	111.315	1.36119	3.09614	109.24	67.3811	7.11939
1440	2861.01	11823.4	4985.07	14.7644	3957.52	1743.41	0.15193	199.931	9245.56	0.0689644	3972.28	193.179	107.972	46.9833	89.5849	83.2346	2.13615	0.0488616	85.2031	193.175	19.2807	27.9872	115.66	1.36384	3.09589	113.584	69.8356	7.23262
1500	2610.94	12266.8	4984.59	14.746	3957.23	1745.88	0.151692	199.93	9385.77	0.0700935	3971.98	193.129	107.895	46.8306	89.4451	83.0981	2.0708	0.0487405	85.2292	193.125	19.267	25.541	119.997	1.36577	3.09566	117.922	72.2818	7.3423
1560	2361.67	12709.5	4984.11	14.7288	3956.98	1747.37	0.151525	199.929	9521.78	0.0712235	3971.71	193.083	107.824	46.6838	89.3117	82.9678	2.01021	0.0486269	85.2559	193.08	19.2543	23.1025	124.327	1.36693	3.09546	122.252	74.7203	7.44869
1620	2113.17	13151.4	4983.64	14.7122	3956.75	1747.72	0.151434	199.928	9653.88	0.0723532	3971.46	193.043	107.755	46.5394	89.1819	82.8408	1.95355	0.0485173	85.285	193.04	19.2419	20.6716	128.651	1.36721	3.09529	126.576	77.1512	7.55204
1680	1865.44	13592.7	4983.17	14.6956	3956.55	1746.72	0.151431	199.927	9782.32	0.073481	3971.24	193.007	107.685	46.3925	89.0519	82.7139	1.89999	0.0484076	85.3188	193.004	19.2295	18.2483	132.968	1.36642	3.09513	130.893	79.5745	7.65251
1740	1618.52	14033.4	4982.72	14.678	3956.37	1743.97	0.151535	199.925	9907.26	0.0746044	3971.05	192.975	107.611	46.2362	88.9168	82.582	1.8487	0.0482918	85.3612	192.973	19.2163	15.8329	137.278	1.36427	3.09499	135.203	81.9899	7.75025
1800	1372.49	14473.3	4982.27	14.6579	3956.23	1738.83	0.151782	199.924	10028.8	0.0757192	3970.88	192.947	107.526	46.0584	88.7678	82.437	1.79869	0.0481597	85.4187	192.945	19.2011	13.4261	141.581	1.36025	3.09488	139.506	84.3967	7.84536
1860	1127.5	14912.3	4981.83	14.6324	3956.1	1730.14	0.152229	199.923	10147.1	0.0768174	3970.74	192.923	107.417	45.8367	88.5888	82.2634	1.74859	0.0479923	85.5041	192.921	19.1816	11.0295	145.876	1.35346	3.09478	143.801	86.7933	7.93786
1920	883.913	15350.3	4981.39	14.5953	3956.02	1715.69	0.15299	199.922	10261.9	0.0778819	3970.62	192.902	107.256	45.5219	88.3447	82.0279	1.69614	0.047749	85.6456	192.902	19.1529	8.64669	150.161	1.34215	3.09472	148.085	89.1761	8.02771
1980	642.5	15786.7	4980.97	14.5304	3955.99	1690.63	0.154295	199.921	10373.1	0.0788684	3970.52	192.887	106.971	44.987	87.9453	81.6445	1.63678	0.0473252	85.9167	192.888	19.102	6.28512	154.43	1.32254	3.09469	152.354	91.5377	8.11466
2040	405.323	16220.1	4980.54	14.3837	3956.1	1642.19	0.156717	199.92	10479.8	0.0796298	3970.48	192.88	106.319	43.8058	87.0883	80.8252	1.55893	0.0463746	86.565	192.884	18.9855	3.96498	158.669	1.28465	3.09478	156.594	93.8578	8.19812
2100	179.971	16645.4	4980.13	13.8763	3956.68	1522.89	0.162149	199.921	10579.7	0.0794086	3970.56	192.893	104.014	39.755	84.2035	78.0764	1.4198	0.0431603	88.8969	192.911	18.574	1.76053	162.83	1.19133	3.09523	160.755	96.0623	8.27627
2160	16.76	17029.4	4979.73	10.7868	3960.39	1011.5	0.182113	199.928	10662.2	0.0721128	3971.17	192.995	88.4331	14.1657	66.4955	61.2918	0.929279	0.0260809	104.66	193.093	15.7916	0.163951	166.586	0.791277	3.09813	164.511	97.6588	8.34085
2220	0.0153467	17225.3	4979.02	53.9068	3907.6	4.58351e-05	0.283064	199.963	10685.7	0.0373915	3961.51	191.392	190.831	0.0266971	0.0534091	-11.0581	4.19358e-08	0.651368	0.0534241	190.884	34.077	0.000150126	168.503	3.58559e-08	3.05684	166.427	97.8226	8.35918
2280	2.15289e-07	17167	4977.46	48.9572	3878.58	0	0.406473	199.963	10685.7	0.0373882	3927.54	185.758	185.381	5.3714e-07	0	-10.7942	0	0.537245	-1.07428e-06	185.381	33.1038	2.10602e-09	167.932	0	3.03414	165.857	97.8228	8.35918
2340	0	17110.1	4975.94	45.6088	3856.47	0	0.508639	199.963	10685.7	0.0373769	3902.08	181.534	181.242	0	0	-10.5531	0	0.466269	0	181.242	32.3647	0	167.376	0	3.01684	165.3	97.8228	8.35918
2400	0	17054.4	4974.45	43.2238	3839.15	0	0.593219	199.963	10685.7	0.0373422	3882.38	178.266	178.035	0	0	-10.3662	0	0.41878	0	178.035	31.792	0	166.831	0	3.00329	164.755	97.8228	8.35918
2460	0	16999.5	4972.98	41.4541	3825.36	0	0.663239	199.963	10685.7	0.0372906	3866.81	175.684	175.499	0	0	-10.2182	0	0.385189	0	175.499	31.3391	0	166.294	0	2.9925	164.219	97.8228	8.35918
2520	0	16945.4	4971.53	40.1033	3814.24	0	0.721207	199.963	10685.7	0.0372266	3854.34	173.616	173.466	0	0	-10.0995	0	0.360496	0	173.466	30.9761	0	165.764	0	2.9838	163.689	97.8228	8.35918
2580	0	16891.8	4970.09	39.0512	3805.2	0	0.769197	199.963	10685.7	0.037153	3844.25	171.942	171.82	0	0	-10.0032	0	0.341828	0	171.82	30.6821	0	165.24	0	2.97673	163.165	97.8228	8.35918
2640	0	16838.7	4968.66	38.2191	3797.8	0	0.808926	199.963	10685.7	0.0370719	3836.02	170.577	170.477	0	0	-9.9245	0	0.327416	0	170.477	30.4423	0	164.721	0	2.97095	162.645	97.8228	8.35918
2700	0	16785.9	4967.24	37.5533	3791.72	0	0.841816	199.963	10685.7	0.0369849	3829.27	169.457	169.375	0	0	-9.85984	0	0.316108	0	169.375	30.2455	0	164.205	0	2.96619	162.129	97.8228	8.35918
2760	0	16733.5	4965.82	37.0158	3786.7	0	0.869045	199.963	10685.7	0.0368932	3823.71	168.535	168.467	0	0	-9.80644	0	0.307124	0	168.467	30.0833	0	163.692	0	2.96226	161.617	97.8228	8.35918
2820	0	16681.4	4964.41	36.5788	3782.53	0	0.891587	199.963	10685.7	0.0367977	3819.11	167.772	167.716	0	0	-9.76216	0	0.299915	0	167.716	29.9492	0	163.182	0	2.959	161.106	97.8228	8.35918
2880	0	16629.4	4962.99	36.2214	3779.08	0	0.910248	199.963	10685.7	0.036699	3815.3	167.14	167.093	0	0	-9.72533	0	0.294083	0	167.093	29.838	0	162.674	0	2.9563	160.598	97.8228	8.35918
2940	0	16577.7	4961.58	35.9279	3776.2	0	0.925698	199.963	10685.7	0.0365977	3812.13	166.614	166.575	0	0	-9.6946	0	0.289336	0	166.575	29.7455	0	162.167	0	2.95405	160.092	97.8228	8.35918
3000	0	16526	4960.17	35.6859	3773.81	0	0.938487	199.964	10685.7	0.0364944	3809.49	166.177	166.144	0	0	-9.66889	0	0.285451	0	166.144	29.6685	0	161.662	0	2.95217	159.587	97.8228	8.35918
3060	0	16474.6	4958.76	35.4858	3771.81	0	0.949075	199.964	10685.7	0.0363893	3807.29	165.812	165.784	0	0	-9.64734	0	0.282259	0	165.784	29.6043	0	161.159	0	2.95061	159.083	97.8228	8.35918
3120	0	16423.2	4957.35	35.3199	3770.13	0	0.957841	199.964	10685.7	0.0362828	3805.45	165.507	165.484	0	0	-9.62923	0	0.279626	0	165.484	29.5507	0	160.656	0	2.9493	158.581	97.8228	8.35918
3180	0	16371.9	4955.93	35.1821	3768.74	0	0.965099	199.964	10685.7	0.036175	3803.92	165.252	165.233	0	0	-9.61397	0	0.277449	0	165.233	29.5058	0	160.154	0	2.94821	158.079	97.8228	8.35918
3240	0	16320.7	4954.51	35.0676	3767.56	0	0.971107	199.964	10685.7	0.0360663	3802.63	165.038	165.022	0	0	-9.60109	0	0.275645	0	165.022	29.4683	0	159.653	0	2.94729	157.578	97.8228	8.35918
3300	0	16269.5	4953.09	34.9721	3766.58	0	0.976081	199.964	10685.7	0.0359567	3801.55	164.86	164.846	0	0	-9.59018	0	0.274147	0	164.846	29.4368	0	159.153	0	2.94652	157.077	97.8228	8.35918
3360	0	16218.4	4951.67	34.8926	3765.76	0	0.980199	199.964	10685.7	0.0358464	3800.65	164.71	164.699	0	0	-9.58093	0	0.272902	0	164.699	29.4105	0	158.653	0	2.94588	156.577	97.8228	8.35918
3420	0	16167.3	4950.25	34.8263	3765.07	0	0.983607	199.964	10685.7	0.0357355	3799.89	164.584	164.575	0	0	-9.57305	0	0.271865	0	164.575	29.3884	0	158.153	0	2.94534	156.078	97.8228	8.35918
3480	0	16116.3	4948.82	34.7709	3764.49	0	0.986429	199.964	10685.7	0.0356242	3799.26	164.479	164.471	0	0	-9.56632	0	0.271001	0	164.471	29.3698	0	157.654	0	2.94488	155.579	97.8228	8.35918
3540	0	16065.3	4947.39	34.7247	3764	0	0.988765	199.964	10685.7	0.0355124	3798.72	164.39	164.384	0	0	-9.56055	0	0.270281	0	164.384	29.3542	0	157.156	0	2.9445	155.08	97.8228	8.35918
3600	0	16014.4	4945.95	34.6861	3763.59	0	0.990699	199.965	10685.7	0.0354003	3798.27	164.316	164.31	0	0	-9.55559	0	0.269681	0	164.31	29.3411	0	156.657	0	2.94418	154.582	97.8228	8.35918
