# Supplementary material for: The dynamic side of the Warburg effect: glycolytic intermediate storage as buffer for fluctuating glucose and O 2 supply in tumor cells
Source: F1000Res. 2018 Dec 28;7:1177. Originally published 2018 Aug 2. [Version 2] doi: 10.12688/f1000research.15635.2 (PMC6352925; doi:10.12688/f1000research.15635.2)
Supplement: Dataset 4. Simulations of tumor tissue including fluctuating blood flow, diffusion and tumor cell metabolism — http://dx.doi.org/10.5256/f1000research.15635.d212547 ATP hydrolysis is high initially and strongly reduced when energy status is compromised. Simulation for tissue with a maximal diffusion distance of 40 µm. Result for the tissue layer at 15–20 μm from the blood vessel is given. Blood flow is constant for t≤0 and starts to fluctuate sinusoidally at t=0, periodically reaching zero for a moment, but not fully stopping. For t ≤ 0: blood flow = offset. For t>0: blood flow = offset - amplitude ∙ sin(2πt/Tperiod). offset = 4.4 ml/l intracellular H2O/s, amplitude = 4.4 ml/l/s, flow ≥ 0. Worksheet A. Simulations of tumor cells (100% of cell volume at 100% of the glycolytic capacity). From 3505–3550 sec the contribution to ATP synthesis in the tail part of glycolysis derived from falling stores of fructose 1,6-biphosphate (FBP) and other GPI is uncoupled and therefore not contributing to total ATP synthesis. Worksheet B. Simulations of tumor cells (80% of cell volume) and a second cell type with 10% of tumor glycolytic capacity (20% of volume) in tissue with fluctuating blood flow. Worksheet C. Simulations of tumor cells (80% of cell volume) and a second cell type with 1.5% of tumor glycolytic capacity (20% of volume) in tissue with fluctuating blood flow. See Supplementary Text for details. [file f1000research-7-18800-s0003.tgz]

Archive with 1 entries (1 files):
- 96871b65-6faa-47ef-8274-60fc0b2426e2_Data_S4.xlsx
