# Supplementary material for: The dynamic side of the Warburg effect: glycolytic intermediate storage as buffer for fluctuating glucose and O 2 supply in tumor cells
Source: F1000Res. 2018 Dec 28;7:1177. Originally published 2018 Aug 2. [Version 2] doi: 10.12688/f1000research.15635.2 (PMC6352925; doi:10.12688/f1000research.15635.2)
Supplement: Dataset 4. Simulations of tumor tissue including fluctuating blood flow, diffusion and tumor cell metabolism — http://dx.doi.org/10.5256/f1000research.15635.d212547 ATP hydrolysis is high initially and strongly reduced when energy status is compromised. Simulation for tissue with a maximal diffusion distance of 40 µm. Result for the tissue layer at 15–20 μm from the blood vessel is given. Blood flow is constant for t≤0 and starts to fluctuate sinusoidally at t=0, periodically reaching zero for a moment, but not fully stopping. For t ≤ 0: blood flow = offset. For t>0: blood flow = offset - amplitude ∙ sin(2πt/Tperiod). offset = 4.4 ml/l intracellular H2O/s, amplitude = 4.4 ml/l/s, flow ≥ 0. Worksheet A. Simulations of tumor cells (100% of cell volume at 100% of the glycolytic capacity). From 3505–3550 sec the contribution to ATP synthesis in the tail part of glycolysis derived from falling stores of fructose 1,6-biphosphate (FBP) and other GPI is uncoupled and therefore not contributing to total ATP synthesis. Worksheet B. Simulations of tumor cells (80% of cell volume) and a second cell type with 10% of tumor glycolytic capacity (20% of volume) in tissue with fluctuating blood flow. Worksheet C. Simulations of tumor cells (80% of cell volume) and a second cell type with 1.5% of tumor glycolytic capacity (20% of volume) in tissue with fluctuating blood flow. See Supplementary Text for details. [file f1000research-7-18800-s0003.tgz › 96871b65-6faa-47ef-8274-60fc0b2426e2_Data_S4.xlsx]

## Sheet: Legend
Column headers	Variable	Unit
O2	oxygen concentration	micromol per liter water in the tissue; micromolar
GLC	glucose concentration	micromol per liter water in the tissue; micromolar
LAC	lactate concentration	micromol per liter water in the tissue; micromolar
PYR	pyruvate concentration	micromol per liter water in the tissue; micromolar
ADP	adenosine diphosphate in cell type 1 with full glycolytic capacity	micromol per liter cytosolic water; micromolar
ATP	adenosine triphosphate in cell type 1	micromol per liter cytosolic water; micromolar
FBP	fructose-1,6-bisphosphate in cell type 1	micromol per liter cytosolic water; micromolar
F_active	active fraction of head section of glycolysis in cell type 1, not inhibited by interaction with phosphorylated glycolytic intermediates
NAD	oxidized nicotinamide adenine dinucleotide in cell type 1	micromol per liter cytosolic water; micromolar
ADP2	adenosine diphosphate in cell type 2 with reduced glycolytic capacity	micromol per liter cytosolic water; micromolar
ATP2	adenosine triphosphate in cell type 2	micromol per liter cytosolic water; micromolar
FBP2	fructose-1,6-bisphosphate in cell type 2	micromol per liter cytosolic water; micromolar
F_active2	active fraction of head section of glycolysis in cell type 2, not inhibited by phosphorylated glycolytic intermediates
NAD2	oxidized nicotinamide adenine dinucleotide in cell type 2	micromol per liter cytosolic water; micromolar
J_diffO2	O2 diffusion into layer	micromol per liter intracellular water per s; micromolar/s
J_diffGLC	glucose diffusion into layer	micromol per liter intracellular water per s; micromolar/s
J_diffLAC	lactate diffusion into layer	micromol per liter intracellular water per s; micromolar/s
J_diffPYR	pyruvate diffusion into layer	micromol per liter intracellular water per s; micromolar/s
2 appended to variable below:	variable for cell type 2: glycolytic capacity decreased to percentage of full tumor glycolytic capacity as given on tab of worksheet (however, O2 refers to molecular oxygen)
NADH	reduced nicotinamide adenine dinucleotide (without suffix in cell type 1, with suffix 2 in cell type 2)	micromol per liter cytosolic water; micromolar
AdN	adenine nucleotide content: ATP + ADP concentration in cell	micromol per liter cytosolic water; micromolar
J_hyd	ATP hydrolysis rate for cellular work and macromolecular synthesis	micromol per liter intracellular water per s; micromolar/s
J_mit	mitochondrial ATP synthesis	micromol per liter intracellular water per s; micromolar/s
J_head	flux in the head section of glycolysis: glucose -> FBP	micromol (6-carbon units) per liter intracellular water per s; micromolar/s
J_tail	flux in the tail section of glycolysis: 1/2 FBP -> pyruvate	micromol (3-carbon units) per liter intracellular water per s; micromolar/s
J_lac	flux for lactate dehydrogenase: pyruvate + NADH <-> lactate + NAD	micromol (3-carbon units) per liter intracellular water per s; micromolar/s
J_store	storage rate into intracellular pool: phosphorylated glycolytic intermediates -> store	micromol (6-carbon units) per liter intracellular water per s; micromolar/s
J_breakdown_ADP	ADP breakdown (via AMP)	micromol per liter intracellular water per s; micromolar/s
J_adp_synth	resynthesis of ADP (via AMP)	micromol per liter intracellular water per s; micromolar/s
J_glycATPnet	net glycolytic ATP production = 2*J_tail - 2*J_head	micromol per liter intracellular water per s; micromolar/s
glycATP_throughput	ATP synthesis from direct throughput from head to tail section without net PGI storage change	micromol per liter intracellular water per s; micromolar/s
FBPbuffer_to_ATP	ATP synthesized from falling FBP levels	micromol per liter intracellular water per s; micromolar/s
J_ATPtot	J_mit + J_glycATPnet	micromol per liter intracellular water per s; micromolar/s
J_O2	oxygen consumption	micromol per liter intracellular water per s; micromolar/s
BF	blood flow	liter blood per liter intracellular water per s; 1/s
J_diffO2_cap	O2 diffusion from blood vessel	micromol per liter intracellular water per s; micromolar/s
J_diffGLC_cap	glucose diffusion from blood vessel	micromol per liter intracellular water per s; micromolar/s
J_diffLAC_cap	lactate diffusion from blood vessel	micromol per liter intracellular water per s; micromolar/s
J_diffPYR_cap	pyruvate diffusion from blood vessel	micromol per liter intracellular water per s; micromolar/s
O2_sat_peri	oxygen saturation hemoglobin in blood vessel	fraction
suffix _L4	pertaining to tissue layer 4: 15-20 micrometer from the blood vessel
_peri	in perivascular space: blood vessel and immediately surrounding space

## Sheet: A. FBP buffering uncoupled
time	O2_peri	GLC_peri	LAC_peri	PYR_peri		BF	J_diffO2_cap	J_diffGLC_cap	J_diffLAC_cap	J_diffPYR_cap	O2_sat_peri		O2_L4	GLC_L4	LAC_L4	PYR_L4	ADP_L4	ATP_L4	FBP_L4	F_active_L4	NAD_L4		J_diffO2_L4	J_diffGLC_L4	J_diffLAC_L4	J_diffPYR_L4	NADH_L4	AdN_L4	J_hyd_L4	J_mit_L4	J_head_L4	J_tail_L4	J_lac_L4	J_store_L4	J_breakdown_ADP_L4	J_adp_synth_L4	J_glycATPnet_L4	glycATP_throughput_L4	FBPbuffer_to_ATP_L4	J_ATPtot_L4	J_O2_L4
3300	41.008	98.6057	19312.5	144.521		0.0044	20.3903	43.2714	-71.3408	-0.000841783	0.27101		35.1896	54.9965	19352.2	144.522	22.4086	3851.79	1110.69	0.343637	198.064		21.0218	44.5017	-74.3238	-0.001012	1.93551	3874.2	181.77	135.203	55.7751	79.3613	71.3196	5.77777	0.112556	0.130783	47.1724	79.3613	0	182.375	24.1434
3301	39.2557	90.4615	19314.2	144.518		0.00412372	19.7811	40.5996	-66.9194	-0.000764849	0.24917		33.6142	49.609	19351.3	144.518	21.7459	3852.48	1118.99	0.341847	198.073		20.4325	41.9307	-69.9321	-0.000901502	1.92731	3874.23	181.774	133.142	52.7295	77.3604	69.4416	5.82093	0.105998	0.130753	49.2619	77.3604	0	182.404	23.7753
3302	37.3759	82.5806	19317	144.515		0.00384853	19.1246	37.9301	-62.5176	-0.000691646	0.226072		31.9248	44.4828	19351.7	144.515	21.0673	3853.19	1125.38	0.340058	198.081		19.7954	39.3521	-65.5512	-0.000783932	1.91898	3874.26	181.779	130.961	49.5585	75.2908	67.5019	5.85417	0.099485	0.130714	51.4647	75.2908	0	182.426	23.386
3303	35.3531	75.0271	19321	144.511		0.00357552	18.4183	35.2741	-58.1519	-0.000622815	0.201767		30.1066	39.6682	19353.2	144.512	20.3814	3853.91	1129.8	0.338277	198.089		19.1066	36.7714	-61.1951	-0.000661409	1.91062	3874.3	181.786	128.68	46.2975	73.1779	65.5248	5.87718	0.0931124	0.130666	53.7608	73.1779	0	182.441	22.9786
3304	33.1684	67.8497	19326.1	144.508		0.00330576	17.6591	32.643	-53.8392	-0.000558789	0.176369		28.1413	35.2002	19355.9	144.508	19.6975	3854.64	1132.22	0.336509	198.098		18.3624	34.1951	-56.878	-0.000537157	1.90234	3874.34	181.793	126.322	42.9863	71.0498	63.537	5.88975	0.0869684	0.130609	56.1271	71.0498	0	182.449	22.5574
3305	30.7983	61.0802	19332.3	144.505		0.00304033	16.8436	30.0482	-49.5959	-0.000499763	0.150089		26.0066	31.0968	19359.7	144.505	19.0248	3855.37	1132.61	0.334762	198.106		17.5584	31.6303	-52.6153	-0.000415169	1.89426	3874.39	181.802	123.91	39.6663	68.9358	61.5663	5.89179	0.0811297	0.130544	58.5389	68.9358	0	182.449	22.1268
3306	28.2153	54.7345	19339.5	144.502		0.00278025	15.968	27.5008	-45.4386	-0.000445724	0.123289		23.6758	27.3604	19364.6	144.502	18.3718	3856.08	1130.98	0.333043	198.114		16.69	29.0859	-48.4229	-0.000299676	1.88648	3874.45	181.811	121.469	36.3765	66.8634	59.6389	5.88333	0.0756557	0.130471	60.9738	66.8634	0	182.443	21.6909
3307	25.3874	48.814	19347.8	144.499		0.00252657	15.0281	25.012	-41.3831	-0.000396562	0.0965431		21.118	23.9801	19370.7	144.499	17.7458	3856.77	1127.37	0.331357	198.121		15.7526	26.5719	-44.3177	-0.000194613	1.87911	3874.51	181.822	119.017	33.1509	64.8579	57.779	5.86453	0.0705882	0.13039	63.414	64.8579	0	182.431	21.253
3308	22.2791	43.3099	19357.1	144.497		0.00228028	14.0196	22.5923	-37.4452	-0.000352256	0.070712		18.2989	20.9354	19377.8	144.497	17.1535	3857.43	1121.81	0.329711	198.128		14.7419	24.1002	-40.3171	-0.000103362	1.87223	3874.58	181.833	116.562	30.0167	62.9426	56.0094	5.8356	0.0659547	0.130303	65.8519	60.0334	5.81847	182.414	20.8146
3309	18.8539	38.2064	19367.4	144.494		0.00204236	12.94	20.2519	-33.6404	-0.000313272	0.0469838		15.1828	18.2	19386	144.495	16.6018	3858.06	1114.35	0.32811	198.134		13.6553	21.6834	-36.4392	-2.90213e-05	1.86596	3874.66	181.846	114.093	26.9944	61.1427	54.3559	5.79683	0.0617804	0.13021	68.2967	53.9888	14.3079	182.39	20.3738
3310	15.0783	33.4849	19378.8	144.492		0.00181374	11.7907	18.0006	-29.9838	-0.000281718	0.0268355		11.7358	15.7458	19395.2	144.493	16.1018	3858.63	1105.07	0.32656	198.14		12.4949	19.3351	-32.7025	2.44723e-05	1.86047	3874.74	181.859	111.554	24.0984	59.4973	52.8608	5.74851	0.0581153	0.130112	70.7978	48.1968	22.601	182.351	19.9203
3311	10.934	29.1266	19391.1	144.491		0.00159533	10.5808	15.8476	-26.4916	-0.000267081	0.0118159		7.93746	13.5452	19405.6	144.491	15.6833	3859.13	1093.98	0.325065	198.144		11.2706	17.0689	-29.1258	5.2812e-05	1.85624	3874.82	181.872	108.73	21.3389	58.1066	51.6367	5.69086	0.0551333	0.130009	73.5355	42.6777	30.8578	182.265	19.416
3312	6.45881	25.1141	19404.6	144.491		0.00138799	9.32782	13.8018	-23.1869	-0.00034384	0.00303308		3.823	11.5731	19417.3	144.492	15.4931	3859.41	1081.05	0.32363	198.144		10.0124	14.8984	-25.7167	0.000253337	1.85559	3874.9	181.886	104.391	18.7233	57.4559	51.2375	5.62357	0.0538039	0.129902	77.4652	37.4466	40.0185	181.856	18.6412
3313	2.48582	21.4327	19420.7	144.513		0.00119254	7.94761	11.8713	-20.2922	-0.00341194	0.000254048		0.393743	9.8079	19432.3	144.522	18.3942	3856.59	1065	0.322261	198.097		11.5302	12.837	-17.6482	0.0773989	1.90335	3874.98	181.899	74.0125	16.2561	66.6956	62.1826	5.54007	0.0758408	0.129803	100.879	32.5122	68.3667	174.891	13.2165
3314	1.88255	18.0709	19448.7	144.549		0.00100974	6.69091	10.064	-17.7477	-0.000521722	0.000123337		0.215935	8.23164	19459.7	144.549	20.9751	3854.05	1041.29	0.320975	198.056		10.5139	10.8964	-9.95449	-0.00578533	1.94383	3875.02	181.906	59.7675	13.9484	74.5921	71.0177	5.41674	0.0986158	0.129749	121.287	27.8968	93.3905	181.055	10.6728
3315	1.49144	15.0167	19481	144.554		0.000840325	5.56932	8.38745	-15.0917	-0.000396399	6.73215e-05		0.148666	6.8261	19490.6	144.554	22.0317	3853.02	1013.99	0.31979	198.037		8.65469	9.08675	-9.28322	-0.00986937	1.96298	3875.05	181.911	49.1307	11.8031	77.6912	74.748	5.27475	0.108801	0.129713	131.776	23.6063	108.17	180.907	8.77333
3316	1.15258	12.2617	19515.2	144.558		0.000684957	4.5404	6.84821	-12.6456	-0.000351196	3.4446e-05		0.0991098	5.57829	19523.5	144.558	23.2181	3851.85	983.516	0.318713	198.016		6.74506	7.41969	-9.39805	-0.0110767	1.98394	3875.07	181.914	38.2523	9.82416	81.1153	78.8189	5.11622	0.120835	0.129692	142.582	19.6483	122.934	180.835	6.83077
3317	0.864794	9.79962	19551.3	144.562		0.000544251	3.60833	5.45258	-10.4233	-0.000307094	1.6322e-05		0.063962	4.4776	19558.2	144.562	24.3972	3850.67	949.97	0.317752	197.995		4.94502	5.90469	-9.7856	-0.0102967	2.00468	3875.07	181.914	28.0257	8.01719	84.4542	82.7679	4.94171	0.13342	0.129688	152.874	16.0344	136.84	180.9	5.00459
3318	0.626203	7.62532	19588.9	144.566		0.000418761	2.77688	4.20623	-8.43399	-0.000264099	7.05119e-06		0.0399555	3.51503	19594.6	144.566	25.42	3849.64	913.656	0.316915	197.977		3.40236	4.5499	-9.99624	-0.00791867	2.02307	3875.06	181.913	19.2768	6.38747	87.2904	86.1277	4.75281	0.14484	0.129702	161.806	12.7749	149.031	181.083	3.44228
3319	0.433992	5.73416	19627.8	144.57		0.000308983	2.0494	3.11423	-6.68649	-0.000222564	2.71805e-06		0.0241123	2.68289	19632.4	144.569	26.1886	3848.85	875.036	0.316207	197.962		2.19764	3.36223	-9.76405	-0.00490163	2.0378	3875.04	181.909	12.4518	4.93952	89.373	88.6202	4.55191	0.153732	0.129729	168.867	9.87904	158.988	181.319	2.22354
3320	0.284317	4.12204	19667.9	144.573		0.000215351	1.42882	2.181	-5.1888	-0.0001829	9.05091e-07		0.0139665	1.97452	19671.4	144.573	26.6845	3848.32	834.636	0.315634	197.951		1.33074	2.34742	-9.0705	-0.00218961	2.04868	3875.01	181.904	7.54368	3.67709	90.6755	90.2182	4.34175	0.159609	0.129768	173.997	7.35418	166.643	181.541	1.34709
3321	0.17235	2.78523	19708.9	144.576		0.000138234	0.917621	1.41034	-3.94818	-0.000145706	2.46307e-07		0.00763856	1.38419	19711.5	144.575	26.9512	3848.02	792.95	0.315197	197.944		0.747507	1.51015	-8.07807	-0.000309114	2.05635	3874.97	181.898	4.24236	2.60309	91.3358	91.0774	4.1249	0.162815	0.129812	177.465	5.20618	172.259	181.708	0.757564
3322	0.0926378	1.72029	19750.5	144.579		7.79361e-05	0.517829	0.805362	-2.97119	-0.000111935	4.90294e-08		0.00379466	0.906971	19752.3	144.578	27.0585	3847.88	750.396	0.314899	197.938		0.376504	0.854131	-7.01757	0.000649235	2.06179	3874.94	181.892	2.14204	1.71966	91.5545	91.4228	3.90353	0.164114	0.129859	179.67	3.43932	176.23	181.812	0.382508
3323	0.0398851	0.924129	19792.5	144.581		3.46953e-05	0.230993	0.368504	-2.26376	-8.27159e-05	5.48168e-09		0.00155311	0.538698	19793.7	144.58	27.0728	3847.82	707.303	0.314739	197.934		0.154568	0.382231	-6.10225	0.000853281	2.0659	3874.9	181.886	0.884437	1.02816	91.5179	91.4619	3.67936	0.164288	0.129907	180.979	2.05632	178.923	181.864	0.157935
3324	0.0098765	0.393931	19834.7	144.582		8.68239e-06	0.0581827	0.101511	-1.83099	-5.88701e-05	1.4547e-10		0.000381129	0.275902	19835.5	144.582	27.0432	3847.82	663.926	0.314718	197.931		0.0373803	0.0965024	-5.48805	0.000555096	2.06935	3874.86	181.879	0.217908	0.529246	91.3612	91.3453	3.45372	0.163928	0.129955	181.664	1.05849	180.605	181.882	0.0389122
3325	4.15447e-06	0.127185	19876.7	144.584		0	9.93203e-06	0.00543141	-1.67709	-4.08179e-05	2.42631e-19		7.81388e-07	0.115784	19877.4	144.584	26.9982	3847.82	620.472	0.314834	197.927		2.19206e-05	-0.0017494	-5.26819	-4.58517e-06	2.0725	3874.82	181.873	0.000447072	0.22288	91.1639	91.1611	3.22768	0.163384	0.130002	181.882	0.445759	181.436	181.882	7.98343e-05
3326	0.00935005	0.121665	19918.4	144.584		8.68239e-06	0.0566343	0.0806131	-1.80512	-2.88603e-05	1.2616e-10		0.000321563	0.0561878	19919.2	144.585	26.949	3847.84	577.123	0.315087	197.925		0.0341836	0.0880693	-5.48091	-0.000613917	2.0755	3874.79	181.867	0.183606	0.108372	90.9568	90.9433	3.00217	0.162789	0.130049	181.697	0.216744	181.48	181.881	0.0327867
3327	0.0386501	0.375418	19959.6	144.585		3.46953e-05	0.227763	0.326701	-2.21702	-2.32862e-05	5.05124e-09		0.00141411	0.0955645	19960.7	144.585	26.8911	3847.86	534.054	0.315474	197.922		0.146609	0.36586	-6.1148	-0.00106597	2.07825	3874.75	181.861	0.803274	0.184404	90.7278	90.6777	2.77813	0.16209	0.130094	181.087	0.368809	180.718	181.89	0.143442
3328	0.0903253	0.886727	20000	144.585		7.79361e-05	0.512649	0.742642	-2.91357	-2.41688e-05	4.59104e-08		0.00352982	0.232947	20001.6	144.586	26.8034	3847.91	491.454	0.315994	197.92		0.360326	0.830837	-7.10546	-0.0011287	2.08043	3874.71	181.855	1.98605	0.449037	90.4195	90.2997	2.55653	0.161034	0.130138	179.941	0.898074	179.043	181.927	0.354652
3329	0.168428	1.65407	20039.4	144.585		0.000138234	0.910104	1.32669	-3.89428	-3.09838e-05	2.31997e-07		0.00716269	0.467911	20041.8	144.586	26.646	3848.03	449.545	0.316644	197.919		0.717484	1.48152	-8.32632	-0.000541202	2.08147	3874.68	181.85	3.9647	0.899706	89.9224	89.6862	2.33852	0.159149	0.13018	178.045	1.79941	176.246	182.01	0.707982
3330	0.278148	2.67608	20077.6	144.585		0.000215351	1.41853	2.0764	-5.15721	-4.26056e-05	8.54913e-07		0.0131393	0.800545	20080.9	144.586	26.3595	3848.29	408.608	0.317421	197.919		1.27951	2.3157	-9.58553	0.000924994	2.0805	3874.65	181.845	7.07885	1.5332	89.0719	88.6525	2.12556	0.155745	0.130219	175.077	3.0664	172.011	182.156	1.26408
3331	0.424866	3.95145	20114.5	144.584		0.000308983	2.03592	2.98867	-6.69892	-5.80067e-05	2.57194e-06		0.0227174	1.2314	20118.8	144.585	25.8731	3848.75	369	0.318321	197.924		2.11801	3.3304	-10.649	0.00331905	2.07648	3874.62	181.84	11.7239	2.34564	87.6679	86.9752	1.91953	0.15005	0.130251	170.645	4.69127	165.953	182.368	2.09356
3332	0.613327	5.47886	20149.7	144.583		0.000418761	2.75986	4.05973	-8.51444	-7.66936e-05	6.68042e-06		0.0376772	1.76145	20155.3	144.584	25.1275	3849.48	331.163	0.319339	197.931		3.29094	4.52183	-11.3074	0.00631043	2.06853	3874.61	181.837	18.2181	3.3324	85.5346	84.4591	1.7227	0.141526	0.130273	164.404	6.6648	157.74	182.623	3.25324
3333	0.847293	7.25689	20183.3	144.582		0.000544251	3.58751	5.28516	-10.5975	-9.84748e-05	1.5477e-05		0.0603711	2.39205	20190.1	144.582	24.1115	3850.49	295.585	0.320469	197.944		4.80617	5.88528	-11.4871	0.0090747	2.05638	3874.6	181.836	26.599	4.48808	82.6179	81.047	1.53763	0.130313	0.130281	156.26	8.97616	147.284	182.859	4.74982
3334	1.12952	9.28393	20214.9	144.58		0.000684957	4.5156	6.65991	-12.9404	-0.000123235	3.26825e-05		0.093669	3.12486	20223.1	144.581	22.8922	3851.72	262.726	0.321702	197.959		6.59122	7.41505	-11.3552	0.0105275	2.04089	3874.61	181.838	36.4556	5.80637	79.0792	76.9237	1.36669	0.117466	0.130272	146.546	11.6127	134.933	183.001	6.50992
3335	1.46186	11.558	20244.4	144.579		0.000840325	5.54043	8.17834	-15.5342	-0.000150839	6.39047e-05		0.140759	3.9618	20254	144.579	21.6078	3853.02	232.914	0.32303	197.976		8.50115	9.10435	-11.3188	0.00994996	2.02401	3874.63	181.841	46.9741	7.28	75.2946	72.5132	1.21161	0.104655	0.130245	136.029	14.56	121.469	183.003	8.38824
3336	1.84541	14.0769	20271.5	144.576		0.00100974	6.65786	9.8342	-18.3689	-0.000181119	0.00011711		0.204845	4.90503	20282.7	144.576	20.4141	3854.25	206.278	0.324442	197.992		10.373	10.9453	-11.8714	0.0074768	2.008	3874.66	181.847	57.2437	8.90067	71.7181	68.3237	1.07305	0.0934112	0.130201	125.635	17.8013	107.834	182.879	10.2221
3337	2.28066	16.8378	20296.2	144.574		0.00119254	7.86329	11.6207	-21.4328	-0.000213883	0.000203084		0.288888	5.95683	20309	144.573	19.4226	3855.29	182.753	0.325929	198.005		12.0877	12.9287	-13.3897	0.00390754	1.99455	3874.71	181.854	66.6011	10.6591	68.7003	64.746	0.950674	0.0845577	0.130143	116.082	21.3182	94.7642	182.684	11.8931
3338	2.76773	19.8372	20318.2	144.571		0.00138799	9.15166	13.5306	-24.7133	-0.000248958	0.000335878		0.39555	7.11958	20332.7	144.57	18.6772	3856.09	162.151	0.327481	198.016		13.5946	15.0447	-16.0345	0.000113227	1.98442	3874.76	181.864	74.7656	12.5451	66.4001	61.9566	0.843501	0.0781918	0.130075	107.71	25.0903	82.6196	182.475	13.351
3339	3.30666	23.0713	20337.5	144.567		0.00159533	10.5174	15.556	-28.1967	-0.000286246	0.000533322		0.527432	8.39569	20353.7	144.567	18.1692	3856.66	144.243	0.329088	198.022		14.8978	17.2823	-19.7818	-0.00333737	1.97753	3874.82	181.873	81.7575	14.5478	64.8137	59.9513	0.750346	0.0739961	0.129999	100.532	29.0955	71.4363	182.289	14.5996
3340	3.89809	26.5354	20353.7	144.564		0.00181374	11.9545	17.6887	-31.868	-0.000325692	0.000817837		0.68772	9.78756	20371.9	144.563	17.8639	3857.02	128.816	0.330744	198.027		16.0305	19.6297	-24.5037	-0.0061992	1.9734	3874.89	181.884	87.7509	16.6554	63.8492	58.6278	0.670097	0.0715305	0.129919	94.3876	33.3108	61.0768	182.138	15.6698
3341	4.54429	30.2242	20366.8	144.56		0.00204236	13.4562	19.9199	-35.7111	-0.000363245	0.00121811		0.881365	11.2975	20387	144.559	17.72	3857.23	115.697	0.33244	198.029		17.0361	22.0746	-30.0545	-0.00878478	1.97142	3874.95	181.895	92.962	18.8558	63.3862	57.8529	0.60185	0.0703829	0.129836	89.0608	37.7117	51.3491	182.023	16.6004
3342	5.21428	34.1317	20376.2	144.547		0.00228028	15.0209	22.2406	-39.6241	-0.000355888	0.00174082		1.07045	12.9281	20398.1	144.547	17.7634	3857.26	104.739	0.334168	198.028		17.5775	24.6071	-40.7772	-0.00283667	1.97206	3875.02	181.906	96.9909	21.1369	63.5073	57.73	0.544848	0.0707281	0.129752	84.7408	42.2738	42.467	181.732	17.3198
3343	5.88469	38.2525	20381.3	144.547		0.00252657	16.6293	24.6413	-43.7982	-0.000413112	0.0023826		1.25539	14.6829	20405.4	144.546	17.9697	3857.11	95.6768	0.335923	198.025		18.3993	27.214	-45.9556	-0.0403836	1.97461	3875.08	181.917	100.506	23.4878	64.1406	58.1551	0.497707	0.0723806	0.129671	81.3056	46.9756	34.3299	181.811	17.9475
3344	6.57632	42.5794	20382.3	144.539		0.00278025	18.2853	27.1122	-48.0083	-0.000755187	0.00317819		1.44008	16.5639	20408.4	144.539	18.2372	3856.91	88.474	0.337699	198.022		18.9571	29.8837	-54.768	0.00059297	1.97781	3875.15	181.927	103.605	25.8957	64.9649	58.7944	0.460239	0.074551	0.129592	78.1384	51.7914	26.347	181.744	18.5009
3345	7.34157	47.1042	20380.8	144.538		0.00304033	19.9735	29.6435	-52.3995	-0.000222531	0.00422686		1.68942	18.5723	20409.3	144.536	18.5032	3856.7	83.1004	0.339488	198.019		19.55	32.5958	-61.4536	-0.0603511	1.98071	3875.21	181.937	106.839	28.3474	65.7872	59.4235	0.432285	0.0767419	0.129517	74.8797	56.6948	18.1849	181.719	19.0784
3346	8.07696	51.8172	20375.3	144.532		0.00330576	21.6895	32.2248	-56.8133	-0.000972446	0.00541122		1.90013	20.709	20406	144.533	18.8608	3856.4	79.5192	0.341286	198.015		20.1682	35.3435	-68.7375	0.00701377	1.98463	3875.26	181.946	109.574	30.8297	66.8943	60.3681	0.413656	0.0797368	0.129445	72.1291	61.6594	10.4698	181.703	19.5668
3347	8.99018	56.7084	20368.1	144.537		0.00357552	23.4076	34.8457	-61.4115	-0.00106681	0.00713665		2.29852	22.9738	20401.5	144.538	19.1512	3856.17	77.7219	0.343086	198.013		21.2381	38.1026	-71.1115	0.00818084	1.98729	3875.32	181.955	112.832	33.3297	67.7989	61.0798	0.404307	0.0822109	0.129377	68.9385	66.6594	2.27915	181.77	20.1485
3348	10.3018	61.7641	20360.1	144.542		0.00384853	25.0854	37.4958	-66.0574	-0.00113096	0.010138		3.13571	25.3636	20396.2	144.543	19.3572	3856.01	77.8118	0.344882	198.011		23.5103	40.8599	-73.3343	0.00821695	1.98862	3875.37	181.964	116.644	35.8325	68.4507	61.5062	0.404774	0.0839896	0.129312	65.2364	68.4507	0	181.88	20.8292
3349	12.6858	66.9724	20351.1	144.546		0.00412372	26.6182	40.1642	-70.7156	-0.00111817	0.0172926		5.12109	27.8787	20389.8	144.547	19.4982	3855.92	79.9027	0.346667	198.011		26.8173	43.6173	-76.3458	0.00279584	1.98895	3875.42	181.972	120.677	38.3282	68.9096	61.7243	0.415651	0.0852177	0.12925	61.1628	68.9096	0	181.84	21.5495
3350	15.9665	72.3254	20340.5	144.549		0.0044	27.9434	42.8401	-75.3696	-0.00118426	0.0310078		8.03022	30.5233	20381.9	144.549	19.7767	3855.69	83.9164	0.348434	198.009		28.625	46.3668	-80.3257	0.000325144	1.99127	3875.47	181.98	123.753	40.8105	69.7888	62.4184	0.43653	0.087669	0.12919	57.9566	69.7888	0	181.709	22.0987
3351	19.6383	77.813	20328.4	144.551		0.00467628	28.9761	45.5129	-80.0097	-0.00125802	0.0519637		11.4046	33.2977	20372.3	144.551	20.1643	3855.35	89.641	0.350177	198.005		29.7804	49.0911	-84.7088	-0.000754517	1.99508	3875.51	181.987	126.192	43.2705	70.9982	63.4818	0.466309	0.0911396	0.129134	55.4555	70.9982	0	181.648	22.5344
3352	23.4712	83.4218	20314.7	144.553		0.00495147	29.6616	48.1719	-84.6176	-0.00133554	0.0801519		15.0372	36.1998	20361.2	144.554	20.6027	3854.95	96.9423	0.35189	198.001		30.5026	51.7784	-89.2143	-0.00118955	1.9995	3875.55	181.994	128.303	45.6989	72.3573	64.7149	0.504291	0.0951454	0.129083	53.3168	72.3573	0	181.62	22.9113
3353	27.2891	89.1377	20299.4	144.555		0.00522448	30.0013	50.8066	-89.1743	-0.00141341	0.114212		18.7533	39.2265	20348.4	144.556	21.065	3854.52	105.735	0.353568	197.996		30.8484	54.4186	-93.7233	-0.00140406	2.00413	3875.59	182	130.216	48.087	73.7827	66.0263	0.550031	0.0994629	0.129039	51.3914	73.7827	0	181.607	23.2528
3354	30.9543	94.9456	20282.6	144.557		0.00549424	30.0496	53.4066	-93.6606	-0.00149058	0.151773		22.4003	42.3741	20334.2	144.558	21.5378	3854.08	115.954	0.355204	197.991		30.8903	57.0021	-98.1806	-0.00151726	2.00877	3875.62	182.005	131.99	50.427	75.2332	67.3712	0.603188	0.103978	0.129001	49.6124	75.2332	0	181.602	23.5696
3355	34.3744	100.83	20264.4	144.559		0.00575967	29.8897	55.9614	-98.0577	-0.00156663	0.190266		25.8622	45.638	20318.4	144.56	22.0134	3853.63	127.54	0.356794	197.987		30.7188	59.52	-102.552	-0.00159562	2.01332	3875.64	182.009	133.655	52.7119	76.6851	68.7241	0.663458	0.108621	0.128969	47.9464	76.6851	0	181.602	23.867
3356	37.5001	106.774	20244.7	144.561		0.00601975	29.6064	58.4612	-102.347	-0.00164121	0.227584		29.0657	49.0126	20301.2	144.562	22.4867	3853.17	140.438	0.358333	197.982		30.4214	61.9637	-106.813	-0.00165302	2.0177	3875.66	182.012	135.228	54.9354	78.1233	70.0688	0.730555	0.113342	0.128944	46.3758	78.1233	0	181.604	24.1479
3357	40.3154	112.761	20223.8	144.562		0.00627343	29.2685	60.896	-106.511	-0.00171397	0.26235		31.9748	52.4909	20282.6	144.563	22.9542	3852.72	154.594	0.359817	197.978		30.0681	64.3253	-110.941	-0.00169986	2.02188	3875.68	182.015	136.718	57.092	79.5373	71.3944	0.804192	0.118104	0.128925	44.8908	79.5373	0	181.608	24.4138
3358	42.8263	118.772	20201.6	144.564		0.00651972	28.9235	63.2563	-110.533	-0.00178454	0.293862		34.5818	56.065	20262.6	144.565	23.413	3852.27	169.952	0.36124	197.974		29.7068	66.5972	-114.92	-0.00174114	2.02581	3875.69	182.016	138.129	59.1767	80.9194	72.6927	0.884083	0.122872	0.128913	43.4854	80.9194	0	181.614	24.6658
3359	45.0516	124.787	20178.2	144.566		0.00675764	28.6001	65.5331	-114.396	-0.00185256	0.321913		36.8973	59.7253	20241.4	144.567	23.8609	3851.83	186.456	0.362598	197.971		29.3663	68.7722	-118.732	-0.00177954	2.02948	3875.69	182.017	139.464	61.1853	82.2634	73.9574	0.969937	0.127618	0.128908	42.1563	82.2634	0	181.621	24.9044
3360	47.0161	130.788	20153.7	144.567		0.00698626	28.3128	67.7174	-118.084	-0.00191766	0.3466		38.9418	63.4612	20219	144.568	24.2958	3851.39	204.05	0.363887	197.967		29.061	70.8435	-122.362	-0.00181649	2.03287	3875.69	182.017	140.727	63.1139	83.5644	75.1835	1.06146	0.132313	0.12891	40.901	83.5644	0	181.628	25.1299
3361	48.7464	136.751	20128.2	144.568		0.00720467	28.0666	69.8008	-121.583	-0.00197949	0.368175		40.7404	67.2602	20195.4	144.569	24.7163	3850.97	222.675	0.365102	197.964		28.7962	72.8047	-125.796	-0.0018527	2.03596	3875.68	182.016	141.918	64.9594	84.8184	76.3668	1.15835	0.136932	0.128918	39.7179	84.8184	0	181.636	25.3426
3362	50.2683	142.656	20101.7	144.569		0.00741201	27.8608	71.7755	-124.88	-0.0020377	0.386957		42.319	71.1084	20170.8	144.571	25.1207	3850.55	242.273	0.366241	197.961		28.5715	74.6497	-129.02	-0.00188846	2.03875	3875.67	182.014	143.039	66.7189	86.0218	77.5038	1.2603	0.14145	0.128932	38.6058	86.0218	0	181.645	25.5427
3363	51.6056	148.477	20074.3	144.57		0.00760746	27.6918	73.6339	-127.961	-0.00209196	0.403271		43.7026	74.9903	20145.2	144.572	25.5078	3850.15	262.786	0.3673	197.959		28.3833	76.373	-132.025	-0.00192376	2.04122	3875.65	182.011	144.09	68.3902	87.1719	78.5916	1.367	0.145843	0.128953	37.5635	87.1719	0	181.654	25.7304
3364	52.7795	154.191	20046.2	144.571		0.00779026	27.5544	75.3691	-130.815	-0.00214199	0.417419		44.9137	78.8887	20118.7	144.572	25.8766	3849.76	284.153	0.368275	197.957		28.2267	77.9692	-134.797	-0.00195841	2.04338	3875.63	182.008	145.073	69.9711	88.2662	79.6276	1.47816	0.150091	0.128979	36.5901	88.2662	0	181.663	25.9059
3365	53.8084	159.772	20017.4	144.572		0.00795967	27.4431	76.9745	-133.431	-0.00218749	0.429675		45.9724	82.7849	20091.4	144.573	26.226	3849.38	306.315	0.369163	197.955		28.0964	79.4334	-137.328	-0.00199213	2.04523	3875.61	182.003	145.988	71.4602	89.3024	80.6097	1.59344	0.154171	0.129012	35.6845	89.3024	0	181.673	26.0693
3366	54.7081	165.193	19988.1	144.572		0.00811504	27.3524	78.4443	-135.799	-0.00222823	0.440271		46.8962	86.6585	20063.4	144.574	26.5551	3849.02	329.212	0.369963	197.953		27.987	80.7611	-139.61	-0.00202453	2.04675	3875.58	181.998	146.837	72.856	90.2789	81.5359	1.71255	0.158065	0.12905	34.8458	90.2789	0	181.682	26.2208
3367	55.492	170.427	19958.3	144.573		0.00825575	27.2773	79.7729	-137.911	-0.00226398	0.449405		47.6996	90.4878	20034.8	144.574	26.8632	3848.68	352.784	0.37067	197.952		27.8937	81.9483	-141.634	-0.00205522	2.04796	3875.54	181.993	147.619	74.1577	91.1942	82.4049	1.83517	0.161754	0.129093	34.0729	91.1942	0	181.692	26.3606
3368	56.1713	175.445	19928.1	144.573		0.00838124	27.2135	80.9558	-139.76	-0.00229457	0.457244		48.3953	94.2494	20005.7	144.574	27.1497	3848.36	376.971	0.371284	197.951		27.8123	82.9914	-143.394	-0.00208376	2.04886	3875.5	181.986	148.337	75.3644	92.0469	83.2151	1.96099	0.165222	0.129141	33.365	92.0469	0	181.702	26.4888
3369	56.7552	180.218	19897.7	144.573		0.00849102	27.157	81.9886	-141.34	-0.00231983	0.463924		48.9937	97.9186	19976.1	144.574	27.4139	3848.05	401.713	0.371802	197.951		27.739	83.887	-144.885	-0.00210976	2.04945	3875.46	181.979	148.991	76.4754	92.8359	83.9655	2.0897	0.168454	0.129194	32.721	92.8359	0	181.712	26.6056
3370	57.2515	184.717	19867.1	144.573		0.00858465	27.1046	82.8677	-142.645	-0.00233964	0.469559		49.5034	101.47	19946.3	144.574	27.6554	3847.76	426.951	0.372223	197.95		27.6704	84.6325	-146.102	-0.00213282	2.04973	3875.42	181.972	149.583	77.4904	93.5604	84.6551	2.22098	0.171435	0.129251	32.1401	93.5604	0	181.723	26.7112
3371	57.6665	188.91	19836.4	144.573		0.00866177	27.0534	83.5901	-143.672	-0.00235393	0.474239		49.9315	104.876	19916.2	144.574	27.8737	3847.5	452.625	0.372545	197.95		27.6041	85.2257	-147.043	-0.0021526	2.04972	3875.37	181.964	150.112	78.409	94.2196	85.283	2.35454	0.174153	0.129312	31.6213	94.2196	0	181.733	26.8056
3372	58.0054	192.769	19805.8	144.573		0.00872206	27.0012	84.1535	-144.418	-0.00236263	0.478038		50.2839	108.109	19886.1	144.574	28.0686	3847.25	478.677	0.372768	197.951		27.5375	85.6647	-147.705	-0.00216877	2.04941	3875.32	181.955	150.579	79.2309	94.8128	85.8487	2.49006	0.176597	0.129377	31.1639	94.8128	0	181.743	26.8892
3373	58.2723	196.262	19775.4	144.572		0.0087653	26.946	84.556	-144.882	-0.00236572	0.481018		50.5653	111.142	19855.9	144.573	28.2398	3847.02	505.048	0.372891	197.951		27.4689	85.9484	-148.087	-0.00218107	2.04882	3875.26	181.946	150.987	79.956	95.3395	86.3513	2.62724	0.178756	0.129444	30.767	95.3395	0	181.754	26.9619
3374	58.4707	199.36	19745.2	144.572		0.00879132	26.8861	84.7965	-145.064	-0.00236321	0.483224		50.7796	113.945	19825.9	144.573	28.3869	3846.82	531.681	0.372914	197.952		27.3967	86.0761	-148.189	-0.00218929	2.04795	3875.21	181.937	151.334	80.584	95.7991	86.7905	2.76578	0.180624	0.129515	30.4301	95.7991	0	181.765	27.024
3375	58.6031	202.034	19715.4	144.571		0.0088	26.8203	84.8744	-144.963	-0.00235514	0.484692		50.9297	116.489	19796.1	144.572	28.5097	3846.64	558.516	0.372836	197.953		27.3194	86.0476	-148.013	-0.00219326	2.04681	3875.15	181.928	151.623	81.1148	96.1911	87.1656	2.90538	0.18219	0.129587	30.1527	96.1911	0	181.775	27.0755
3376	58.6716	204.254	19686.1	144.57		0.00879132	26.7473	84.7898	-144.582	-0.00234158	0.485452		51.0181	118.747	19766.6	144.571	28.6081	3846.48	585.497	0.372658	197.955		27.2359	85.8633	-147.561	-0.00219287	2.04541	3875.09	181.918	151.852	81.5479	96.515	87.4761	3.04574	0.18345	0.129662	29.9344	96.515	0	181.787	27.1164
3377	58.6779	205.993	19657.4	144.569		0.0087653	26.6661	84.5432	-143.924	-0.0023226	0.485521		51.0468	120.689	19737.5	144.571	28.6819	3846.35	612.567	0.37238	197.956		27.1453	85.5241	-146.835	-0.00218805	2.04376	3875.03	181.908	152.023	81.8828	96.7703	87.7214	3.18655	0.184397	0.129738	29.775	96.7703	0	181.798	27.147
3378	58.6231	207.225	19629.4	144.568		0.00872206	26.5759	84.1359	-142.993	-0.00229834	0.484914		51.0169	122.289	19709	144.57	28.7308	3846.24	639.667	0.372003	197.958		27.0467	85.0314	-145.84	-0.00217878	2.04186	3874.97	181.898	152.135	82.1191	96.9563	87.9009	3.32753	0.185027	0.129815	29.6745	96.9563	0	181.81	27.167
3379	58.5078	207.925	19602.1	144.567		0.00866177	26.4759	83.5696	-141.793	-0.00226891	0.483636		50.9297	123.521	19681	144.568	28.7547	3846.15	666.74	0.371529	197.96		26.9392	84.3873	-144.58	-0.00216508	2.03973	3874.91	181.887	152.189	82.2557	97.0723	88.0139	3.46836	0.185334	0.129893	29.6332	97.0723	0	181.822	27.1766
3380	58.3327	208.072	19575.7	144.566		0.00858465	26.3655	82.8467	-140.331	-0.00223448	0.481691		50.7856	124.36	19653.8	144.567	28.7532	3846.09	693.729	0.370959	197.963		26.8223	83.5943	-143.063	-0.00214701	2.03735	3874.85	181.877	152.183	82.2916	97.1173	88.0595	3.60876	0.185315	0.12997	29.6515	97.1173	0	181.835	27.1756
3381	58.0979	207.646	19550.2	144.565		0.00849102	26.2437	81.9701	-138.613	-0.00219522	0.479073		50.5852	124.785	19627.4	144.566	28.7261	3846.06	720.575	0.370294	197.965		26.6952	82.6555	-141.295	-0.00212467	2.03475	3874.79	181.867	152.118	82.2253	97.0904	88.0367	3.74841	0.184967	0.130048	29.7303	97.0904	0	181.848	27.1639
3382	57.8033	206.629	19525.8	144.563		0.00838124	26.1102	80.9431	-136.646	-0.00215131	0.475775		50.3284	124.774	19601.9	144.565	28.6731	3846.05	747.22	0.369536	197.968		26.5572	81.5744	-139.283	-0.00209818	2.03192	3874.73	181.857	151.992	82.0549	96.9903	87.9443	3.88701	0.184285	0.130124	29.8707	96.9903	0	181.862	27.1414
3383	57.4485	205.01	19502.5	144.562		0.00825575	25.964	79.7697	-134.439	-0.00210295	0.471784		50.0153	124.311	19577.4	144.563	28.5937	3846.07	773.603	0.368688	197.971		26.4076	80.3553	-137.037	-0.00206769	2.02887	3874.67	181.847	151.803	81.7783	96.8154	87.7808	4.02426	0.183266	0.130199	30.0743	96.8154	0	181.878	27.1077
3384	57.0331	202.777	19480.3	144.56		0.00811504	25.8045	78.4542	-132.001	-0.00205033	0.467084		49.6454	123.382	19553.9	144.562	28.4875	3846.12	799.663	0.367752	197.974		26.2458	79.0026	-134.564	-0.00203338	2.0256	3874.61	181.837	151.551	81.3924	96.5638	87.5445	4.15982	0.181906	0.130273	30.3428	96.5638	0	181.894	27.0627
3385	56.5563	199.927	19459.4	144.559		0.00795967	25.6308	77.0015	-129.343	-0.00199369	0.461655		49.2183	121.977	19531.5	144.56	28.3537	3846.2	825.338	0.366731	197.978		26.0709	77.5215	-131.877	-0.00199542	2.0221	3874.55	181.828	151.232	80.8941	96.2335	87.2333	4.29338	0.180202	0.130344	30.6788	96.2335	0	181.911	27.0058
3386	56.0172	196.458	19439.9	144.557		0.00779026	25.4423	75.417	-126.473	-0.00193322	0.455473		48.7333	120.091	19510.4	144.558	28.1918	3846.31	850.564	0.365628	197.982		25.8822	75.9175	-128.984	-0.00195402	2.01837	3874.5	181.819	150.845	80.2792	95.8218	86.8449	4.4246	0.178149	0.130412	31.0852	95.8218	0	181.93	26.9366
3387	55.4147	192.376	19421.6	144.555		0.00760746	25.2378	73.7063	-123.405	-0.00186918	0.448509		48.1896	117.724	19490.5	144.556	28.0008	3846.44	875.272	0.364446	197.986		25.6788	74.1967	-125.897	-0.00190937	2.01441	3874.45	181.811	150.385	79.543	95.3257	86.3764	4.55313	0.175744	0.130477	31.5654	95.3257	0	181.951	26.8545
3388	54.7475	187.692	19404.8	144.553		0.00741201	25.0163	71.8756	-120.149	-0.00180177	0.440732		47.5862	114.879	19471.8	144.554	27.7798	3846.62	899.394	0.363189	197.99		25.4595	72.3654	-122.629	-0.00186164	2.01021	3874.4	181.802	149.849	78.6799	94.7418	85.8247	4.67862	0.172981	0.130539	32.1237	94.7418	0	181.973	26.7588
3389	54.0142	182.423	19389.5	144.551		0.00720467	24.7766	69.9314	-116.718	-0.00173126	0.432108		46.922	111.569	19454.6	144.552	27.5278	3846.82	922.856	0.361861	197.994		25.2233	70.4305	-119.192	-0.00181098	2.00575	3874.35	181.795	149.232	77.6838	94.0662	85.186	4.80066	0.169856	0.130596	32.7648	94.0662	0	181.997	26.6486
3390	53.213	176.594	19375.6	144.549		0.00698626	24.5174	67.8807	-113.124	-0.00165788	0.4226		46.1956	107.812	19438.7	144.55	27.2434	3847.07	945.581	0.360465	197.999		24.969	68.3993	-115.598	-0.00175751	2.00103	3874.31	181.788	148.529	76.5473	93.2945	84.4565	4.91888	0.166365	0.130649	33.4944	93.2945	0	182.023	26.523
3391	52.342	170.237	19363.2	144.547		0.00675764	24.2373	65.7307	-109.381	-0.0015819	0.412166		45.4057	103.632	19424.2	144.548	26.9255	3847.35	967.488	0.359006	198.004		24.695	66.2791	-111.862	-0.00170127	1.99602	3874.27	181.782	147.733	75.2628	92.4221	83.6317	5.03284	0.162505	0.130696	34.3187	92.4221	0	182.052	26.3809
3392	51.3993	163.392	19352.3	144.545		0.00651972	23.9344	63.489	-105.503	-0.00150361	0.400767		44.5507	99.0616	19411.1	144.546	26.5727	3847.67	988.491	0.357488	198.009		24.3998	64.078	-107.995	-0.00164221	1.99072	3874.24	181.776	146.838	73.8217	91.4439	82.7071	5.1421	0.158275	0.130738	35.2445	91.4439	0	182.082	26.2211
3393	50.3824	156.107	19342.9	144.543		0.00627343	23.607	61.1636	-101.504	-0.00142332	0.388356		43.6287	94.1429	19399.5	144.543	26.1837	3848.03	1008.5	0.355917	198.015		24.0816	61.8039	-104.014	-0.00158017	1.9851	3874.21	181.772	145.836	72.2151	90.3548	81.6779	5.24618	0.153675	0.130773	36.2794	90.3548	0	182.115	26.0422
3394	49.2887	148.441	19335.1	144.54		0.00601975	23.253	58.7625	-97.3976	-0.00134139	0.374892		42.6376	88.9246	19389.4	144.541	25.7574	3848.43	1027.42	0.354297	198.021		23.7384	59.4651	-99.9313	-0.00151482	1.97915	3874.19	181.768	144.72	70.4343	89.1499	80.5398	5.34458	0.148711	0.130802	37.4312	89.1499	0	182.151	25.8428
3395	48.1152	140.459	19328.7	144.537		0.00575967	22.8701	56.2945	-93.1995	-0.00125824	0.360328		41.5752	83.4641	19380.6	144.538	25.2929	3848.88	1045.14	0.352633	198.027		23.368	57.0697	-95.7619	-0.00144564	1.97284	3874.17	181.765	143.48	68.4711	87.8249	79.2889	5.43678	0.143396	0.130823	38.7076	87.8249	0	182.188	25.6215
3396	46.8583	132.235	19323.7	144.535		0.00549424	22.456	53.7684	-88.9245	-0.00117436	0.344622		40.4386	77.8267	19373.3	144.535	24.7899	3849.37	1061.57	0.350932	198.034		22.968	54.6259	-91.52	-0.00137193	1.96618	3874.16	181.763	142.111	66.319	86.3769	77.9228	5.52223	0.137749	0.130837	40.1158	86.3769	0	182.226	25.3769
3397	45.5139	123.85	19320.2	144.532		0.00522448	22.0081	51.1933	-84.5881	-0.00109033	0.327735		39.2244	72.0838	19367.3	144.532	24.2488	3849.91	1076.58	0.349199	198.041		22.5357	52.1418	-87.2201	-0.00129277	1.95916	3874.16	181.763	140.604	63.974	84.8048	76.4408	5.60035	0.131802	0.130842	41.6617	84.8048	0	182.265	25.1078
3398	44.0771	115.39	19318.1	144.529		0.00495147	21.5236	48.5789	-80.206	-0.00100681	0.30963		37.9283	66.3119	19362.8	144.529	23.6712	3850.49	1090.08	0.34744	198.048		22.0684	49.6249	-82.8762	-0.00120717	1.95178	3874.16	181.763	138.955	61.4361	83.1106	74.845	5.67056	0.125597	0.13084	43.3489	83.1106	0	182.304	24.8134
3399	42.5416	106.945	19317.3	144.525		0.00467628	21	45.9349	-75.7941	-0.000924585	0.290276		36.5449	60.5896	19359.5	144.526	23.0596	3851.11	1101.95	0.345662	198.056		21.5629	47.0823	-78.5025	-0.00111414	1.94408	3874.17	181.764	137.163	58.7112	81.3001	73.1415	5.73231	0.119191	0.130828	45.1777	81.3001	0	182.341	24.4934
3400	40.8997	98.6044	19317.8	144.522		0.0044	20.4344	43.2717	-71.3687	-0.000844471	0.269655		35.0673	54.9945	19357.5	144.522	22.4187	3851.77	1112.09	0.34387	198.064		21.0161	44.5206	-74.1126	-0.00101303	1.93609	3874.18	181.767	135.23	55.8119	79.384	71.3407	5.78505	0.112657	0.130807	47.1441	79.384	0	182.374	24.1482
3401	39.1418	90.4523	19319.6	144.519		0.00412372	19.8241	40.5999	-66.9462	-0.000767317	0.247759		33.4865	49.5992	19356.8	144.519	21.7543	3852.45	1120.4	0.342072	198.072		20.4247	41.9458	-69.7202	-0.000903785	1.92788	3874.21	181.771	133.164	52.7588	77.3781	69.458	5.82827	0.106079	0.130777	49.2385	77.3781	0	182.402	23.7792
3402	37.2555	82.5653	19322.5	144.515		0.00384853	19.1663	37.9304	-62.5432	-0.000693912	0.224607		31.791	44.4669	19357.3	144.516	21.074	3853.17	1126.8	0.340275	198.08		19.785	39.3636	-65.3389	-0.000787316	1.91954	3874.24	181.776	130.978	49.5806	75.3036	67.5138	5.86156	0.0995481	0.130738	51.4462	75.3036	0	182.424	23.389
3403	35.2253	75.0075	19326.6	144.512		0.00357552	18.4583	35.2743	-58.1764	-0.000624902	0.200254		29.9658	39.6481	19358.9	144.512	20.3866	3853.89	1131.23	0.338486	198.089		19.0935	36.7799	-60.9826	-0.000665686	1.91117	3874.28	181.783	128.692	46.3128	73.1863	65.5325	5.8846	0.0931597	0.130689	53.7471	73.1863	0	182.439	22.9807
3404	33.032	67.8274	19331.8	144.509		0.00330576	17.6971	32.6432	-53.8624	-0.00056072	0.174819		27.9926	35.1775	19361.7	144.509	19.7014	3854.62	1133.64	0.33671	198.097		18.3462	34.2008	-56.6656	-0.000542083	1.90288	3874.32	181.79	126.329	42.9955	71.0545	63.5413	5.89718	0.0870028	0.130633	56.1179	71.0545	0	182.447	22.5587
3405	30.6521	61.0568	19338.1	144.506		0.00304033	16.8791	30.0483	-49.6179	-0.000501562	0.148518		25.8487	31.0731	19365.6	144.506	19.0277	3855.35	1134.03	0.334956	198.105		17.5386	31.6336	-52.4031	-0.000420491	1.8948	3874.37	181.799	123.913	39.6704	68.9374	61.5678	5.89921	0.0811542	0.130567	58.5341	68.9374	0	182.447	22.1273
3406	28.0577	54.7112	19345.5	144.503		0.00278025	16.0005	27.5009	-45.4592	-0.000447416	0.121723		23.5073	27.3369	19370.6	144.503	18.3739	3856.06	1132.4	0.333229	198.113		16.6663	29.0871	-48.2111	-0.00030514	1.88702	3874.43	181.808	121.467	36.3764	66.8628	59.6385	5.89072	0.0756733	0.130494	60.9729	66.8628	0	182.44	21.6906
3407	25.2164	48.7918	19353.9	144.5		0.00252657	15.0569	25.012	-41.4025	-0.000398173	0.0950213		20.9371	23.9577	19376.7	144.5	17.7475	3856.75	1128.78	0.331536	198.12		15.7243	26.5715	-44.1063	-0.000199972	1.87965	3874.5	181.819	119.011	33.1475	64.8562	57.7776	5.87188	0.0706019	0.130414	63.4173	64.8562	0	182.428	21.2519
3408	22.0926	43.2892	19363.3	144.497		0.00228028	14.0441	22.5923	-37.4634	-0.00035383	0.0692891		18.1038	20.9146	19383.9	144.497	17.1552	3857.41	1123.21	0.329882	198.127		14.7085	24.0983	-40.1062	-0.000108341	1.87278	3874.56	181.83	116.551	30.0111	62.9409	56.0084	5.8429	0.0659677	0.130327	65.8597	60.0221	5.8376	182.411	20.8126
3409	18.6496	38.1877	19373.7	144.495		0.00204236	12.9595	20.2519	-33.6573	-0.000314907	0.0457316		14.9712	18.1811	19392.2	144.495	16.604	3858.03	1115.75	0.328274	198.133		13.6163	21.6804	-36.2287	-3.32169e-05	1.86653	3874.64	181.843	114.075	26.9872	61.1428	54.3571	5.80407	0.0617969	0.130234	68.3112	53.9744	14.3368	182.386	20.3705
3410	14.8541	33.4684	19385.1	144.493		0.00181374	11.8049	18.0006	-29.9996	-0.000283716	0.0258369		11.506	15.729	19401.6	144.493	16.1057	3858.61	1106.44	0.326717	198.139		12.45	19.3313	-32.4921	2.20387e-05	1.86108	3874.72	181.856	111.521	24.0903	59.5028	52.8683	5.75568	0.0581432	0.130135	70.8251	48.1806	22.6445	182.346	19.9144
3411	10.6892	29.1121	19397.6	144.492		0.00159533	10.5894	15.8476	-26.5065	-0.000270853	0.0111479		7.68865	13.5304	19412.1	144.492	15.6924	3859.11	1095.34	0.325215	198.143		11.2203	17.0645	-28.9148	5.71576e-05	1.85693	3874.8	181.869	108.655	21.3303	58.1294	51.6638	5.69792	0.0551974	0.130032	73.5982	42.6607	30.9375	182.253	19.4027
3412	6.20038	25.1016	19411.2	144.492		0.00138799	9.33091	13.8017	-23.2027	-0.000364817	0.0027284		3.56276	11.5603	19423.9	144.492	15.5318	3859.35	1082.37	0.323774	198.143		9.96256	14.8936	-25.496	0.000385701	1.85677	3874.88	181.883	104.06	18.7147	57.5754	51.3756	5.63043	0.0540731	0.129926	77.7214	37.4294	40.292	181.782	18.5822
3413	2.42629	21.422	19427.8	144.518		0.00119254	7.93096	11.8712	-20.3578	-0.00352613	0.000238537		0.358894	9.79698	19439.6	144.528	18.8383	3856.12	1066	0.322399	198.09		11.7883	12.8323	-16.1273	0.0698682	1.91043	3874.96	181.896	72.1894	16.2475	68.0756	63.6869	5.54528	0.0795471	0.129829	103.656	32.4949	71.1614	175.846	12.891
3414	1.88247	18.0619	19456.4	144.55		0.00100974	6.6909	10.064	-17.7641	-0.000501935	0.000123324		0.215876	8.22232	19467.5	144.551	20.9777	3854.02	1042.14	0.321109	198.055		10.5133	10.8915	-9.54859	-0.00611958	1.94453	3875	181.903	59.7625	13.9406	74.5895	71.0156	5.42119	0.0986407	0.129777	121.298	27.8812	93.4168	181.06	10.6719
3415	1.49142	15.009	19488.9	144.555		0.000840325	5.56932	8.3874	-15.1059	-0.000397515	6.73187e-05		0.148644	6.81815	19498.6	144.555	22.0329	3853	1014.84	0.319919	198.036		8.65416	9.08202	-8.8919	-0.00987364	1.96368	3875.03	181.908	49.1275	11.7957	77.6835	74.7405	5.27915	0.108813	0.12974	131.775	23.5915	108.184	180.903	8.77277
3416	1.15257	12.2552	19523.4	144.559		0.000684957	4.5404	6.84817	-12.6587	-0.000352238	3.44448e-05		0.0990973	5.57157	19531.7	144.559	23.2195	3851.83	984.357	0.318837	198.015		6.74467	7.41525	-9.0061	-0.0110817	1.98466	3875.05	181.91	38.25	9.81731	81.1076	78.8113	5.12059	0.12085	0.129719	142.581	19.6346	122.946	180.831	6.83036
3417	0.864782	9.79426	19559.6	144.564		0.000544251	3.60833	5.45255	-10.4353	-0.000307979	1.63214e-05		0.0639542	4.47198	19566.6	144.563	24.3991	3850.65	950.804	0.317872	197.995		4.94473	5.90063	-9.39331	-0.0103028	2.00542	3875.05	181.911	28.024	8.01098	84.4469	82.7606	4.94605	0.133441	0.129715	152.872	16.022	136.85	180.896	5.00428
3418	0.626193	7.62092	19597.4	144.567		0.000418761	2.77688	4.2062	-8.4451	-0.000264844	7.0509e-06		0.0399505	3.51041	19603.2	144.567	25.4223	3849.62	914.484	0.317031	197.976		3.40214	4.54629	-9.60387	-0.00792498	2.02383	3875.04	181.909	19.2755	6.38194	87.2835	86.1209	4.75711	0.144867	0.129729	161.803	12.7639	149.039	181.079	3.44205
3419	0.433984	5.73062	19636.5	144.571		0.000308983	2.0494	3.1142	-6.69674	-0.000223189	2.71792e-06		0.0241091	2.67915	19641.2	144.571	26.1914	3848.83	875.859	0.316319	197.961		2.19747	3.35913	-9.37182	-0.00490749	2.03859	3875.02	181.905	12.4509	4.93472	89.3667	88.6139	4.55619	0.153764	0.129757	168.864	9.86945	158.994	181.315	2.22337
3420	0.284311	4.11924	19676.8	144.574		0.000215351	1.42882	2.18097	-5.19827	-0.000183422	9.05043e-07		0.0139645	1.97156	19680.4	144.574	26.6877	3848.3	835.453	0.315742	197.951		1.33063	2.34486	-8.67858	-0.00219489	2.04949	3874.99	181.9	7.54305	3.67303	90.6698	90.2125	4.346	0.159647	0.129795	173.994	7.34607	166.647	181.537	1.34697
3421	0.172346	2.78307	19718	144.577		0.000138234	0.917621	1.41032	-3.95699	-0.000146144	2.46292e-07		0.00763738	1.3819	19720.6	144.576	26.9547	3848	793.762	0.315302	197.943		0.74744	1.50812	-7.68661	-0.000313759	2.05719	3874.95	181.895	4.24197	2.59977	91.3307	91.0723	4.12912	0.162858	0.129839	177.462	5.19954	172.262	181.704	0.757495
3422	0.0926356	1.71868	19759.8	144.58		7.79361e-05	0.517829	0.805342	-2.97947	-0.000112307	4.90263e-08		0.00379404	0.905274	19761.6	144.579	27.0624	3847.85	751.204	0.314999	197.937		0.376467	0.852622	-6.62673	0.000645137	2.06265	3874.91	181.888	2.14184	1.71704	91.55	91.4183	3.90774	0.164161	0.129886	179.666	3.43409	176.232	181.808	0.382471
3423	0.039884	0.922983	19802	144.582		3.46953e-05	0.230993	0.368487	-2.27163	-8.30406e-05	5.48131e-09		0.00155284	0.537495	19803.2	144.581	27.0771	3847.8	708.107	0.314836	197.933		0.154553	0.381192	-5.71213	0.000849663	2.06678	3874.88	181.882	0.884346	1.0262	91.514	91.458	3.68355	0.16434	0.129935	180.976	2.05241	178.923	181.86	0.157919
3424	0.00987623	0.393162	19844.3	144.584		8.68239e-06	0.0581826	0.101497	-1.83861	-5.91652e-05	1.4546e-10		0.000381058	0.275101	19845.2	144.583	27.0477	3847.79	664.727	0.314811	197.93		0.0373762	0.0958631	-5.09877	0.000551924	2.07024	3874.84	181.876	0.217884	0.527875	91.3579	91.3419	3.45789	0.163983	0.129983	181.66	1.05575	180.604	181.878	0.0389078
3425	4.15375e-06	0.126707	19886.6	144.585		0	9.93036e-06	0.00542143	-1.68461	-4.11001e-05	2.42522e-19		7.81072e-07	0.115295	19887.3	144.585	27.003	3847.8	621.27	0.314924	197.927		2.18977e-05	-0.002083	-4.87983	-7.29911e-06	2.07342	3874.8	181.869	0.000446927	0.222003	91.1611	91.1583	3.23182	0.163442	0.13003	181.878	0.444005	181.434	181.879	7.98085e-05
3426	0.0093498	0.121395	19928.5	144.586		8.68239e-06	0.0566343	0.0806066	-1.81271	-2.89322e-05	1.26152e-10		0.000321505	0.0559158	19929.3	144.586	26.9541	3847.81	577.918	0.315173	197.924		0.03418	0.0879223	-5.09355	-0.000616091	2.07643	3874.76	181.863	0.183588	0.107877	90.9544	90.9409	3.00631	0.16285	0.130076	181.693	0.215755	181.477	181.877	0.0327835
3427	0.0386489	0.375267	19969.8	144.586		3.46953e-05	0.227763	0.326698	-2.22487	-2.35974e-05	5.05085e-09		0.00141384	0.0954121	19970.9	144.587	26.8963	3847.83	534.846	0.315557	197.921		0.146593	0.365755	-5.7285	-0.00106762	2.0792	3874.73	181.857	0.803188	0.184159	90.7257	90.6756	2.78225	0.162153	0.130122	181.083	0.368318	180.715	181.886	0.143427
3428	0.0903224	0.886604	20010.4	144.586		7.79361e-05	0.512649	0.742643	-2.92185	-2.45435e-05	4.59066e-08		0.0035291	0.232809	20012.1	144.587	26.8088	3847.88	492.242	0.316074	197.919		0.360286	0.830606	-6.72028	-0.00112969	2.0814	3874.69	181.852	1.98583	0.448887	90.4176	90.2978	2.56063	0.161099	0.130166	179.937	0.897774	179.04	181.923	0.354612
3429	0.168422	1.65388	20050	144.586		0.000138234	0.910105	1.32669	-3.90318	-3.14282e-05	2.31976e-07		0.00716118	0.467676	20052.4	144.587	26.6515	3848.01	450.33	0.316721	197.918		0.717403	1.48096	-7.94231	-0.000541332	2.08246	3874.66	181.846	3.96426	0.899475	89.9206	89.6844	2.3426	0.159214	0.130208	178.042	1.79895	176.243	182.006	0.707903
3430	0.278138	2.67571	20088.4	144.586		0.000215351	1.41853	2.07641	-5.16695	-4.31405e-05	8.54835e-07		0.0131365	0.800087	20091.7	144.587	26.365	3848.26	409.39	0.317495	197.918		1.27937	2.3146	-9.20274	0.000926019	2.08151	3874.63	181.841	7.07808	1.53269	89.0699	88.6506	2.12963	0.15581	0.130246	175.074	3.06539	172.009	182.153	1.26394
3431	0.424851	3.95078	20125.4	144.585		0.000308983	2.03592	2.98869	-6.70968	-5.86509e-05	2.5717e-06		0.0227125	1.23058	20129.8	144.586	25.8784	3848.72	369.779	0.318392	197.922		2.11778	3.3285	-10.2674	0.00332161	2.0775	3874.6	181.837	11.7227	2.34463	87.6658	86.9731	1.92358	0.150112	0.130279	170.642	4.68927	165.953	182.365	2.09334
3432	0.613306	5.47775	20160.9	144.584		0.000418761	2.75986	4.05975	-8.52645	-7.74662e-05	6.67982e-06		0.0376691	1.76012	20166.5	144.585	25.1326	3849.45	331.939	0.319407	197.93		3.29062	4.51886	-10.9271	0.00631493	2.06956	3874.59	181.834	18.2164	3.33066	85.532	84.4566	1.72673	0.141584	0.130301	164.403	6.66133	157.741	182.619	3.25293
3433	0.847265	7.25519	20194.6	144.583		0.000544251	3.58751	5.28519	-10.6109	-9.93928e-05	1.54757e-05		0.0603581	2.39002	20201.5	144.584	24.1162	3850.46	296.356	0.320534	197.943		4.80577	5.88093	-11.1079	0.00908127	2.05742	3874.58	181.833	26.5968	4.48535	82.6147	81.0439	1.54164	0.130364	0.130309	156.259	8.97069	147.288	182.855	4.74943
3434	1.12948	9.28145	20226.4	144.582		0.000684957	4.5156	6.65995	-12.9555	-0.000124315	3.26797e-05		0.0936488	3.12193	20234.6	144.582	22.8963	3851.69	263.492	0.321765	197.958		6.59075	7.40898	-10.9769	0.0105357	2.04194	3874.59	181.834	36.453	5.80236	79.0749	76.9196	1.37068	0.117508	0.1303	146.545	11.6047	134.94	182.998	6.50946
3435	1.46181	11.5546	20256.1	144.58		0.000840325	5.54043	8.17838	-15.5513	-0.000152094	6.38993e-05		0.140728	3.95775	20265.7	144.58	21.6112	3853	233.674	0.323089	197.975		8.50058	9.0962	-10.9413	0.00995836	2.02506	3874.61	181.837	46.9711	7.27442	75.289	72.5078	1.21557	0.104688	0.130273	136.029	14.5488	121.48	183	8.3877
3436	1.84534	14.0723	20283.4	144.577		0.00100974	6.65786	9.83426	-18.388	-0.000182559	0.0001171		0.204796	4.89959	20294.6	144.577	20.4167	3854.23	207.032	0.324499	197.991		10.3723	10.9346	-11.4947	0.00748365	2.00905	3874.64	181.843	57.2399	8.8932	71.7111	68.3168	1.07697	0.0934354	0.130229	125.636	17.7864	107.849	182.876	10.2214
3437	2.28057	16.8316	20308.3	144.575		0.00119254	7.86329	11.6208	-21.4543	-0.000215511	0.000203063		0.288808	5.94969	20321.1	144.575	19.4245	3855.26	183.499	0.325983	198.004		12.0867	12.9152	-13.014	0.00391094	1.99561	3874.69	181.851	66.5959	10.6494	68.6917	64.7377	0.954555	0.0845747	0.130171	116.085	21.2988	94.7858	182.68	11.8921
3438	2.76758	19.8292	20330.5	144.572		0.00138799	9.15167	13.5307	-24.7373	-0.000250761	0.000335832		0.395409	7.11039	20345	144.572	18.6785	3856.06	162.888	0.327532	198.015		13.5931	15.0279	-15.6605	0.000110846	1.98549	3874.74	181.86	74.758	12.5329	66.39	61.9471	0.847336	0.0782032	0.130102	107.714	25.0657	82.6486	182.472	13.3496
3439	3.30641	23.0611	20349.9	144.569		0.00159533	10.5174	15.5561	-28.2234	-0.000288167	0.000533213		0.527165	8.38405	20366.2	144.568	18.1701	3856.63	144.969	0.329137	198.021		14.8954	17.2616	-19.4106	-0.00335042	1.97861	3874.8	181.87	81.7461	14.5326	64.8025	59.9408	0.754124	0.0740036	0.130027	100.54	29.0652	71.4748	182.286	14.5975
3440	3.89758	26.5226	20366.3	144.565		0.00181374	11.9545	17.6888	-31.8976	-0.000327469	0.000817557		0.687175	9.77302	20384.5	144.564	17.8646	3857	129.529	0.33079	198.026		16.0266	19.6047	-24.1393	-0.00624187	1.97449	3874.87	181.88	87.7337	16.6369	63.8375	58.6171	0.673806	0.0715361	0.129946	94.4011	33.2738	61.1273	182.135	15.6667
3441	4.5431	30.2083	20379.6	144.561		0.00204236	13.4562	19.9201	-35.7436	-0.000362596	0.00121729		0.880077	11.2796	20399.8	144.56	17.7211	3857.21	116.393	0.332483	198.027		17.0285	22.0449	-29.7163	-0.00902949	1.97253	3874.93	181.891	92.9342	18.8337	63.3757	57.844	0.605474	0.0703916	0.129864	89.084	37.6674	51.4166	182.018	16.5954
3442	5.20655	34.1121	20389	144.544		0.00228028	15.023	22.2408	-39.6088	0.00132814	0.00173414		1.05871	12.9061	20410.7	144.538	17.7749	3857.22	105.413	0.334209	198.027		17.3941	24.5729	-45.8814	-0.0502324	1.97347	3875	181.902	96.816	21.1108	63.5273	57.7591	0.548356	0.0708195	0.12978	84.8331	42.2216	42.6115	181.649	17.2886
3443	5.80534	38.2303	20390.1	144.523		0.00252657	16.6333	24.6414	-43.5733	-0.000512288	0.00230016		1.17062	14.6592	20413.4	144.523	18.0931	3856.97	96.2331	0.335962	198.022		18.1332	27.1903	-58.5942	0.00152719	1.97751	3875.06	181.913	99.6471	23.4609	64.5089	58.5743	0.500601	0.0733777	0.129699	82.0961	46.9218	35.1743	181.743	17.7941
3444	6.50126	42.5595	20387.1	144.526		0.00278025	18.2875	27.1121	-47.8922	-0.000776774	0.00308502		1.36333	16.5439	20412.8	144.527	18.3311	3856.79	88.8531	0.337736	198.02		18.8284	29.8734	-61.619	0.00437932	1.97978	3875.12	181.923	103.01	25.8748	65.2473	59.1127	0.462211	0.0753208	0.129622	78.7451	51.7495	26.9955	181.755	18.3946
3445	7.2402	47.0896	20382.7	144.529		0.00304033	19.9778	29.6433	-52.3151	-0.000691518	0.00407741		1.58494	18.5585	20410.9	144.529	18.6012	3856.58	83.3362	0.339524	198.018		19.4131	32.5977	-65.412	-0.00962377	1.98244	3875.18	181.933	106.213	28.3348	66.0851	59.7591	0.433512	0.077557	0.129547	75.5005	56.6696	18.8308	181.713	18.9666
3446	7.98352	51.8086	20376.6	144.532		0.00330576	21.6942	32.2246	-56.8173	-0.000981632	0.00525081		1.80354	20.7014	20407.3	144.533	18.9359	3856.3	79.6309	0.341321	198.014		20.0322	35.3482	-68.9944	0.00557346	1.98588	3875.24	181.942	109.106	30.8246	67.1221	60.6239	0.414237	0.0803731	0.129477	72.595	61.6492	10.9457	181.701	19.4831
3447	8.83205	56.7036	20369.5	144.537		0.00357552	23.4212	34.8456	-61.4165	-0.00106857	0.00681704		2.12798	22.9696	20402.8	144.538	19.2455	3856.05	77.7212	0.343121	198.011		20.8272	38.1056	-71.421	0.0076267	1.98884	3875.29	181.951	112.215	33.3286	68.084	61.401	0.404303	0.083023	0.12941	69.5108	66.6572	2.85356	181.726	20.0384
3448	9.82486	61.7602	20361.5	144.543		0.00384853	25.1435	37.4959	-66.0636	-0.00114509	0.00897307		2.60258	25.3595	20397.5	144.544	19.5392	3855.8	77.6357	0.344917	198.009		21.8337	40.8545	-73.8913	0.00736308	1.99149	3875.34	181.959	115.415	35.8319	68.9995	62.1262	0.403858	0.0855758	0.129347	66.3352	68.9995	0	181.75	20.6099
3449	11.1895	66.9639	20352.6	144.548		0.00412372	26.8092	40.1646	-70.7354	-0.00119685	0.0125382		3.49534	27.8677	20391.3	144.549	19.784	3855.61	79.3941	0.346703	198.007		24.0522	43.5851	-76.5005	0.00628143	1.99335	3875.39	181.967	118.938	38.3217	69.7704	62.6888	0.413006	0.0877339	0.129287	62.8975	69.7704	0	181.835	21.2388
3450	13.8129	72.3026	20342.5	144.55		0.0044	28.2516	42.8409	-75.3909	-0.00107624	0.0214839		5.77757	30.4953	20383.8	144.55	19.949	3855.49	83.074	0.348472	198.006		28.5078	46.308	-80.4306	-0.0043182	1.99398	3875.43	181.975	122.818	40.791	70.3042	62.9915	0.432148	0.0892032	0.12923	59.0262	70.3042	0	181.844	21.9317
3451	17.6895	77.7725	20330.4	144.551		0.00467628	29.3731	45.5137	-80.0161	-0.00124391	0.0400952		9.34506	33.2518	20374.3	144.551	20.2306	3855.25	88.6328	0.350218	198.004		30.224	49.0261	-85.0841	-0.000529844	1.99623	3875.48	181.982	125.791	43.2391	71.1923	63.7006	0.461065	0.0917393	0.129175	55.9064	71.1923	0	181.697	22.4626
3452	21.8076	83.3661	20316.5	144.553		0.00495147	30.1234	48.1727	-84.6221	-0.00132869	0.0671431		13.2443	36.1386	20363	144.553	20.629	3854.89	95.8513	0.351935	198		31.0344	51.7098	-89.5545	-0.00113665	2.00006	3875.52	181.988	128.093	45.6593	72.4311	64.8015	0.498615	0.0953885	0.129125	53.5436	72.4311	0	181.637	22.8738
3453	25.9143	89.0685	20301.1	144.555		0.00522448	30.4857	50.8075	-89.1776	-0.00140845	0.101303		17.2422	39.1518	20350.2	144.555	21.0737	3854.48	104.591	0.353616	197.996		31.4051	54.3464	-94.0524	-0.00137728	2.00442	3875.55	181.994	130.087	48.0416	73.8042	66.0556	0.544081	0.0995453	0.129081	51.5251	73.8042	0	181.612	23.2299
3454	29.8512	94.8638	20284.2	144.556		0.00549424	30.5138	53.4075	-93.663	-0.00148638	0.140022		21.1664	42.2865	20335.7	144.557	21.5375	3854.05	114.77	0.355256	197.991		31.4256	56.9264	-98.5051	-0.0015129	2.00893	3875.58	181.999	131.901	50.3773	75.2283	67.3717	0.597029	0.103975	0.129043	49.7019	75.2283	0	181.603	23.5537
3455	33.5127	100.736	20265.8	144.558		0.00575967	30.3025	55.9625	-98.0593	-0.00156269	0.180304		24.8841	45.5377	20319.8	144.559	22.008	3853.6	126.321	0.356851	197.987		31.2009	59.4408	-102.874	-0.00159607	2.01339	3875.61	182.003	133.587	52.6589	76.6655	68.7087	0.65712	0.108567	0.129011	48.0132	76.6655	0	181.6	23.8547
3456	36.8434	106.667	20246	144.56		0.00601975	29.9518	58.4623	-102.348	-0.00163731	0.219611		28.3117	48.8993	20302.4	144.561	22.4781	3853.15	139.188	0.358394	197.982		30.8346	61.8812	-107.133	-0.00165572	2.01771	3875.63	182.007	135.171	54.8798	78.0949	70.0439	0.72405	0.113256	0.128985	46.4302	78.0949	0	181.601	24.1376
3457	39.827	112.641	20224.9	144.562		0.00627343	29.543	60.8973	-106.511	-0.00170999	0.256264		31.4094	52.3643	20283.6	144.563	22.9435	3852.7	153.313	0.359882	197.978		30.4093	64.2397	-111.261	-0.00170356	2.02185	3875.64	182.009	136.666	57.0342	79.5033	71.3634	0.797527	0.117994	0.128967	44.9381	79.5033	0	181.605	24.4047
3458	42.473	118.638	20202.5	144.564		0.00651972	29.1319	63.2578	-110.532	-0.00178043	0.289413		34.1704	55.9245	20263.5	144.565	23.4008	3852.25	168.64	0.361309	197.974		29.9809	66.5087	-115.238	-0.00174533	2.02575	3875.65	182.011	138.081	59.1172	80.8815	72.6577	0.877261	0.122744	0.128955	43.5286	80.8815	0	181.61	24.6574
3459	44.8048	124.64	20178.9	144.565		0.00675764	28.7508	65.5346	-114.394	-0.00184829	0.318803		36.6089	59.5704	20242.1	144.566	23.8476	3851.81	185.114	0.362672	197.971		29.5818	68.681	-119.049	-0.00178399	2.02939	3875.66	182.012	139.419	61.1244	82.2229	73.9196	0.962958	0.127476	0.128949	42.197	82.2229	0	181.616	24.8963
3460	46.8522	130.625	20154.3	144.566		0.00698626	28.4154	67.7191	-118.081	-0.00191322	0.344545		38.75	63.2912	20219.5	144.568	24.2817	3851.37	202.678	0.363965	197.967		29.2276	70.7499	-122.678	-0.00182112	2.03275	3875.66	182.011	140.684	63.052	83.522	75.1437	1.05432	0.132159	0.12895	40.9401	83.522	0	181.624	25.1221
3461	48.6462	136.574	20128.6	144.568		0.00720467	28.1302	69.8027	-121.579	-0.00197487	0.366932		40.6235	67.0745	20195.8	144.569	24.7015	3850.95	221.273	0.365186	197.964		28.9231	72.7091	-126.111	-0.0018575	2.03582	3875.65	182.01	141.876	64.8966	84.7746	76.3256	1.15105	0.136768	0.128958	39.756	84.7746	0	181.632	25.3349
3462	50.2168	142.462	20101.9	144.569		0.00741201	27.8935	71.7776	-124.875	-0.0020329	0.386325		42.2597	70.9064	20171	144.57	25.1054	3850.53	240.842	0.366329	197.961		28.6668	74.5525	-129.335	-0.00189344	2.03858	3875.64	182.008	142.997	66.6556	85.9772	77.4617	1.25285	0.141277	0.128972	38.6432	85.9772	0	181.64	25.5352
3463	51.591	148.267	20074.4	144.57		0.00760746	27.7004	73.6362	-127.955	-0.00208698	0.403093		43.6871	74.7716	20145.2	144.571	25.4921	3850.13	261.324	0.367393	197.959		28.4538	76.2745	-132.338	-0.00192895	2.04104	3875.62	182.006	144.049	68.3264	87.1266	78.5488	1.3594	0.145664	0.128993	37.6004	87.1266	0	181.649	25.723
3464	52.7926	153.965	20046.1	144.57		0.00779026	27.5444	75.3715	-130.807	-0.00213682	0.417576		44.9313	78.6528	20118.6	144.572	25.8606	3849.74	282.662	0.368373	197.957		28.2779	77.8698	-135.11	-0.00196387	2.04318	3875.6	182.002	145.032	69.9073	88.2205	79.5844	1.4704	0.149905	0.129019	36.6264	88.2205	0	181.658	25.8986
3465	53.8422	159.528	20017.1	144.571		0.00795967	27.4189	76.9771	-133.421	-0.00218215	0.430075		46.0148	82.5316	20091.1	144.572	26.2097	3849.37	304.794	0.369266	197.955		28.1328	79.3335	-137.641	-0.00199788	2.04501	3875.58	181.998	145.948	71.3964	89.2566	80.5663	1.58553	0.15398	0.129051	35.7204	89.2566	0	181.668	26.0621
3466	54.7573	164.932	19987.6	144.572		0.00811504	27.3175	78.4471	-135.788	-0.00222271	0.440846		46.9569	86.3875	20062.9	144.573	26.5387	3849.01	327.662	0.370071	197.953		28.0121	80.6612	-139.922	-0.00203062	2.04652	3875.55	181.993	146.796	72.7925	90.2331	81.4926	1.70449	0.157869	0.129089	34.8812	90.2331	0	181.678	26.2137
3467	55.5524	170.148	19957.6	144.572		0.00825575	27.2344	79.776	-137.899	-0.0022583	0.450105		47.774	90.199	20034.1	144.573	26.8467	3848.67	351.205	0.370783	197.952		27.9104	81.8487	-141.945	-0.00206168	2.04772	3875.51	181.988	147.58	74.0947	91.1486	82.3617	1.82696	0.161555	0.129132	34.1079	91.1486	0	181.688	26.3535
3468	56.2399	175.149	19927.3	144.572		0.00838124	27.1646	80.959	-139.746	-0.00228872	0.458032		48.4796	93.9428	20004.8	144.574	27.1331	3848.34	375.363	0.371402	197.951		27.8226	82.8925	-143.705	-0.00209063	2.0486	3875.47	181.981	148.298	75.3019	92.0016	83.1722	1.95263	0.165021	0.129179	33.3995	92.0016	0	181.698	26.4818
3469	56.8298	179.904	19896.7	144.572		0.00849102	27.1038	81.9919	-141.324	-0.00231382	0.464774		49.0852	97.5944	19975.1	144.574	27.3973	3848.04	400.077	0.371925	197.951		27.7445	83.7894	-145.196	-0.00211706	2.04917	3875.43	181.974	148.953	76.4137	92.7912	83.923	2.08119	0.16825	0.129232	32.755	92.7912	0	181.708	26.5987
3470	57.3303	184.385	19865.9	144.572		0.00858465	27.0482	82.8712	-142.628	-0.00233349	0.47045		49.6	101.128	19945.1	144.574	27.6389	3847.75	425.288	0.372352	197.951		27.6725	84.5365	-146.413	-0.00214057	2.04944	3875.39	181.967	149.544	77.4295	93.5163	84.6132	2.21233	0.17123	0.129289	32.1735	93.5163	0	181.718	26.7044
3471	57.7483	188.562	19835.1	144.572		0.00866177	26.9948	83.5938	-143.654	-0.00234763	0.475158		50.0318	104.517	19914.9	144.574	27.8573	3847.48	450.935	0.372679	197.951		27.6036	85.1318	-147.354	-0.0021608	2.04941	3875.34	181.959	150.074	78.3491	94.1761	85.2418	2.34575	0.173948	0.129349	31.6541	94.1761	0	181.728	26.7989
3472	58.0893	192.405	19804.3	144.572		0.00872206	26.941	84.1573	-144.398	-0.0023562	0.478977		50.3867	107.735	19884.6	144.573	28.0524	3847.24	476.962	0.372908	197.951		27.5354	85.5733	-148.017	-0.00217743	2.04909	3875.29	181.95	150.543	79.1721	94.7701	85.8081	2.48114	0.176392	0.129414	31.196	94.7701	0	181.739	26.8826
3473	58.3578	195.883	19773.7	144.571		0.0087653	26.8846	84.56	-144.861	-0.00235916	0.481969		50.67	110.752	19854.2	144.573	28.2236	3847.01	503.308	0.373036	197.952		27.4656	85.8599	-148.399	-0.00219018	2.04849	3875.24	181.942	150.951	79.8983	95.2976	86.3116	2.61819	0.178552	0.129481	30.7986	95.2976	0	181.749	26.9555
3474	58.5572	198.966	19743.4	144.571		0.00879132	26.824	84.8006	-145.041	-0.00235654	0.484184		50.8855	113.54	19824	144.572	28.3709	3846.81	529.916	0.373064	197.952		27.3925	85.9909	-148.502	-0.00219884	2.04761	3875.18	181.932	151.299	80.5275	95.7581	86.7516	2.7566	0.180421	0.129551	30.4611	95.7581	0	181.76	27.0176
3475	58.6904	201.626	19713.4	144.57		0.0088	26.7577	84.8786	-144.939	-0.00234837	0.48566		51.0366	116.071	19794.1	144.572	28.494	3846.63	556.728	0.372991	197.954		27.3148	85.966	-148.327	-0.00220323	2.04646	3875.12	181.923	151.588	81.0595	96.151	87.1276	2.89608	0.181989	0.129623	30.183	96.151	0	181.771	27.0692
3476	58.7596	203.833	19684	144.569		0.00879132	26.6843	84.794	-144.556	-0.0023347	0.486425		51.1258	118.316	19764.4	144.571	28.5926	3846.47	583.686	0.372818	197.955		27.2312	85.7857	-147.875	-0.00220322	2.04505	3875.06	181.913	151.818	81.4938	96.4759	87.439	3.03632	0.183251	0.129698	29.9641	96.4759	0	181.782	27.1103
3477	58.7665	205.561	19655.1	144.569		0.0087653	26.603	84.5474	-143.897	-0.00231565	0.486501		51.155	120.248	19735.1	144.57	28.6666	3846.34	610.734	0.372546	197.957		27.1406	85.4508	-147.151	-0.00219874	2.04338	3875	181.903	151.989	81.83	96.7321	87.6852	3.17702	0.1842	0.129773	29.8041	96.7321	0	181.793	27.1409
3478	58.7122	206.784	19626.8	144.568		0.00872206	26.5126	84.1401	-142.964	-0.00229131	0.485901		51.1258	121.839	19706.4	144.569	28.7157	3846.23	637.813	0.372175	197.959		27.042	84.9628	-146.157	-0.00218976	2.04147	3874.94	181.893	152.102	82.0675	96.919	87.8656	3.31788	0.184832	0.12985	29.703	96.919	0	181.805	27.1611
3479	58.5976	207.477	19599.4	144.566		0.00866177	26.4125	83.5738	-141.763	-0.00226183	0.484632		51.0392	123.063	19678.3	144.568	28.7398	3846.14	664.866	0.371706	197.961		26.9348	84.3236	-144.9	-0.00217629	2.03932	3874.88	181.883	152.156	82.2053	97.0359	87.9795	3.45861	0.185143	0.129927	29.6612	97.0359	0	181.817	27.1707
3480	58.4232	207.617	19572.8	144.565		0.00858465	26.3019	82.8508	-140.3	-0.00222735	0.482697		50.8959	123.897	19650.9	144.566	28.7385	3846.08	691.835	0.371141	197.963		26.8182	83.5358	-143.384	-0.00215839	2.03694	3874.82	181.873	152.151	82.2424	97.0819	88.026	3.5989	0.185127	0.130005	29.679	97.0819	0	181.83	27.1698
3481	58.1892	207.187	19547.2	144.564		0.00849102	26.1801	81.9741	-138.58	-0.00218806	0.480092		50.6963	124.318	19624.3	144.565	28.7117	3846.05	718.662	0.370481	197.966		26.6915	82.6024	-141.618	-0.00213615	2.03432	3874.76	181.863	152.086	82.1772	97.0559	88.0041	3.73846	0.184781	0.130082	29.7574	97.0559	0	181.844	27.1583
3482	57.8956	206.169	19522.6	144.563		0.00838124	26.0464	80.947	-136.612	-0.00214413	0.476809		50.4406	124.306	19598.7	144.564	28.6589	3846.04	745.288	0.369728	197.969		26.5539	81.527	-139.608	-0.00210967	2.03148	3874.7	181.853	151.961	82.0079	96.9566	87.9125	3.87696	0.184102	0.130158	29.8974	96.9566	0	181.858	27.1358
3483	57.5419	204.549	19499.1	144.561		0.00825575	25.9	79.7734	-134.404	-0.00209577	0.472837		50.1287	123.844	19574	144.562	28.5797	3846.06	771.654	0.368885	197.972		26.4048	80.3137	-137.364	-0.0020791	2.02842	3874.64	181.843	151.773	81.7323	96.7825	87.7498	4.01411	0.183086	0.130233	30.1005	96.7825	0	181.873	27.1023
3484	57.1278	202.32	19476.8	144.56		0.00811504	25.7403	78.4577	-131.965	-0.00204317	0.468159		49.7602	122.918	19550.3	144.561	28.4737	3846.11	797.697	0.367955	197.975		26.2434	78.967	-134.893	-0.0020446	2.02513	3874.58	181.833	151.521	81.3474	96.5318	87.5143	4.14959	0.18173	0.130306	30.3688	96.5318	0	181.889	27.0573
3485	56.6525	199.474	19455.7	144.558		0.00795967	25.5665	77.0049	-129.306	-0.00198656	0.462754		49.3346	121.519	19527.8	144.559	28.3401	3846.19	823.355	0.366939	197.978		26.0691	77.492	-132.208	-0.00200636	2.02162	3874.53	181.824	151.202	80.8499	96.2022	87.2038	4.28307	0.180029	0.130377	30.7044	96.2022	0	181.907	27.0004
3486	56.1152	196.013	19436	144.556		0.00779026	25.3777	75.4201	-126.436	-0.00192615	0.456599		48.8515	119.642	19506.4	144.557	28.1784	3846.29	848.565	0.365841	197.982		25.8809	75.8941	-129.317	-0.00196454	2.01788	3874.47	181.815	150.815	80.2359	95.7912	86.8161	4.4142	0.17798	0.130445	31.1105	95.7912	0	181.926	26.9313
3487	55.5146	191.941	19417.6	144.554		0.00760746	25.1729	73.7091	-123.367	-0.00186218	0.449667		48.3098	117.285	19486.3	144.555	27.9876	3846.43	873.258	0.364664	197.986		25.678	74.1795	-126.233	-0.00191933	2.0139	3874.42	181.806	150.356	79.5005	95.2957	86.3482	4.54266	0.175578	0.13051	31.5906	95.2957	0	181.946	26.8492
3488	54.8496	187.27	19400.6	144.553		0.00741201	24.9511	71.8782	-120.11	-0.00179487	0.441926		47.7087	114.455	19467.5	144.554	27.7668	3846.6	897.364	0.363411	197.99		25.4593	72.3543	-122.967	-0.00187089	2.00969	3874.37	181.798	149.82	78.6382	94.7125	85.7971	4.66806	0.172819	0.130571	32.1486	94.7125	0	181.969	26.7536
3489	54.1187	182.017	19385	144.551		0.00720467	24.7112	69.9337	-116.678	-0.00172448	0.433342		47.047	111.161	19450.1	144.552	27.5149	3846.81	920.812	0.362088	197.995		25.2238	70.4256	-119.532	-0.00181935	2.00522	3874.33	181.791	149.203	77.6428	94.0376	85.1592	4.79003	0.169698	0.130628	32.7895	94.0376	0	181.993	26.6434
3490	53.3203	176.206	19371	144.549		0.00698626	24.4517	67.8827	-113.085	-0.00165124	0.423878		46.3236	107.422	19434	144.549	27.2308	3847.05	943.523	0.360696	198		24.9701	68.4003	-115.941	-0.00176483	2.00048	3874.28	181.784	148.5	76.5072	93.2667	84.4303	4.90817	0.166211	0.13068	33.5188	93.2667	0	182.019	26.5179
3491	52.4524	169.869	19358.4	144.546		0.00675764	24.1712	65.7324	-109.342	-0.00157543	0.413494		45.5369	103.263	19419.4	144.547	26.9131	3847.33	965.416	0.359242	198.005		24.6968	66.2861	-112.206	-0.00170733	1.99546	3874.25	181.778	147.705	75.2236	92.395	83.6063	5.02206	0.162356	0.130727	34.3428	92.395	0	182.047	26.3758
3492	51.5131	163.046	19347.3	144.544		0.00651972	23.868	63.4903	-105.463	-0.00149733	0.402148		44.6853	98.7168	19406.1	144.545	26.5606	3847.65	986.407	0.357729	198.01		24.4024	64.0906	-108.341	-0.00164682	1.99015	3874.21	181.772	146.81	73.7836	91.4177	82.6825	5.13125	0.15813	0.130769	35.2681	91.4177	0	182.078	26.2161
3493	50.5	155.787	19337.8	144.542		0.00627343	23.5404	61.1645	-101.464	-0.00141726	0.389797		43.7672	93.8238	19394.3	144.542	26.172	3848.01	1006.4	0.356162	198.015		24.0851	61.8218	-104.361	-0.00158309	1.98452	3874.19	181.768	145.809	72.1784	90.3296	81.6543	5.23527	0.153537	0.130804	36.3024	90.3296	0	182.111	26.0373
3494	49.4105	148.148	19329.7	144.539		0.00601975	23.1862	58.7632	-97.3582	-0.00133558	0.376397		42.7805	88.633	19384	144.54	25.7461	3848.42	1025.31	0.354546	198.021		23.7429	59.488	-100.28	-0.00151584	1.97855	3874.16	181.764	144.693	70.3993	89.1259	80.5174	5.33362	0.14858	0.130832	37.4533	89.1259	0	182.146	25.8381
3495	48.2417	140.194	19323.2	144.536		0.00575967	22.8032	56.2949	-93.1605	-0.00125271	0.361903		41.7228	83.2015	19375.1	144.537	25.2821	3848.87	1043.02	0.352886	198.028		23.3736	57.0972	-96.1108	-0.00144454	1.97224	3874.15	181.761	143.455	68.4382	87.8025	79.268	5.42576	0.143274	0.130854	38.7286	87.8025	0	182.183	25.617
3496	46.99	131.999	19318	144.534		0.00549424	22.3892	53.7685	-88.886	-0.00116913	0.346272		40.5914	77.5939	19367.5	144.534	24.7798	3849.36	1059.44	0.351189	198.034		22.9749	54.6576	-91.8691	-0.00136851	1.96557	3874.14	181.759	142.087	66.2887	86.3563	77.9037	5.51116	0.137637	0.130867	40.1352	86.3563	0	182.222	25.3726
3497	45.6513	123.643	19314.4	144.531		0.00522448	21.9414	51.1932	-84.5502	-0.00108542	0.329464		39.3828	71.8813	19361.4	144.531	24.2396	3849.89	1074.45	0.34946	198.041		22.544	52.177	-87.5689	-0.0012869	1.95854	3874.13	181.759	140.582	63.947	84.7866	76.4238	5.58924	0.131701	0.130872	41.6791	84.7866	0	182.261	25.1039
3498	44.2208	115.214	19312.1	144.528		0.00495147	21.4574	48.5786	-80.1689	-0.00100225	0.311442		38.093	66.1395	19356.7	144.528	23.6628	3850.47	1087.94	0.347705	198.049		22.0783	49.663	-83.2242	-0.00119875	1.95116	3874.13	181.759	138.935	61.4133	83.0951	74.8307	5.65944	0.125508	0.130869	43.3637	83.0951	0	182.299	24.8099
3499	42.6923	106.798	19311.1	144.524		0.00467628	20.9344	45.9345	-75.7579	-0.000920383	0.292175		36.7165	60.4464	19353.2	144.525	23.0524	3851.09	1099.81	0.34593	198.057		21.5748	47.1227	-78.8491	-0.00110321	1.94346	3874.14	181.761	137.146	58.6932	81.2878	73.1302	5.72117	0.119117	0.130857	45.1893	81.2878	0	182.336	24.4904
3500	41.0583	98.4843	19311.4	144.521		0.0044	20.3698	43.2712	-71.3336	-0.000840628	0.271641		35.2465	54.8789	19351.1	144.522	22.4127	3851.75	1109.95	0.344142	198.065		21.0302	44.5625	-74.4572	-0.000999735	1.93547	3874.16	181.763	135.217	55.7994	79.3753	71.3328	5.77391	0.112598	0.130836	47.1518	79.3753	0	182.369	24.1459
3501	39.3092	90.3576	19313	144.518		0.00412372	19.7609	40.5993	-66.9123	-0.000763823	0.249833		33.6742	49.5088	19350.2	144.518	21.7497	3852.44	1118.26	0.342348	198.073		20.4413	41.9886	-70.0623	-0.000888413	1.92726	3874.18	181.767	133.155	52.7524	77.3734	69.4538	5.81716	0.106034	0.130806	49.2419	77.3734	0	182.397	23.7777
3502	37.4327	82.4933	19315.8	144.514		0.00384853	19.1049	37.9298	-62.5106	-0.000690743	0.226763		31.9879	44.399	19350.5	144.515	21.0708	3853.15	1124.67	0.340554	198.081		19.8046	39.4066	-65.6781	-0.000770282	1.91892	3874.22	181.772	130.975	49.5806	75.3031	67.5134	5.8505	0.0995177	0.130767	51.4449	75.3031	0	182.419	23.3883
3503	35.4137	74.955	19319.7	144.511		0.00357552	18.3993	35.2738	-58.1451	-0.000622025	0.202484		30.1733	39.5995	19351.9	144.511	20.3847	3853.87	1129.11	0.338768	198.089		19.1165	36.8224	-61.3184	-0.000647504	1.91055	3874.25	181.779	128.694	46.3193	73.1897	65.5358	5.8736	0.0931424	0.130719	53.7408	73.1897	0	182.434	22.981
3504	33.233	67.7911	19324.8	144.508		0.00330576	17.641	32.6427	-53.8326	-0.000558096	0.177106		28.2119	35.1447	19354.6	144.508	19.7007	3854.6	1131.55	0.336995	198.098		18.3732	34.2424	-56.9979	-0.000523315	1.90227	3874.3	181.786	126.335	43.0082	71.0615	63.5479	5.88626	0.0869964	0.130662	56.1066	71.0615	0	182.442	22.5599
3505	30.8676	61.0334	19330.9	144.505		0.00304033	16.8267	30.0479	-49.5896	-0.000499146	0.150836		26.0815	31.0528	19358.3	144.505	19.0279	3855.32	1131.95	0.335244	198.106		17.5702	31.6739	-52.7317	-0.000401688	1.89418	3874.35	181.795	123.924	39.6883	68.9472	61.5769	5.88839	0.081156	0.130596	58.5178	68.9472	0	182.442	22.1294
3506	28.2899	54.6975	19338.1	144.502		0.00278025	15.9526	27.5006	-45.4325	-0.000445162	0.124032		23.7555	27.326	19363.2	144.502	18.3747	3856.03	1130.35	0.33352	198.114		16.7033	29.1257	-48.536	-0.000286806	1.8864	3874.41	181.805	121.484	36.3986	66.8745	59.6492	5.88003	0.0756801	0.130523	60.9519	66.8745	0	182.436	21.6936
3507	25.4679	48.7851	19346.3	144.499		0.00252657	15.0145	25.0118	-41.3774	-0.000402708	0.0972634		21.203	23.9535	19369.2	144.499	17.7486	3856.72	1126.75	0.331829	198.121		15.7615	26.6081	-44.4062	0.00122281	1.87902	3874.47	181.815	119.033	33.1729	64.8685	57.7887	5.86131	0.0706101	0.130443	63.3913	64.8685	0	182.424	21.2559
3508	22.2434	43.2875	19356	144.502		0.00228028	14.0379	22.5921	-37.4971	-0.000780523	0.0704379		18.2385	20.9151	19376.9	144.503	18.1742	3856.37	1120.82	0.330179	198.115		14.6166	24.1328	-39.9164	-0.00378064	1.885	3874.54	181.826	120.362	30.0369	66.2199	59.0354	5.83048	0.0740368	0.130359	72.3659	60.0738	0	192.728	21.4933
3509	18.1632	38.19	19369.2	144.512		0.00204236	13.0415	20.2518	-33.8222	-0.000884691	0.0428249		14.4232	18.1855	19388.2	144.512	19.9656	3854.63	1110.3	0.328578	198.091		13.7268	21.712	-36.9007	-0.00274461	1.90859	3874.59	181.835	126.127	27.012	71.8398	64.3085	5.77573	0.0893515	0.13029	89.6556	54.0241	0	215.782	22.5226
3510	13.0785	33.4737	19386.7	144.523		0.00181374	11.9647	18.0005	-30.3131	-0.000906828	0.0186924		9.64346	15.736	19403.7	144.524	22.0457	3852.58	1094.52	0.327044	198.064		12.6847	19.3602	-33.8046	-0.00279267	1.93596	3874.63	181.841	131.551	24.1149	78.1852	70.3262	5.69365	0.10894	0.130246	108.14	48.2299	0	239.691	23.4912
3511	6.99982	29.1193	19408.9	144.539		0.00159533	10.7626	15.8475	-27.0093	-0.00133981	0.00373601		3.91214	13.539	19424.1	144.541	25.099	3849.54	1073.05	0.325593	198.024		11.5363	17.091	-30.9112	-0.00223799	1.97597	3874.64	181.842	134.894	21.3548	87.1632	79.0773	5.58199	0.141206	0.130235	131.617	42.7097	0	266.511	24.0883
3512	2.53677	25.1112	19445.1	144.696		0.00138799	9.20276	13.8014	-25.2245	-0.0148367	0.000267806		0.242269	11.5727	19462.4	144.736	52.7376	3821.75	1037.52	0.324247	197.703		15.9807	14.9252	-3.27146	0.189014	2.29682	3874.49	181.818	91.9575	18.7205	154.162	148.163	5.39717	0.623418	0.130423	270.882	37.441	0	362.84	16.421
3513	1.98464	21.4481	19541.3	144.977		0.00119254	7.901	11.8703	-24.4574	-0.00923699	0.000141488		0.129596	9.83049	19562.7	144.998	119.994	3752.76	955.936	0.323106	197.165		13.4292	12.876	3.33436	-0.0476445	2.83539	3872.75	181.53	75.9971	16.2377	254.335	249.364	4.97275	3.22745	0.13261	476.195	32.4755	0	552.192	13.5709
3514	1.55966	18.1123	19679	145.145		0.00100974	6.69002	10.0629	-22.7814	-0.00621441	7.56231e-05		0.0778066	8.28314	19700.9	145.154	207.679	3658.51	834.902	0.322312	196.721		9.97816	10.9355	-11.5651	-0.0931915	3.27875	3866.19	180.441	56.3212	13.9285	324.274	320.572	4.34313	9.66776	0.140893	620.691	27.8571	0	677.012	10.0574
3515	1.20569	15.0828	19840.1	145.257		0.000840325	5.5678	8.38651	-20.8472	-0.00455894	3.87264e-05		0.047624	6.90376	19860.8	145.259	309.059	3540.54	686.946	0.321966	196.39		6.93258	9.11828	-22.7702	-0.0696744	3.60957	3849.6	177.689	39.089	11.7882	369.842	367.265	3.57347	21.4102	0.161818	716.107	23.5764	0	755.196	6.98018
3516	0.91253	12.3458	20016.5	145.338		0.000684957	4.53855	6.84761	-18.8701	-0.00347068	1.8769e-05		0.0293231	5.67398	20035.1	145.335	411.593	3405.57	521.645	0.322132	196.159		4.61792	7.4401	-27.4233	-0.0380694	3.84091	3817.16	172.309	26.0231	9.8177	398.093	396.372	2.71358	37.973	0.202732	776.55	19.6354	0	802.573	4.64698
3517	0.674109	9.89281	20203.3	145.398		0.000544251	3.60637	5.45235	-16.9426	-0.00264343	8.54085e-06		0.0181039	4.58128	20219.5	145.392	502.952	3261.91	345.546	0.322851	196.002		2.99477	5.9141	-27.5821	-0.0154853	3.99807	3764.86	163.633	16.8709	8.02051	415.01	413.89	1.79752	56.7013	0.268702	813.979	16.041	0	830.85	3.01265
3518	0.484352	7.7188	20397.4	145.44		0.000418761	2.775	4.20634	-15.1038	-0.00129432	3.61597e-06		0.0111742	3.61707	20411	145.429	574.714	3117.58	162.96	0.32415	195.897		1.90599	4.55072	-26.9338	-0.186106	4.10255	3692.29	151.596	10.7357	6.4005	424.503	423.788	0.847711	74.036	0.360235	836.206	12.801	0	846.941	1.91708
3519	0.336376	5.82058	20506	144.625		0.000308983	2.04778	3.1146	-6.80531	0.00776974	1.40137e-06		0.00684935	2.77557	20495.1	144.619	623.447	2979.29	0.00372532	0.32604	198.226		1.19056	3.35922	59.6659	0.962767	1.77387	3602.74	136.742	6.70623	4.96135	9.92512	9.53819	1.9379e-05	87.1241	0.473194	9.92754	9.9227	0	16.6338	1.19754
3520	0.222907	4.19681	20544.3	144.479		0.000215351	1.42756	2.1815	-4.01724	-0.0152386	4.80762e-07		0.00410895	2.05351	20531.9	144.532	649.811	2852.01	0.00273683	0.328159	198.232		0.722411	2.34309	26.442	0.743527	1.76829	3501.82	120.002	4.07048	3.7032	7.40837	7.17719	1.42369e-05	94.6485	0.600487	7.41035	7.40639	0	11.4808	0.726872
3521	0.137511	2.84638	20566.8	144.578		0.000138234	0.916749	1.41089	-3.44706	-0.000171238	1.36924e-07		0.00234833	1.44787	20554.9	144.573	656.868	2738.91	0.00192907	0.330271	198.239		0.415478	1.50522	44.8593	0.0154678	1.76128	3395.78	102.412	2.34278	2.62994	5.26148	5.12718	1.00349e-05	96.7153	0.734243	5.26308	5.25988	0	7.60586	0.418354
3522	0.0753007	1.7675	20576.5	144.502		7.79361e-05	0.517286	0.805907	-1.79478	-0.000985453	2.86078e-08		0.00121717	0.955397	20569.2	144.502	648.547	2641.65	0.00127995	0.332376	198.244		0.215857	0.849885	17.9096	0.0203641	1.75634	3290.2	84.8996	1.21905	1.7458	3.49287	3.42525	6.65828e-06	94.2806	0.867414	3.49415	3.4916	0	4.71319	0.217687
3523	0.0329113	0.958181	20587.8	144.504		3.46953e-05	0.230692	0.369001	-1.05591	0.000450625	3.32585e-09		0.000514492	0.573094	20579.9	144.503	628.682	2560.71	0.000775502	0.334474	198.248		0.0910779	0.37971	19.9345	0.00122923	1.75167	3189.39	68.1789	0.516137	1.05249	2.10595	2.07872	4.03413e-06	88.5933	0.994563	2.10692	2.10499	0	2.62305	0.0921673
3524	0.00820497	0.416508	20581.5	144.45		8.68239e-06	0.0580498	0.101925	-0.168921	-0.000209759	8.98271e-11		0.000127835	0.298379	20581.6	144.45	601.394	2494.83	0.000409377	0.336566	198.252		0.0223841	0.0957147	-0.304146	0.00378906	1.74842	3096.22	55.0974	0.128236	0.550271	1.10121	1.09651	2.12956e-06	81.0695	1.11208	1.10187	1.10054	0	1.2301	0.0228994
3525	1.56116e-06	0.140702	20581.9	144.45		0	5.79414e-06	0.00573734	-0.00985538	2.85384e-05	1.90446e-20		1.31957e-07	0.129067	20581.9	144.45	572.188	2439.56	0.000179805	0.338652	198.254		9.26544e-06	-0.0016411	-0.00935289	0.000112663	1.74592	3011.75	46.5802	0.000132198	0.238746	0.477848	0.479418	9.35339e-07	73.3865	1.21863	0.478206	0.477491	0	0.478338	2.36067e-05
3526	0.00790409	0.129137	20582	144.449		8.68239e-06	0.0567568	0.0807873	-0.146757	6.2913e-06	8.1512e-11		0.000113707	0.0634058	20582	144.449	544.028	2391.58	8.96407e-05	0.340731	198.255		0.0207794	0.0881549	-0.174469	-0.000122185	1.74491	2935.6	40.8788	0.113646	0.117473	0.234987	0.228471	4.66308e-07	66.341	1.31468	0.235029	0.234946	0	0.348675	0.0202939
3527	0.0322233	0.380361	20581.7	144.449		3.46953e-05	0.228048	0.326727	-0.586593	-1.89424e-05	3.14811e-09		0.000484637	0.100134	20582	144.449	517.853	2349.08	0.000143543	0.342803	198.255		0.0872556	0.3652	-0.698424	-0.000345529	1.74536	2866.94	36.9292	0.482733	0.185525	0.370763	0.340963	7.46706e-07	60.1107	1.40129	0.370476	0.370763	0	0.853209	0.0862023
3528	0.0739932	0.89291	20581	144.45		7.79361e-05	0.513171	0.742517	-1.32755	-4.66241e-05	2.73342e-08		0.00116529	0.238469	20581.7	144.45	493.615	2311.25	0.000346772	0.344869	198.253		0.208086	0.828639	-1.57645	-0.000553349	1.74726	2804.86	34.0971	1.15536	0.441135	0.881641	0.810517	1.8039e-06	54.6156	1.47959	0.881012	0.881641	0	2.03638	0.206315
3529	0.13505	1.66508	20579.9	144.451		0.000138234	0.910963	1.32643	-2.36659	-7.68212e-05	1.30646e-07		0.0022549	0.478022	20581.2	144.451	470.796	2277.85	0.000704981	0.346928	198.249		0.399502	1.47638	-2.79902	-0.000731012	1.75055	2748.65	32.001	2.22179	0.881518	1.76205	1.6262	3.66729e-06	49.6828	1.55049	1.76106	1.76205	0	3.98286	0.396749
3530	0.218137	2.69476	20578.6	144.453		0.000215351	1.41981	2.07605	-3.69946	-0.000109624	4.54466e-07		0.00392033	0.818683	20580.5	144.453	448.631	2249.13	0.0012248	0.348981	198.245		0.68808	2.30504	-4.35066	-0.000860174	1.75519	2697.76	30.4073	3.82991	1.50284	3.00431	2.77157	6.37137e-06	45.1147	1.61467	3.00295	3.00431	0	6.83286	0.683912
3531	0.327031	3.97931	20576.8	144.455		0.000308983	2.03766	2.98829	-5.32076	-0.000145181	1.30238e-06		0.00643428	1.26051	20579.7	144.455	426.17	2225.75	0.00191535	0.351028	198.239		1.11544	3.3101	-6.20864	-0.000916501	1.76107	2651.92	29.17	6.2112	2.30036	4.59896	4.22339	9.96356e-06	40.7105	1.6725	4.5972	4.59896	0	10.8084	1.10914
3532	0.46706	5.51551	20574.7	144.457		0.000418761	2.76197	4.0594	-7.2239	-0.000183822	3.28984e-06		0.010262	1.80358	20578.6	144.457	402.245	2208.78	0.00279124	0.353068	198.232		1.74851	4.48619	-8.34031	-0.000859181	1.76807	2611.03	28.1967	9.73737	3.26879	6.53537	5.94895	1.45199e-05	36.2678	1.72408	6.53315	6.53537	0	16.2705	1.73882
3533	0.64889	7.29958	20572.3	144.461		0.000544251	3.58939	5.28498	-9.40138	-0.000227527	7.73479e-06		0.0164019	2.44791	20577.3	144.461	375.27	2199.98	0.00387926	0.355101	198.224		2.7238	5.82781	-10.6907	-0.000539821	1.77598	2575.25	27.4292	15.1609	4.40291	8.80307	7.89315	2.01798e-05	31.5665	1.76921	8.80032	8.80307	0	23.9612	2.7073
3534	0.943831	9.32749	20569.6	144.465		0.000684957	4.50896	6.65996	-11.8463	-0.000262798	2.04891e-05		0.0304716	3.19329	20575.9	144.464	341.979	2203.05	0.00524018	0.357129	198.216		4.81733	7.33121	-13.0321	0.00176865	1.78373	2545.03	26.8333	26.6574	5.69951	11.3955	9.80323	2.72593e-05	26.2144	1.80732	11.392	11.3955	0	38.0494	4.76025
3535	1.40126	11.5976	20566.3	144.467		0.000840325	5.53727	8.17858	-14.5306	-0.000320142	5.72444e-05		0.066473	4.0393	20574.1	144.467	290.415	2231.39	0.00711037	0.359149	198.21		9.23796	9.00525	-15.3632	0.00258224	1.78967	2521.81	26.4036	51.1881	7.16742	14.3297	11.2772	3.69879e-05	18.905	1.83662	14.3245	14.3297	0	65.5126	9.14073
3536	1.95365	14.107	20562.2	144.47		0.00100974	6.65592	9.83465	-17.4477	-0.000373451	0.000135815		0.149011	4.98582	20571.7	144.47	208.508	2299.3	0.0103818	0.361164	198.206		16.075	10.8711	-17.8138	0.000899511	1.79382	2507.81	26.1553	89.1157	8.82701	17.6432	12.3309	5.4006e-05	9.74507	1.85428	17.6323	17.6432	0	106.748	15.9135
3537	2.57719	16.8524	20557.4	144.472		0.00119254	7.85824	11.6214	-20.5858	-0.000392821	0.000279041		0.320545	6.03341	20568.7	144.472	93.3701	2410.32	0.0214289	0.363172	198.199		21.8854	12.9465	-21.5922	-0.00721635	1.801	2503.69	26.0837	120.784	10.6933	21.3264	14.121	0.000111472	1.95414	1.85947	21.2661	21.3264	0	142.05	21.5686
3538	3.24402	19.8298	20551.5	144.474		0.00138799	9.13895	13.5316	-23.9418	-0.000131649	0.000507464		0.610911	7.18412	20564.6	144.473	4.5175	2500.68	1.03771	0.365173	198.206		6.42928	15.1532	-22.6658	0.0497008	1.79411	2505.2	26.1099	32.2058	12.6845	14.4281	12.5546	0.00539813	0.00457441	1.85757	3.48737	14.4281	0	35.6932	5.75104
3539	3.96034	23.0342	20544.2	144.476		0.00159533	10.5	15.5574	-27.4982	-0.000111938	0.000852197		0.922619	8.44085	20559.3	144.475	3.61589	2503.64	7.13717	0.367154	198.208		6.30458	17.3586	-24.7178	-0.0147551	1.79167	2507.26	26.1457	29.675	14.6727	13.8497	12.0831	0.0371273	0.0029307	1.85497	-1.64612	13.8497	0	28.0288	5.2991
3540	4.76469	26.4598	20535.2	144.476		0.00181374	11.9339	17.6906	-31.221	-0.000318639	0.00137752		1.29467	9.80449	20552.4	144.476	3.72037	2505.59	14.804	0.369103	198.207		6.94307	19.659	-28.2444	-0.0114291	1.79302	2509.31	26.1816	32.4596	16.7536	14.4864	12.5531	0.0770098	0.0031025	1.85237	-4.53439	14.4864	0	27.9252	5.79636
3541	5.84726	30.1	20524.2	144.475		0.00204236	13.402	19.9223	-35.0911	-0.000236554	0.0023435		1.97055	11.2761	20543.5	144.474	3.8626	2507.5	24.0356	0.371014	198.206		9.10131	22.0454	-33.4339	-0.0182575	1.79416	2511.37	26.2177	35.5554	18.915	15.1208	13.0039	0.125032	0.00334425	1.84979	-7.58833	15.1208	0	27.9671	6.34919
3542	9.10617	33.9523	20510.5	144.47		0.00228028	14.775	22.2431	-39.0693	-0.000339278	0.00737672		4.97021	12.8648	20531.8	144.47	3.96597	2509.45	34.9539	0.372881	198.206		15.1711	24.5481	-40.1382	-0.00116945	1.79419	2513.42	26.2538	39.1138	21.1542	15.5669	13.2375	0.181829	0.00352563	1.8472	-11.1745	15.5669	0	27.9392	6.9846
3543	13.7078	38.0251	20494.3	144.47		0.00252657	16.1196	24.6436	-43.2407	-0.000460892	0.0210705		9.18867	14.588	20517.8	144.47	4.19118	2511.27	47.5581	0.374698	198.204		16.5728	27.1487	-44.3771	-0.000664394	1.796	2515.46	26.2901	41.938	23.4769	16.4581	13.9595	0.247396	0.00393743	1.84462	-14.0376	16.4581	0	27.9004	7.48893
3544	18.6366	42.3119	20476.2	144.471		0.00278025	17.2448	27.1145	-47.5312	-0.000509666	0.0456527		13.7949	16.4455	20502.1	144.471	4.46267	2513.04	61.7646	0.376457	198.202		17.726	29.8092	-48.7354	-0.000769793	1.79838	2517.51	26.3265	44.6081	25.864	17.5143	14.8565	0.321297	0.00446405	1.84204	-16.6993	17.5143	0	27.9087	7.96573
3545	23.732	46.8023	20456.4	144.472		0.00304033	18.0549	29.6457	-51.9179	-0.000557455	0.0822957		18.6566	18.4362	20484.8	144.472	4.75483	2514.79	77.5673	0.378152	198.199		18.5542	32.5158	-53.196	-0.000829275	1.80093	2519.55	26.363	47.2391	28.2968	18.6412	15.8267	0.403502	0.00506767	1.83947	-19.3112	18.6412	0	27.9279	8.43555
3546	28.8145	51.4868	20434.9	144.473		0.00330576	18.5106	32.2269	-56.3813	-0.000605586	0.129317		23.6061	20.5611	20465.7	144.473	5.05996	2516.52	94.9682	0.379778	198.196		19.0224	35.2555	-57.732	-0.000872053	1.80352	2521.58	26.3996	49.8495	30.7598	19.8108	16.8409	0.494021	0.00573897	1.8369	-21.898	19.8108	0	27.9515	8.9017
3547	33.7246	56.3566	20411.6	144.473		0.00357552	18.6431	34.8476	-60.9017	-0.00065425	0.182738		28.4755	22.8219	20444.9	144.474	5.37422	2518.24	113.965	0.381327	198.194		19.1648	38.0153	-62.3202	-0.000905855	1.80608	2523.62	26.4362	52.4376	33.2389	21.009	17.8851	0.59284	0.00647396	1.83433	-24.4596	21.009	0	27.978	9.36386
3548	38.3467	61.4029	20386.5	144.474		0.00384853	18.5326	37.4973	-65.4593	-0.000703369	0.237949		33.1268	25.2206	20422.3	144.475	5.69498	2519.95	134.547	0.382794	198.191		19.0627	40.7823	-66.9389	-0.000933457	1.80858	2525.65	26.473	54.9961	35.7212	22.2265	18.9503	0.699911	0.00726983	1.83177	-26.9895	22.2265	0	28.0066	9.82072
3549	42.6139	66.6166	20359.7	144.475		0.00412372	18.2719	40.1652	-70.0341	-0.000752766	0.291187		37.4665	27.759	20398.1	144.476	6.02014	2521.65	156.7	0.384171	198.189		18.8089	43.5444	-71.5665	-0.000956221	1.81099	2527.67	26.5099	57.5158	38.1947	23.4554	20.0293	0.815146	0.00812367	1.82922	-29.4788	23.4554	0	28.037	10.2707
3550	46.4989	71.9884	20331.2	144.476		0.0044	17.9401	42.8406	-74.6061	-0.000802219	0.340115		41.4445	30.439	20372.1	144.476	6.34781	2523.34	180.398	0.385454	198.187		18.4821	46.2896	-76.1819	-0.000975025	1.81329	2529.69	26.5469	59.9875	40.6482	24.6889	21.1158	0.938422	0.00903207	1.82667	-31.9185	24.6889	0	28.069	10.7121
3551	50.0012	77.5083	20300.9	144.477		0.00467628	17.5937	45.5127	-79.1556	-0.000851482	0.383676		45.0442	33.262	20344.4	144.477	6.67627	2525.03	205.611	0.386635	198.185		18.1377	49.0067	-80.7646	-0.000990577	1.81544	2531.71	26.584	62.4024	43.0708	25.9209	22.2042	1.06958	0.00999096	1.82413	-34.2998	25.9209	0	28.1027	11.1433
3552	53.137	83.1661	20269	144.477		0.00495147	17.2674	48.1708	-83.6627	-0.000900293	0.421694		48.2714	36.2291	20315	144.478	7.00387	2526.72	232.302	0.387709	198.183		17.8102	51.6849	-85.2941	-0.00100351	1.81743	2533.72	26.6212	64.7525	45.4529	27.1455	23.2891	1.20843	0.0109955	1.82159	-36.6147	27.1455	0	28.1378	11.5629
3553	55.9309	88.9512	20235.5	144.478		0.00522448	16.9802	50.8044	-88.1082	-0.000948378	0.454479		51.1455	39.3407	20283.9	144.478	7.32904	2528.4	260.429	0.38867	198.181		17.518	54.314	-89.7507	-0.00101442	1.81924	2535.73	26.6585	67.0303	47.7852	28.3573	24.3654	1.35474	0.0120402	1.81905	-38.8559	28.3573	0	28.1744	11.9697
3554	58.4114	94.8523	20200.3	144.478		0.00549424	16.7402	53.4028	-92.4729	-0.000995459	0.482565		53.6926	42.597	20251.2	144.479	7.65028	2530.09	289.944	0.389512	198.179		17.2694	56.8843	-94.1154	-0.00102385	1.82085	2537.74	26.6959	69.2294	50.0595	29.5509	25.4283	1.50828	0.0131188	1.81652	-41.0171	29.5509	0	28.2123	12.3624
3555	60.6079	100.858	20163.7	144.479		0.00575967	16.5488	55.9558	-96.7384	-0.00104125	0.506552		55.9415	45.9972	20216.9	144.479	7.96615	2531.77	320.793	0.390231	198.178		17.0659	59.3868	-98.3696	-0.0010323	1.82225	2539.74	26.7334	71.3444	52.268	30.7216	26.4733	1.66876	0.0142245	1.814	-43.0927	30.7216	0	28.2517	12.7401
3556	62.5489	106.955	20125.5	144.479		0.00601975	16.4039	58.4533	-100.887	-0.00108548	0.527017		57.9215	49.5399	20181.1	144.479	8.27531	2533.46	352.922	0.390822	198.177		16.9058	61.8128	-102.496	-0.00104022	1.82342	2541.74	26.7709	73.3705	54.404	31.8648	27.4961	1.83589	0.01535	1.81148	-45.0783	31.8648	0	28.2922	13.1019
3557	64.2616	113.131	20086	144.479		0.00627343	16.3015	60.8853	-104.9	-0.00112787	0.544483		59.6609	53.2227	20143.8	144.48	8.57645	2535.16	386.268	0.39128	198.176		16.7853	64.1542	-106.477	-0.00104796	1.82434	2543.73	26.8086	75.3039	56.4612	32.9763	28.4927	2.00935	0.0164875	1.80896	-46.9698	32.9763	0	28.3341	13.4471
3558	65.7708	119.373	20045.1	144.479		0.00651972	16.2365	63.2423	-108.763	-0.00116815	0.559408		61.186	57.0422	20105	144.48	8.86837	2536.85	420.77	0.391602	198.175		16.6997	66.4036	-110.297	-0.00105579	1.82501	2545.72	26.8464	77.1414	58.4343	34.0521	29.4593	2.18883	0.017629	1.80645	-48.7644	34.0521	0	28.377	13.7752
3559	67.0992	125.665	20002.9	144.479		0.00675764	16.2035	65.5151	-112.459	-0.00120606	0.57218		62.5211	60.9941	20065	144.48	9.14994	2538.56	456.36	0.391782	198.175		16.6442	68.5535	-113.941	-0.00106389	1.82542	2547.71	26.8843	78.8807	60.3185	35.0886	30.3926	2.37397	0.0187662	1.80395	-50.4596	35.0886	0	28.4211	14.0858
3560	68.2674	131.993	19959.5	144.479		0.00698626	16.1972	67.6947	-115.973	-0.00124136	0.583128		63.6883	65.0724	20023.6	144.48	9.42014	2540.27	492.972	0.39182	198.174		16.6138	70.5974	-117.396	-0.00107236	1.82556	2549.69	26.9223	80.52	62.1097	36.0827	31.2893	2.56442	0.0198909	1.80145	-52.0539	36.0827	0	28.4661	14.3786
3561	69.2938	138.34	19915.1	144.479		0.00720467	16.2126	69.7728	-119.291	-0.00127381	0.592528		64.7075	69.2703	19981	144.479	9.67802	2541.99	530.536	0.39171	198.175		16.6037	72.5289	-120.647	-0.00108121	1.82542	2551.67	26.9604	82.0583	63.8044	37.0313	32.1466	2.75983	0.0209948	1.79895	-53.5462	37.0313	0	28.5121	14.6533
3562	70.1945	144.69	19869.6	144.478		0.00741201	16.2447	71.7413	-122.4	-0.00130323	0.60061		65.5963	73.579	19937.3	144.479	9.92274	2543.72	568.98	0.391452	198.175		16.6096	74.342	-123.683	-0.00109035	1.82501	2553.64	26.9986	83.4948	65.4	37.932	32.962	2.95981	0.02207	1.79646	-54.9359	37.932	0	28.5589	14.9098
3563	70.9841	151.024	19823.3	144.478		0.00760746	16.2892	73.5927	-125.289	-0.00132941	0.607565		66.3703	77.9886	19892.5	144.479	10.1535	2545.46	608.233	0.391044	198.176		16.6274	76.0312	-126.493	-0.00109964	1.82431	2555.61	27.0369	84.8295	66.8939	38.7825	33.7332	3.16401	0.0231087	1.79398	-56.2229	38.7825	0	28.6065	15.1481
3564	71.6749	157.322	19776.1	144.477		0.00779026	16.3422	75.3198	-127.946	-0.00135219	0.613553		67.0434	82.4871	19846.8	144.478	10.3698	2547.21	648.222	0.390483	198.177		16.6534	77.5913	-129.067	-0.00110889	1.82333	2557.58	27.0754	86.0626	68.2846	39.5808	34.4584	3.37203	0.0241035	1.7915	-57.4077	39.5808	0	28.6549	15.3683
3565	72.2781	163.564	19728.2	144.476		0.00795967	16.4	76.9163	-130.361	-0.00137145	0.618706		67.6274	87.0613	19800.3	144.477	10.5709	2548.97	688.876	0.38977	198.178		16.6842	79.0174	-131.396	-0.00111785	1.82207	2559.54	27.1139	87.1947	69.5709	40.3254	35.1358	3.58351	0.0250476	1.78903	-58.491	40.3254	0	28.7038	15.5705
3566	72.8031	169.729	19679.6	144.475		0.00811504	16.4594	78.376	-132.527	-0.00138707	0.623135		68.1329	91.6957	19753	144.476	10.7565	2550.74	730.121	0.388903	198.179		16.7169	80.3052	-133.473	-0.00112626	1.82054	2561.5	27.1525	88.227	70.7519	41.015	35.7643	3.79807	0.0259349	1.78656	-59.4737	41.015	0	28.7532	15.7548
3567	73.2578	175.794	19630.6	144.474		0.00825575	16.5175	79.6936	-134.436	-0.00139897	0.626929		68.5685	96.3734	19705	144.475	10.9262	2552.52	771.887	0.387884	198.181		16.7488	81.4506	-135.291	-0.00113383	1.81873	2563.45	27.1913	89.1605	71.8274	41.6487	36.3426	4.01533	0.0267596	1.78409	-60.3574	41.6487	0	28.8031	15.9215
3568	73.6492	181.734	19581.1	144.473		0.00838124	16.572	80.8643	-136.08	-0.00140711	0.630164		68.9421	101.075	19656.5	144.474	11.0798	2554.32	814.1	0.386711	198.183		16.7776	82.4502	-136.844	-0.00114028	1.81666	2565.4	27.2302	89.9969	72.7975	42.2258	36.8702	4.23492	0.027517	1.78163	-61.1435	42.2258	0	28.8534	16.0709
3569	73.9831	187.525	19531.4	144.472		0.00849102	16.6207	81.8839	-137.457	-0.00141145	0.6329		69.2598	105.781	19607.5	144.473	11.217	2556.13	856.692	0.385388	198.186		16.8014	83.3007	-138.129	-0.00114534	1.81433	2567.35	27.2691	90.7379	73.6628	42.7459	37.3464	4.45648	0.0282028	1.77917	-61.8339	42.7459	0	28.904	16.2032
3570	74.2642	193.14	19481.4	144.471		0.00858465	16.6617	82.7487	-138.56	-0.001412	0.635188		69.5271	110.468	19558.2	144.472	11.3378	2557.95	899.591	0.383915	198.188		16.8183	83.9996	-139.141	-0.00114875	1.81174	2569.29	27.3082	91.3853	74.4241	43.2088	37.771	4.67964	0.0288138	1.77672	-62.4305	43.2088	0	28.9548	16.3188
3571	74.4965	198.553	19431.4	144.469		0.00866177	16.6937	83.4558	-139.389	-0.00140881	0.637068		69.7484	115.113	19508.7	144.47	11.4423	2559.79	942.731	0.382293	198.191		16.8271	84.5446	-139.88	-0.0011503	1.80892	2571.23	27.3475	91.9411	75.0824	43.6148	38.1441	4.90406	0.0293472	1.77427	-62.9354	43.6148	0	29.0057	16.4181
3572	74.6833	203.734	19381.4	144.468		0.00872206	16.7153	84.0029	-139.941	-0.00140192	0.638572		69.9272	119.689	19459	144.469	11.5305	2561.64	986.045	0.380527	198.194		16.8265	84.934	-140.343	-0.0011498	1.80587	2573.17	27.3868	92.4075	75.6394	43.964	38.4658	5.12937	0.0298012	1.77183	-63.3507	43.964	0	29.0568	16.5013
3573	74.8272	208.655	19331.6	144.466		0.0087653	16.7256	84.3882	-140.215	-0.00139143	0.639726		70.0664	124.169	19409.4	144.467	11.6025	2563.5	1029.47	0.378618	198.197		16.8156	85.1668	-140.531	-0.00114708	1.80261	2575.1	27.4263	92.7867	76.0965	44.257	38.7364	5.35525	0.0301747	1.76939	-63.6788	44.257	0	29.1079	16.5691
3574	74.93	213.287	19282	144.465		0.00879132	16.7236	84.6106	-140.213	-0.00137745	0.640549		70.1683	128.526	19359.8	144.465	11.6586	2565.38	1072.93	0.376569	198.201		16.7935	85.2422	-140.445	-0.00114205	1.79914	2577.03	27.4659	93.081	76.4556	44.4946	38.9566	5.58135	0.0304672	1.76696	-63.922	44.4946	0	29.159	16.6216
3575	74.9935	217.6	19232.8	144.463		0.0088	16.709	84.6698	-139.937	-0.00136011	0.641055		70.2345	132.73	19310.4	144.464	11.6991	2567.26	1116.38	0.374385	198.205		16.7596	85.1603	-140.087	-0.00113463	1.79548	2578.96	27.5057	93.2925	76.7187	44.6775	39.1271	5.80736	0.0306791	1.76452	-64.0825	44.6775	0	29.2101	16.6594
3576	75.0187	221.562	19184	144.461		0.00879132	16.681	84.5659	-139.389	-0.00133956	0.641256		70.2664	136.749	19261.4	144.462	11.7242	2569.16	1159.75	0.372069	198.208		16.7135	84.9213	-139.46	-0.00112478	1.79164	2580.89	27.5455	93.4236	76.888	44.8068	39.2487	6.03296	0.030811	1.7621	-64.1626	44.8068	0	29.261	16.6828
3577	75.0063	225.145	19135.8	144.459		0.0087653	16.6395	84.2996	-138.573	-0.00131596	0.641158		70.2648	140.555	19212.7	144.46	11.7344	2571.08	1202.98	0.369626	198.212		16.6549	84.5264	-138.569	-0.00111251	1.78764	2582.81	27.5856	93.4764	76.9657	44.8834	39.3224	6.25785	0.0308644	1.75967	-64.1645	44.8834	0	29.3119	16.6922
3578	74.9569	228.317	19088.2	144.457		0.00872206	16.5841	83.8724	-137.494	-0.00128951	0.640764		70.2302	144.114	19164.6	144.458	11.7299	2573	1246.02	0.36706	198.217		16.5835	83.9771	-137.419	-0.00109785	1.7835	2584.73	27.6257	93.4531	76.9539	44.9086	39.3491	6.48173	0.0308411	1.75725	-64.0906	44.9086	0	29.3626	16.6881
3579	74.8707	231.05	19041.5	144.455		0.00866177	16.5149	83.2863	-136.158	-0.0012604	0.640075		70.1628	147.394	19117.1	144.456	11.7113	2574.93	1288.8	0.364377	198.221		16.4992	83.2755	-136.015	-0.00108088	1.77921	2586.65	27.666	93.3559	76.855	44.8836	39.33	6.70432	0.0307433	1.75483	-63.9428	44.8836	0	29.4131	16.6707
3580	74.7477	233.313	18995.6	144.453		0.00858465	16.4315	82.5438	-134.571	-0.00122884	0.639089		70.0628	150.365	19070.3	144.454	11.679	2576.88	1331.29	0.361581	198.225		16.4018	82.4242	-134.364	-0.0010617	1.77481	2588.56	27.7065	93.1867	76.6712	44.8096	39.2662	6.92533	0.0305737	1.75242	-63.7232	44.8096	0	29.4635	16.6405
3581	74.5876	235.078	18950.6	144.451		0.00849102	16.3342	81.6481	-132.742	-0.00119503	0.637802		69.9299	152.995	19024.4	144.451	11.6333	2578.84	1373.42	0.358677	198.23		16.2912	81.4264	-132.475	-0.00104041	1.77031	2590.47	27.7471	92.9473	76.4047	44.6879	39.1588	7.14449	0.0303351	1.75001	-63.4336	44.6879	0	29.5137	16.5977
3582	74.3901	236.32	18906.7	144.449		0.00838124	16.2228	80.6028	-130.679	-0.0011592	0.636208		69.7637	155.253	18979.3	144.449	11.5748	2580.81	1415.15	0.355673	198.234		16.1676	80.2858	-130.355	-0.00101716	1.76571	2592.38	27.7878	92.6395	76.0576	44.5197	39.009	7.36155	0.0300306	1.7476	-63.0758	44.5197	0	29.5637	16.5428
3583	74.1548	237.011	18863.9	144.446		0.00825575	16.0974	79.4122	-128.39	-0.00112156	0.634299		69.5638	157.11	18935.3	144.447	11.5038	2582.79	1456.42	0.352572	198.239		16.0309	79.0066	-128.013	-0.000992119	1.76103	2594.29	27.8287	92.2649	75.6318	44.3062	38.8179	7.57626	0.0296634	1.74519	-62.6512	44.3062	0	29.6136	16.4759
3584	73.881	237.128	18822.4	144.444		0.00811504	15.958	78.0809	-125.886	-0.00108234	0.632066		69.3295	158.536	18892.4	144.445	11.4208	2584.77	1497.2	0.349381	198.244		15.8812	77.5934	-125.461	-0.000965443	1.75629	2596.19	27.8698	91.8247	75.1293	44.0486	38.5866	7.78836	0.0292368	1.74279	-62.1613	44.0486	0	29.6634	16.3973
3585	73.568	236.649	18782.1	144.442		0.00795967	15.8046	76.6142	-123.177	-0.00104175	0.629495		69.0602	159.505	18850.6	144.443	11.3261	2586.77	1537.42	0.346107	198.249		15.7183	76.0516	-122.707	-0.000937314	1.75149	2598.1	27.911	91.32	74.5515	43.748	38.3161	7.99762	0.0287541	1.74039	-61.607	43.748	0	29.713	16.3072
3586	73.2151	235.555	18743.2	144.44		0.00779026	15.6374	75.0176	-120.274	-0.00100001	0.626574		68.7549	159.991	18810.1	144.44	11.2201	2588.78	1577.06	0.342755	198.253		15.5424	74.3866	-119.764	-0.000907919	1.74665	2600	27.9524	90.7518	73.8999	43.4053	38.0072	8.2038	0.0282186	1.73799	-60.9893	43.4053	0	29.7625	16.2057
3587	72.8214	233.83	18705.7	144.438		0.00760746	15.4562	73.2974	-117.189	-0.000957312	0.623288		68.413	159.972	18770.9	144.438	11.1032	2590.79	1616.06	0.339331	198.258		15.3535	72.6046	-116.642	-0.000877445	1.74178	2601.9	27.994	90.1205	73.1756	43.0213	37.6609	8.40667	0.0276334	1.7356	-60.3085	43.0213	0	29.812	16.093
3588	72.3859	231.458	18669.7	144.435		0.00741201	15.2611	71.4599	-113.933	-0.000913864	0.61962		68.0333	159.428	18733.1	144.436	10.9756	2592.82	1654.38	0.335842	198.263		15.1514	70.7121	-113.355	-0.000846082	1.73689	2603.79	28.0357	89.4264	72.3792	42.5967	37.2776	8.60602	0.0270018	1.7332	-59.5649	42.5967	0	29.8615	15.969
3589	71.9077	228.431	18635.2	144.433		0.00720467	15.0519	69.5121	-110.521	-0.000869853	0.61555		67.6151	158.341	18696.7	144.434	10.8375	2594.85	1691.98	0.332295	198.268		14.9361	68.7159	-109.914	-0.000814019	1.73198	2605.69	28.0776	88.6693	71.5111	42.132	36.858	8.80161	0.0263265	1.73081	-58.7583	42.132	0	29.911	15.8338
3590	71.3859	224.742	18602.3	144.431		0.00698626	14.8286	67.4613	-106.964	-0.000825456	0.611059		67.1574	156.697	18661.8	144.431	10.689	2596.89	1728.81	0.328695	198.273		14.7074	66.6232	-106.333	-0.000781441	1.72706	2607.58	28.1196	87.8485	70.5713	41.6274	36.4023	8.99322	0.0256104	1.72843	-57.8878	41.6274	0	29.9606	15.6872
3591	70.8194	220.387	18571.1	144.429		0.00675764	14.5909	65.315	-103.276	-0.000780838	0.606124		66.6592	154.487	18628.5	144.429	10.5304	2598.94	1764.84	0.325048	198.278		14.4653	64.4418	-102.625	-0.000748529	1.72213	2609.47	28.1618	86.9628	69.5591	41.0829	35.9105	9.18063	0.0248558	1.72604	-56.9524	41.0829	0	30.0104	15.5291
3592	70.2072	215.37	18541.4	144.426		0.00651972	14.3387	63.0811	-99.4702	-0.000736152	0.600723		66.1195	151.705	18596.8	144.427	10.3615	2601	1800.02	0.321362	198.283		14.2095	62.1796	-98.8034	-0.000715457	1.71721	2611.36	28.2042	86.0106	68.4733	40.4983	35.3826	9.36362	0.0240649	1.72366	-55.9501	40.4983	0	30.0604	15.359
3593	69.5484	209.696	18513.5	144.424		0.00627343	14.0717	60.7678	-95.5615	-0.000691537	0.594829		65.5376	148.349	18566.6	144.425	10.1823	2603.07	1834.3	0.317642	198.288		13.9396	59.8447	-94.8829	-0.000682389	1.71229	2613.25	28.2468	84.9893	67.3121	39.8728	34.8179	9.54195	0.0232398	1.72128	-54.8785	39.8728	0	30.1108	15.1767
3594	68.8421	203.38	18487.2	144.422		0.00601975	13.7894	58.3837	-91.5637	-0.000647119	0.588417		64.9127	144.424	18538.2	144.422	9.99265	2605.14	1867.64	0.313894	198.293		13.6553	57.4458	-90.8773	-0.000649484	1.70736	2615.14	28.2896	83.8959	66.0727	39.2056	34.2158	9.71539	0.0223821	1.7189	-53.7343	39.2056	0	30.1616	14.9814
3595	68.0875	196.439	18462.7	144.42		0.00575967	13.4914	55.9373	-87.4912	-0.00060301	0.58146		64.244	139.939	18511.4	144.42	9.79219	2607.23	1899.99	0.310125	198.298		13.3562	54.9916	-86.8012	-0.000616885	1.70244	2617.02	28.3325	82.7261	64.7517	38.4951	33.5749	9.88368	0.0214931	1.71652	-52.5132	38.4951	0	30.2129	14.7725
3596	67.2839	188.898	18439.9	144.418		0.00549424	13.1771	53.4376	-83.3587	-0.000559307	0.573929		63.5311	134.91	18486.3	144.418	9.58052	2609.32	1931.3	0.30634	198.302		13.0417	52.4912	-82.669	-0.000584723	1.6975	2618.9	28.3757	81.475	63.3445	37.7395	32.8938	10.0466	0.020574	1.71415	-51.21	37.7395	0	30.2649	14.5491
3597	66.4309	180.789	18418.8	144.416		0.00522448	12.846	50.8936	-79.1807	-0.000516098	0.565798		62.7737	129.361	18462.8	144.416	9.3571	2611.43	1961.52	0.302546	198.307		12.7113	49.9537	-78.4957	-0.000553109	1.69256	2620.78	28.419	80.1361	61.8455	36.9363	32.1703	10.2038	0.0196256	1.71177	-49.8184	36.9363	0	30.3177	14.31
3598	65.5283	172.152	18399.4	144.413		0.00495147	12.4973	48.3146	-74.972	-0.000473458	0.55704		61.9718	123.323	18441.1	144.414	9.12124	2613.54	1990.59	0.298749	198.312		12.3643	47.3887	-74.2959	-0.000522133	1.68758	2622.66	28.4625	78.702	60.248	36.0826	31.4021	10.355	0.0186486	1.7094	-48.3307	36.0826	0	30.3713	14.0539
3599	64.5762	163.035	18381.6	144.411		0.00467628	12.1301	45.7099	-70.7476	-0.000431455	0.547631		61.1258	116.833	18421	144.411	8.87211	2615.67	2018.44	0.294954	198.317		11.9999	44.8056	-70.0844	-0.00049185	1.68257	2624.54	28.5062	77.1637	58.5437	35.1749	30.586	10.4999	0.0176438	1.70703	-46.7377	35.1749	0	30.426	13.7792
3600	63.5753	153.496	18365.6	144.409		0.0044	11.7437	43.089	-66.522	-0.000390156	0.537551		60.2366	109.94	18402.5	144.409	8.60876	2617.81	2045.01	0.291168	198.322		11.6173	42.2141	-65.8762	-0.000462276	1.67751	2626.42	28.55	75.5106	56.7235	34.2091	29.7187	10.6381	0.0166119	1.70467	-45.0287	34.2091	0	30.4818	13.484

## Sheet: B. Type 2 10% glycolytic cap
time	O2_peri	GLC_peri	LAC_peri	PYR_peri		BF	J_diffO2_cap	J_diffGLC_cap	J_diffLAC_cap	J_diffPYR_cap	O2_sat_peri		O2_L4	GLC_L4	LAC_L4	PYR_L4	ADP_L4	ATP_L4	FBP_L4	F_active_L4	NAD_L4	ADP2_L4	ATP2_L4	FBP2_L4	F_active2_L4	NAD2_L4		J_diffO2_L4	J_diffGLC_L4	J_diffLAC_L4	J_diffPYR_L4	NADH_L4	NADH2_L4	AdN_L4	AdN2_L4	J_hyd_L4	J_hyd2_L4	J_mit_L4	J_mit2_L4	J_head_L4	J_head2_L4	J_tail_L4	J_tail2_L4	J_lac_L4	J_lac2_L4	J_store_L4	J_store2_L4	J_breakdown_ADP_L4	J_breakdown_ADP2_L4
-600	31.6889	853.097	15886.4	144.328		0.0044	23.9194	39.621	-56.2246	-0.00012924	0.159791		24.8529	813.461	15917.6	144.328	20.0435	3887.25	1643.24	0.159498	198.39	33.0913	3750.39	631.942	0.33042	198.636		23.9227	39.6194	-56.2161	-0.000128631	1.61003	1.36396	3907.29	3783.48	187.259	166.722	127.329	160.518	47.0668	9.67821	77.0312	12.7801	69.4516	3.22585	8.54807	3.28734	0.0900505	0.245452
-595	31.6891	853.17	15886.3	144.329		0.0044	23.9194	39.6207	-56.2245	-0.000131616	0.159794		24.8531	813.535	15917.6	144.329	20.0433	3887.24	1643.25	0.159496	198.39	33.0912	3750.39	631.945	0.330418	198.636		23.9226	39.619	-56.216	-0.000131006	1.61002	1.36396	3907.28	3783.48	187.258	166.722	127.328	160.517	47.0666	9.67822	77.0308	12.7801	69.4513	3.22585	8.54814	3.28736	0.0900492	0.24545
-590	31.6893	853.243	15886.3	144.329		0.0044	23.9193	39.6204	-56.2244	-0.000133966	0.159796		24.8534	813.608	15917.6	144.33	20.0432	3887.24	1643.27	0.159495	198.39	33.0911	3750.39	631.949	0.330416	198.636		23.9226	39.6187	-56.2159	-0.000133357	1.61001	1.36395	3907.28	3783.48	187.257	166.721	127.328	160.517	47.0665	9.67822	77.0305	12.7801	69.451	3.22584	8.54822	3.28738	0.0900479	0.245449
-585	31.6895	853.315	15886.3	144.33		0.0044	23.9192	39.62	-56.2243	-0.000136292	0.159798		24.8536	813.681	15917.5	144.33	20.0431	3887.23	1643.28	0.159494	198.39	33.091	3750.38	631.952	0.330415	198.636		23.9225	39.6184	-56.2158	-0.000135682	1.61	1.36394	3907.27	3783.48	187.256	166.721	127.328	160.517	47.0664	9.67823	77.0301	12.7801	69.4507	3.22584	8.54829	3.28739	0.0900466	0.245447
-580	31.6897	853.387	15886.3	144.331		0.0044	23.9191	39.6197	-56.2242	-0.000138593	0.1598		24.8538	813.753	15917.5	144.331	20.0429	3887.23	1643.29	0.159493	198.39	33.0909	3750.38	631.956	0.330413	198.636		23.9224	39.6181	-56.2157	-0.000137982	1.60999	1.36394	3907.27	3783.47	187.255	166.721	127.327	160.517	47.0663	9.67824	77.0298	12.7801	69.4504	3.22584	8.54836	3.28741	0.0900453	0.245446
-575	31.69	853.458	15886.2	144.331		0.0044	23.9191	39.6194	-56.2241	-0.000140869	0.159803		24.854	813.824	15917.5	144.331	20.0428	3887.22	1643.31	0.159492	198.39	33.0908	3750.38	631.959	0.330412	198.636		23.9223	39.6178	-56.2156	-0.000140258	1.60998	1.36393	3907.26	3783.47	187.254	166.721	127.327	160.517	47.0661	9.67824	77.0295	12.7801	69.4501	3.22584	8.54843	3.28743	0.0900441	0.245444
-570	31.6902	853.529	15886.2	144.332		0.0044	23.919	39.6191	-56.224	-0.000143121	0.159805		24.8543	813.895	15917.5	144.332	20.0426	3887.22	1643.32	0.15949	198.39	33.0907	3750.38	631.963	0.33041	198.636		23.9223	39.6175	-56.2154	-0.00014251	1.60997	1.36392	3907.26	3783.47	187.253	166.72	127.326	160.517	47.066	9.67825	77.0291	12.7801	69.4498	3.22584	8.5485	3.28745	0.0900428	0.245443
-565	31.6904	853.599	15886.2	144.332		0.0044	23.9189	39.6188	-56.2238	-0.000145349	0.159807		24.8545	813.966	15917.4	144.332	20.0425	3887.21	1643.33	0.159489	198.39	33.0906	3750.38	631.966	0.330409	198.636		23.9222	39.6172	-56.2153	-0.000144738	1.60996	1.36391	3907.25	3783.47	187.252	166.72	127.326	160.516	47.0659	9.67825	77.0288	12.7801	69.4495	3.22585	8.54856	3.28747	0.0900416	0.245442
-560	31.6905	853.669	15886.2	144.333		0.0044	23.9189	39.6185	-56.2237	-0.000147554	0.159809		24.8547	814.036	15917.4	144.333	20.0424	3887.21	1643.35	0.159488	198.39	33.0905	3750.38	631.969	0.330407	198.636		23.9221	39.6169	-56.2152	-0.000146942	1.60995	1.36391	3907.25	3783.47	187.252	166.72	127.325	160.516	47.0658	9.67826	77.0285	12.7801	69.4492	3.22585	8.54863	3.28748	0.0900403	0.24544
-555	31.6907	853.738	15886.1	144.333		0.0044	23.9188	39.6182	-56.2236	-0.000149735	0.159811		24.8549	814.105	15917.4	144.333	20.0422	3887.2	1643.36	0.159487	198.39	33.0904	3750.38	631.973	0.330406	198.636		23.9221	39.6166	-56.2151	-0.000149123	1.60994	1.3639	3907.24	3783.47	187.251	166.72	127.325	160.516	47.0657	9.67826	77.0282	12.7801	69.4489	3.22585	8.5487	3.2875	0.0900391	0.245439
-550	31.6909	853.806	15886.1	144.334		0.0044	23.9187	39.6179	-56.2235	-0.000151893	0.159814		24.8551	814.174	15917.4	144.334	20.0421	3887.19	1643.37	0.159486	198.39	33.0903	3750.38	631.976	0.330405	198.636		23.922	39.6163	-56.215	-0.00015128	1.60993	1.36389	3907.24	3783.47	187.25	166.72	127.324	160.516	47.0656	9.67827	77.0279	12.78	69.4486	3.22585	8.54877	3.28752	0.0900379	0.245438
-545	31.6911	853.875	15886.1	144.334		0.0044	23.9187	39.6176	-56.2234	-0.000154028	0.159816		24.8553	814.242	15917.3	144.334	20.042	3887.19	1643.39	0.159485	198.39	33.0902	3750.38	631.979	0.330403	198.636		23.9219	39.616	-56.2149	-0.000153414	1.60992	1.36389	3907.23	3783.47	187.249	166.72	127.324	160.516	47.0654	9.67827	77.0275	12.78	69.4483	3.22585	8.54883	3.28753	0.0900366	0.245436
-540	31.6913	853.942	15886.1	144.335		0.0044	23.9186	39.6173	-56.2233	-0.00015614	0.159818		24.8556	814.31	15917.3	144.335	20.0418	3887.19	1643.4	0.159483	198.39	33.0901	3750.37	631.982	0.330402	198.636		23.9219	39.6157	-56.2147	-0.000155526	1.60991	1.36388	3907.23	3783.46	187.248	166.719	127.323	160.516	47.0653	9.67828	77.0272	12.78	69.448	3.22585	8.5489	3.28755	0.0900354	0.245435
-535	31.6915	854.009	15886	144.335		0.0044	23.9185	39.617	-56.2231	-0.000158229	0.15982		24.8558	814.378	15917.3	144.335	20.0417	3887.18	1643.41	0.159482	198.39	33.09	3750.37	631.986	0.3304	198.636		23.9218	39.6154	-56.2146	-0.000157616	1.60991	1.36387	3907.22	3783.46	187.247	166.719	127.323	160.515	47.0652	9.67829	77.0269	12.78	69.4477	3.22585	8.54896	3.28757	0.0900342	0.245434
-530	31.6917	854.076	15886	144.336		0.0044	23.9184	39.6167	-56.223	-0.000160297	0.159822		24.856	814.445	15917.3	144.336	20.0416	3887.18	1643.42	0.159481	198.39	33.09	3750.37	631.989	0.330399	198.636		23.9217	39.6151	-56.2145	-0.000159683	1.6099	1.36387	3907.22	3783.46	187.246	166.719	127.323	160.515	47.0651	9.67829	77.0266	12.78	69.4474	3.22585	8.54903	3.28758	0.0900331	0.245432
-525	31.6919	854.142	15886	144.336		0.0044	23.9184	39.6164	-56.2229	-0.000162342	0.159824		24.8562	814.511	15917.2	144.336	20.0414	3887.17	1643.44	0.15948	198.39	33.0899	3750.37	631.992	0.330398	198.636		23.9217	39.6148	-56.2144	-0.000161728	1.60989	1.36386	3907.21	3783.46	187.246	166.719	127.322	160.515	47.065	9.6783	77.0263	12.78	69.4472	3.22586	8.54909	3.2876	0.0900319	0.245431
-520	31.6921	854.208	15886	144.337		0.0044	23.9183	39.6162	-56.2228	-0.000164366	0.159826		24.8564	814.577	15917.2	144.337	20.0413	3887.17	1643.45	0.159479	198.39	33.0898	3750.37	631.995	0.330396	198.636		23.9216	39.6145	-56.2142	-0.000163751	1.60988	1.36385	3907.21	3783.46	187.245	166.719	127.322	160.515	47.0649	9.6783	77.026	12.78	69.4469	3.22586	8.54916	3.28762	0.0900307	0.24543
-515	31.6923	854.273	15885.9	144.337		0.0044	23.9182	39.6159	-56.2226	-0.000166368	0.159828		24.8566	814.643	15917.2	144.337	20.0412	3887.16	1643.46	0.159478	198.39	33.0897	3750.37	631.998	0.330395	198.636		23.9215	39.6142	-56.2141	-0.000165753	1.60987	1.36385	3907.2	3783.46	187.244	166.718	127.321	160.515	47.0648	9.67831	77.0257	12.78	69.4466	3.22586	8.54922	3.28763	0.0900295	0.245429
-510	31.6924	854.338	15885.9	144.337		0.0044	23.9182	39.6156	-56.2225	-0.000168348	0.15983		24.8568	814.708	15917.1	144.338	20.041	3887.16	1643.47	0.159477	198.39	33.0896	3750.37	632.001	0.330394	198.636		23.9215	39.614	-56.214	-0.000167733	1.60986	1.36384	3907.2	3783.46	187.243	166.718	127.321	160.515	47.0647	9.67832	77.0254	12.78	69.4463	3.22586	8.54928	3.28765	0.0900284	0.245427
-505	31.6926	854.402	15885.9	144.338		0.0044	23.9181	39.6153	-56.2224	-0.000170308	0.159832		24.857	814.772	15917.1	144.338	20.0409	3887.15	1643.48	0.159476	198.39	33.0896	3750.37	632.004	0.330392	198.636		23.9214	39.6137	-56.2139	-0.000169693	1.60985	1.36383	3907.19	3783.46	187.242	166.718	127.321	160.515	47.0646	9.67832	77.0251	12.78	69.4461	3.22586	8.54935	3.28766	0.0900273	0.245426
-500	31.6928	854.466	15885.8	144.338		0.0044	23.9181	39.615	-56.2223	-0.000172247	0.159834		24.8572	814.836	15917.1	144.338	20.0408	3887.15	1643.5	0.159475	198.39	33.0895	3750.37	632.007	0.330391	198.636		23.9213	39.6134	-56.2137	-0.000171631	1.60984	1.36383	3907.19	3783.46	187.242	166.718	127.32	160.514	47.0645	9.67833	77.0248	12.78	69.4458	3.22587	8.54941	3.28768	0.0900261	0.245425
-495	31.693	854.529	15885.8	144.339		0.0044	23.918	39.6148	-56.2221	-0.000174165	0.159836		24.8574	814.9	15917.1	144.339	20.0407	3887.14	1643.51	0.159474	198.39	33.0894	3750.37	632.01	0.33039	198.636		23.9213	39.6131	-56.2136	-0.000173549	1.60983	1.36382	3907.18	3783.46	187.241	166.718	127.32	160.514	47.0644	9.67834	77.0246	12.78	69.4456	3.22587	8.54947	3.28769	0.090025	0.245424
-490	31.6932	854.592	15885.8	144.339		0.0044	23.9179	39.6145	-56.222	-0.000176063	0.159838		24.8576	814.963	15917	144.339	20.0405	3887.14	1643.52	0.159473	198.39	33.0893	3750.36	632.013	0.330388	198.636		23.9212	39.6129	-56.2135	-0.000175446	1.60983	1.36381	3907.18	3783.45	187.24	166.718	127.319	160.514	47.0643	9.67834	77.0243	12.78	69.4453	3.22587	8.54953	3.28771	0.0900239	0.245423
-485	31.6933	854.654	15885.7	144.34		0.0044	23.9179	39.6142	-56.2219	-0.00017794	0.15984		24.8578	815.025	15917	144.34	20.0404	3887.13	1643.53	0.159472	198.39	33.0892	3750.36	632.016	0.330387	198.636		23.9211	39.6126	-56.2133	-0.000177324	1.60982	1.36381	3907.17	3783.45	187.239	166.717	127.319	160.514	47.0642	9.67835	77.024	12.78	69.445	3.22588	8.54959	3.28772	0.0900228	0.245422
-480	31.6935	854.716	15885.7	144.34		0.0044	23.9178	39.614	-56.2217	-0.000179798	0.159842		24.858	815.088	15917	144.34	20.0403	3887.13	1643.54	0.159471	198.39	33.0892	3750.36	632.019	0.330386	198.636		23.9211	39.6123	-56.2132	-0.000179181	1.60981	1.3638	3907.17	3783.45	187.239	166.717	127.318	160.514	47.0641	9.67835	77.0237	12.78	69.4448	3.22588	8.54965	3.28774	0.0900217	0.245421
-475	31.6937	854.778	15885.7	144.341		0.0044	23.9177	39.6137	-56.2216	-0.000181636	0.159844		24.8582	815.149	15916.9	144.341	20.0402	3887.12	1643.55	0.15947	198.39	33.0891	3750.36	632.022	0.330385	198.636		23.921	39.6121	-56.2131	-0.000181019	1.6098	1.36379	3907.16	3783.45	187.238	166.717	127.318	160.514	47.064	9.67836	77.0234	12.78	69.4445	3.22588	8.54971	3.28775	0.0900206	0.245419
-470	31.6939	854.838	15885.7	144.341		0.0044	23.9177	39.6134	-56.2215	-0.000183454	0.159846		24.8583	815.21	15916.9	144.341	20.04	3887.12	1643.56	0.159469	198.39	33.089	3750.36	632.024	0.330383	198.636		23.921	39.6118	-56.2129	-0.000182836	1.60979	1.36379	3907.16	3783.45	187.237	166.717	127.318	160.514	47.0639	9.67837	77.0232	12.7799	69.4443	3.22589	8.54977	3.28777	0.0900195	0.245418
-465	31.694	854.899	15885.6	144.341		0.0044	23.9176	39.6132	-56.2213	-0.000185253	0.159848		24.8585	815.271	15916.9	144.341	20.0399	3887.12	1643.58	0.159468	198.39	33.0889	3750.36	632.027	0.330382	198.636		23.9209	39.6115	-56.2128	-0.000184635	1.60978	1.36378	3907.16	3783.45	187.236	166.717	127.317	160.514	47.0638	9.67837	77.0229	12.7799	69.444	3.22589	8.54983	3.28778	0.0900184	0.245417
-460	31.6942	854.959	15885.6	144.342		0.0044	23.9176	39.6129	-56.2212	-0.000187033	0.159849		24.8587	815.332	15916.8	144.342	20.0398	3887.11	1643.59	0.159467	198.39	33.0889	3750.36	632.03	0.330381	198.636		23.9208	39.6113	-56.2127	-0.000186414	1.60977	1.36377	3907.15	3783.45	187.236	166.717	127.317	160.513	47.0637	9.67838	77.0226	12.7799	69.4438	3.22589	8.54988	3.2878	0.0900174	0.245416
-455	31.6944	855.019	15885.6	144.342		0.0044	23.9175	39.6126	-56.2211	-0.000188793	0.159851		24.8589	815.392	15916.8	144.342	20.0397	3887.11	1643.6	0.159466	198.39	33.0888	3750.36	632.033	0.33038	198.636		23.9208	39.611	-56.2125	-0.000188175	1.60977	1.36377	3907.15	3783.45	187.235	166.717	127.317	160.513	47.0636	9.67839	77.0224	12.7799	69.4435	3.2259	8.54994	3.28781	0.0900163	0.245415
-450	31.6945	855.078	15885.5	144.343		0.0044	23.9174	39.6124	-56.2209	-0.000190535	0.159853		24.8591	815.451	15916.8	144.343	20.0396	3887.1	1643.61	0.159465	198.39	33.0887	3750.36	632.035	0.330379	198.636		23.9207	39.6108	-56.2124	-0.000189917	1.60976	1.36376	3907.14	3783.45	187.234	166.716	127.316	160.513	47.0635	9.67839	77.0221	12.7799	69.4433	3.2259	8.55	3.28783	0.0900153	0.245414
-445	31.6947	855.137	15885.5	144.343		0.0044	23.9174	39.6121	-56.2208	-0.000192259	0.159855		24.8593	815.51	15916.8	144.343	20.0395	3887.1	1643.62	0.159464	198.39	33.0887	3750.36	632.038	0.330377	198.636		23.9207	39.6105	-56.2123	-0.00019164	1.60975	1.36375	3907.14	3783.45	187.233	166.716	127.316	160.513	47.0634	9.6784	77.0218	12.7799	69.4431	3.2259	8.55005	3.28784	0.0900142	0.245413
-440	31.6949	855.195	15885.5	144.343		0.0044	23.9173	39.6119	-56.2207	-0.000193964	0.159857		24.8594	815.569	15916.7	144.343	20.0393	3887.09	1643.63	0.159463	198.39	33.0886	3750.36	632.041	0.330376	198.636		23.9206	39.6102	-56.2121	-0.000193345	1.60974	1.36375	3907.13	3783.45	187.233	166.716	127.315	160.513	47.0633	9.67841	77.0216	12.7799	69.4428	3.22591	8.55011	3.28785	0.0900132	0.245412
-435	31.695	855.253	15885.4	144.344		0.0044	23.9173	39.6116	-56.2205	-0.000195651	0.159858		24.8596	815.627	15916.7	144.344	20.0392	3887.09	1643.64	0.159462	198.39	33.0885	3750.36	632.043	0.330375	198.636		23.9205	39.61	-56.212	-0.000195031	1.60973	1.36374	3907.13	3783.44	187.232	166.716	127.315	160.513	47.0632	9.67841	77.0213	12.7799	69.4426	3.22591	8.55016	3.28787	0.0900122	0.245411
-430	31.6952	855.31	15885.4	144.344		0.0044	23.9172	39.6114	-56.2204	-0.00019732	0.15986		24.8598	815.684	15916.7	144.344	20.0391	3887.09	1643.65	0.159461	198.39	33.0885	3750.36	632.046	0.330374	198.636		23.9205	39.6097	-56.2119	-0.0001967	1.60972	1.36374	3907.13	3783.44	187.231	166.716	127.315	160.513	47.0631	9.67842	77.0211	12.7799	69.4424	3.22592	8.55022	3.28788	0.0900112	0.24541
-425	31.6953	855.367	15885.4	144.345		0.0044	23.9172	39.6111	-56.2202	-0.000198971	0.159862		24.86	815.742	15916.6	144.345	20.039	3887.08	1643.66	0.15946	198.39	33.0884	3750.35	632.048	0.330373	198.636		23.9204	39.6095	-56.2117	-0.000198351	1.60972	1.36373	3907.12	3783.44	187.231	166.716	127.314	160.513	47.063	9.67843	77.0208	12.7799	69.4421	3.22592	8.55027	3.28789	0.0900102	0.245409
-420	31.6955	855.424	15885.4	144.345		0.0044	23.9171	39.6109	-56.2201	-0.000200605	0.159864		24.8601	815.798	15916.6	144.345	20.0389	3887.08	1643.67	0.159459	198.39	33.0883	3750.35	632.051	0.330372	198.636		23.9204	39.6092	-56.2116	-0.000199984	1.60971	1.36372	3907.12	3783.44	187.23	166.716	127.314	160.512	47.0629	9.67843	77.0206	12.7799	69.4419	3.22592	8.55033	3.28791	0.0900092	0.245408
-415	31.6956	855.48	15885.3	144.345		0.0044	23.917	39.6106	-56.22	-0.000202221	0.159865		24.8603	815.855	15916.6	144.345	20.0388	3887.07	1643.68	0.159458	198.39	33.0883	3750.35	632.053	0.330371	198.636		23.9203	39.609	-56.2114	-0.0002016	1.6097	1.36372	3907.11	3783.44	187.229	166.715	127.314	160.512	47.0628	9.67844	77.0203	12.7799	69.4417	3.22593	8.55038	3.28792	0.0900082	0.245407
-410	31.6958	855.536	15885.3	144.346		0.0044	23.917	39.6104	-56.2198	-0.00020382	0.159867		24.8605	815.911	15916.5	144.346	20.0387	3887.07	1643.69	0.159457	198.39	33.0882	3750.35	632.056	0.33037	198.636		23.9203	39.6088	-56.2113	-0.000203199	1.60969	1.36371	3907.11	3783.44	187.229	166.715	127.313	160.512	47.0628	9.67844	77.0201	12.7799	69.4415	3.22593	8.55044	3.28793	0.0900072	0.245406
-405	31.696	855.591	15885.3	144.346		0.0044	23.9169	39.6102	-56.2197	-0.000205402	0.159869		24.8607	815.966	15916.5	144.346	20.0386	3887.07	1643.7	0.159456	198.39	33.0881	3750.35	632.058	0.330368	198.636		23.9202	39.6085	-56.2112	-0.000204781	1.60968	1.3637	3907.11	3783.44	187.228	166.715	127.313	160.512	47.0627	9.67845	77.0198	12.7799	69.4412	3.22594	8.55049	3.28795	0.0900062	0.245405
-400	31.6961	855.646	15885.2	144.346		0.0044	23.9169	39.6099	-56.2195	-0.000206967	0.159871		24.8608	816.022	15916.5	144.346	20.0385	3887.06	1643.71	0.159455	198.39	33.0881	3750.35	632.061	0.330367	198.636		23.9201	39.6083	-56.211	-0.000206345	1.60968	1.3637	3907.1	3783.44	187.227	166.715	127.313	160.512	47.0626	9.67846	77.0196	12.7799	69.441	3.22594	8.55054	3.28796	0.0900052	0.245404
-395	31.6963	855.701	15885.2	144.347		0.0044	23.9168	39.6097	-56.2194	-0.000208515	0.159872		24.861	816.076	15916.4	144.347	20.0383	3887.06	1643.72	0.159455	198.39	33.088	3750.35	632.063	0.330366	198.636		23.9201	39.608	-56.2109	-0.000207894	1.60967	1.36369	3907.1	3783.44	187.227	166.715	127.312	160.512	47.0625	9.67846	77.0194	12.7799	69.4408	3.22595	8.55059	3.28797	0.0900043	0.245404
-390	31.6964	855.755	15885.2	144.347		0.0044	23.9168	39.6094	-56.2193	-0.000210047	0.159874		24.8612	816.131	15916.4	144.347	20.0382	3887.05	1643.73	0.159454	198.39	33.088	3750.35	632.066	0.330365	198.636		23.92	39.6078	-56.2107	-0.000209425	1.60966	1.36369	3907.09	3783.44	187.226	166.715	127.312	160.512	47.0624	9.67847	77.0191	12.7799	69.4406	3.22595	8.55064	3.28798	0.0900033	0.245403
-385	31.6966	855.808	15885.1	144.347		0.0044	23.9167	39.6092	-56.2191	-0.000211563	0.159875		24.8613	816.185	15916.4	144.348	20.0381	3887.05	1643.74	0.159453	198.39	33.0879	3750.35	632.068	0.330364	198.636		23.92	39.6076	-56.2106	-0.000210941	1.60965	1.36368	3907.09	3783.44	187.225	166.715	127.312	160.512	47.0623	9.67848	77.0189	12.7799	69.4404	3.22596	8.55069	3.288	0.0900024	0.245402
-380	31.6967	855.862	15885.1	144.348		0.0044	23.9167	39.609	-56.219	-0.000213062	0.159877		24.8615	816.238	15916.3	144.348	20.038	3887.05	1643.75	0.159452	198.39	33.0878	3750.35	632.071	0.330363	198.636		23.9199	39.6073	-56.2105	-0.00021244	1.60965	1.36367	3907.09	3783.44	187.225	166.715	127.311	160.512	47.0622	9.67848	77.0186	12.7799	69.4402	3.22596	8.55075	3.28801	0.0900014	0.245401
-375	31.6969	855.914	15885.1	144.348		0.0044	23.9166	39.6088	-56.2188	-0.000214546	0.159879		24.8616	816.291	15916.3	144.348	20.0379	3887.04	1643.76	0.159451	198.39	33.0878	3750.35	632.073	0.330362	198.636		23.9199	39.6071	-56.2103	-0.000213923	1.60964	1.36367	3907.08	3783.44	187.224	166.714	127.311	160.511	47.0622	9.67849	77.0184	12.7799	69.4399	3.22597	8.5508	3.28802	0.0900005	0.2454
-370	31.697	855.967	15885	144.348		0.0044	23.9166	39.6085	-56.2187	-0.000216013	0.15988		24.8618	816.344	15916.3	144.349	20.0378	3887.04	1643.77	0.15945	198.39	33.0877	3750.35	632.075	0.330361	198.636		23.9198	39.6069	-56.2102	-0.000215391	1.60963	1.36366	3907.08	3783.43	187.223	166.714	127.31	160.511	47.0621	9.6785	77.0182	12.7799	69.4397	3.22597	8.55085	3.28803	0.0899996	0.245399
-365	31.6971	856.019	15885	144.349		0.0044	23.9165	39.6083	-56.2186	-0.000217465	0.159882		24.862	816.396	15916.2	144.349	20.0377	3887.04	1643.78	0.159449	198.39	33.0877	3750.35	632.077	0.33036	198.636		23.9198	39.6067	-56.21	-0.000216842	1.60962	1.36366	3907.07	3783.43	187.223	166.714	127.31	160.511	47.062	9.6785	77.018	12.7799	69.4395	3.22598	8.55089	3.28804	0.0899987	0.245398
-360	31.6973	856.071	15885	144.349		0.0044	23.9165	39.6081	-56.2184	-0.000218902	0.159884		24.8621	816.448	15916.2	144.349	20.0376	3887.03	1643.79	0.159448	198.39	33.0876	3750.35	632.08	0.330359	198.636		23.9197	39.6064	-56.2099	-0.000218279	1.60961	1.36365	3907.07	3783.43	187.222	166.714	127.31	160.511	47.0619	9.67851	77.0177	12.7799	69.4393	3.22598	8.55094	3.28806	0.0899978	0.245398
-355	31.6974	856.122	15884.9	144.349		0.0044	23.9164	39.6079	-56.2183	-0.000220323	0.159885		24.8623	816.5	15916.2	144.35	20.0375	3887.03	1643.8	0.159448	198.39	33.0876	3750.34	632.082	0.330358	198.636		23.9197	39.6062	-56.2098	-0.0002197	1.60961	1.36364	3907.07	3783.43	187.222	166.714	127.31	160.511	47.0618	9.67852	77.0175	12.7799	69.4391	3.22599	8.55099	3.28807	0.0899968	0.245397
-350	31.6976	856.173	15884.9	144.35		0.0044	23.9164	39.6076	-56.2181	-0.000221729	0.159887		24.8624	816.551	15916.2	144.35	20.0374	3887.03	1643.81	0.159447	198.39	33.0875	3750.34	632.084	0.330357	198.636		23.9196	39.606	-56.2096	-0.000221105	1.6096	1.36364	3907.06	3783.43	187.221	166.714	127.309	160.511	47.0618	9.67852	77.0173	12.7799	69.4389	3.22599	8.55104	3.28808	0.089996	0.245396
-345	31.6977	856.223	15884.9	144.35		0.0044	23.9163	39.6074	-56.218	-0.00022312	0.159888		24.8626	816.601	15916.1	144.35	20.0373	3887.02	1643.82	0.159446	198.39	33.0875	3750.34	632.086	0.330356	198.636		23.9196	39.6058	-56.2095	-0.000222496	1.60959	1.36363	3907.06	3783.43	187.22	166.714	127.309	160.511	47.0617	9.67853	77.0171	12.7799	69.4387	3.226	8.55109	3.28809	0.0899951	0.245395
-340	31.6978	856.274	15884.8	144.35		0.0044	23.9163	39.6072	-56.2178	-0.000224496	0.15989		24.8627	816.652	15916.1	144.351	20.0372	3887.02	1643.83	0.159445	198.39	33.0874	3750.34	632.089	0.330355	198.636		23.9195	39.6056	-56.2093	-0.000223872	1.60959	1.36363	3907.06	3783.43	187.22	166.714	127.309	160.511	47.0616	9.67854	77.0169	12.7799	69.4385	3.226	8.55114	3.2881	0.0899942	0.245394
-335	31.698	856.323	15884.8	144.351		0.0044	23.9162	39.607	-56.2177	-0.000225858	0.159891		24.8629	816.702	15916.1	144.351	20.0371	3887.01	1643.84	0.159444	198.39	33.0873	3750.34	632.091	0.330354	198.636		23.9195	39.6053	-56.2092	-0.000225234	1.60958	1.36362	3907.05	3783.43	187.219	166.714	127.308	160.511	47.0615	9.67855	77.0167	12.7799	69.4383	3.22601	8.55118	3.28811	0.0899933	0.245394
-330	31.6981	856.373	15884.8	144.351		0.0044	23.9162	39.6068	-56.2176	-0.000227205	0.159893		24.863	816.751	15916	144.351	20.037	3887.01	1643.85	0.159444	198.39	33.0873	3750.34	632.093	0.330353	198.636		23.9194	39.6051	-56.209	-0.000226581	1.60957	1.36362	3907.05	3783.43	187.219	166.713	127.308	160.511	47.0614	9.67855	77.0164	12.7799	69.4381	3.22602	8.55123	3.28813	0.0899924	0.245393
-325	31.6983	856.422	15884.7	144.351		0.0044	23.9161	39.6066	-56.2174	-0.000228538	0.159894		24.8632	816.801	15916	144.352	20.0369	3887.01	1643.85	0.159443	198.39	33.0872	3750.34	632.095	0.330352	198.636		23.9194	39.6049	-56.2089	-0.000227913	1.60956	1.36361	3907.04	3783.43	187.218	166.713	127.308	160.511	47.0614	9.67856	77.0162	12.7799	69.438	3.22602	8.55128	3.28814	0.0899916	0.245392
-320	31.6984	856.47	15884.7	144.352		0.0044	23.9161	39.6063	-56.2173	-0.000229856	0.159896		24.8633	816.849	15916	144.352	20.0368	3887	1643.86	0.159442	198.39	33.0872	3750.34	632.097	0.330351	198.636		23.9193	39.6047	-56.2088	-0.000229231	1.60956	1.3636	3907.04	3783.43	187.217	166.713	127.307	160.51	47.0613	9.67857	77.016	12.7799	69.4378	3.22603	8.55132	3.28815	0.0899907	0.245391
-315	31.6985	856.519	15884.7	144.352		0.0044	23.916	39.6061	-56.2171	-0.000231161	0.159897		24.8635	816.898	15915.9	144.352	20.0367	3887	1643.87	0.159441	198.39	33.0871	3750.34	632.099	0.330351	198.636		23.9193	39.6045	-56.2086	-0.000230536	1.60955	1.3636	3907.04	3783.43	187.217	166.713	127.307	160.51	47.0612	9.67857	77.0158	12.7799	69.4376	3.22603	8.55137	3.28816	0.0899899	0.245391
-310	31.6987	856.567	15884.6	144.352		0.0044	23.916	39.6059	-56.217	-0.000232451	0.159899		24.8636	816.946	15915.9	144.352	20.0367	3887	1643.88	0.15944	198.39	33.0871	3750.34	632.101	0.33035	198.636		23.9192	39.6043	-56.2085	-0.000231826	1.60954	1.36359	3907.03	3783.43	187.216	166.713	127.307	160.51	47.0612	9.67858	77.0156	12.7799	69.4374	3.22604	8.55141	3.28817	0.089989	0.24539
-305	31.6988	856.614	15884.6	144.353		0.0044	23.9159	39.6057	-56.2168	-0.000233728	0.1599		24.8638	816.994	15915.9	144.353	20.0366	3886.99	1643.89	0.15944	198.39	33.087	3750.34	632.103	0.330349	198.636		23.9192	39.6041	-56.2083	-0.000233103	1.60953	1.36359	3907.03	3783.43	187.216	166.713	127.306	160.51	47.0611	9.67859	77.0154	12.7799	69.4372	3.22604	8.55146	3.28818	0.0899882	0.245389
-300	31.6989	856.661	15884.6	144.353		0.0044	23.9159	39.6055	-56.2167	-0.000234991	0.159901		24.8639	817.041	15915.8	144.353	20.0365	3886.99	1643.9	0.159439	198.39	33.087	3750.34	632.105	0.330348	198.636		23.9191	39.6039	-56.2082	-0.000234365	1.60953	1.36358	3907.03	3783.43	187.215	166.713	127.306	160.51	47.061	9.67859	77.0152	12.7799	69.437	3.22605	8.5515	3.28819	0.0899874	0.245388
-295	31.699	856.708	15884.5	144.353		0.0044	23.9158	39.6053	-56.2166	-0.000236241	0.159903		24.8641	817.088	15915.8	144.353	20.0364	3886.99	1643.91	0.159438	198.39	33.087	3750.34	632.107	0.330347	198.636		23.9191	39.6037	-56.208	-0.000235615	1.60952	1.36358	3907.02	3783.42	187.215	166.713	127.306	160.51	47.0609	9.6786	77.015	12.7799	69.4368	3.22606	8.55155	3.2882	0.0899866	0.245388
-290	31.6992	856.754	15884.5	144.353		0.0044	23.9158	39.6051	-56.2164	-0.000237477	0.159904		24.8642	817.135	15915.8	144.354	20.0363	3886.98	1643.92	0.159437	198.39	33.0869	3750.34	632.109	0.330346	198.636		23.9191	39.6035	-56.2079	-0.000236851	1.60951	1.36357	3907.02	3783.42	187.214	166.713	127.305	160.51	47.0609	9.67861	77.0148	12.7799	69.4367	3.22606	8.55159	3.28821	0.0899857	0.245387
-285	31.6993	856.801	15884.5	144.354		0.0044	23.9157	39.6049	-56.2163	-0.0002387	0.159906		24.8643	817.181	15915.7	144.354	20.0362	3886.98	1643.92	0.159437	198.39	33.0869	3750.34	632.111	0.330345	198.636		23.919	39.6033	-56.2078	-0.000238074	1.60951	1.36357	3907.02	3783.42	187.213	166.713	127.305	160.51	47.0608	9.67861	77.0146	12.7799	69.4365	3.22607	8.55163	3.28822	0.0899849	0.245386
-280	31.6994	856.846	15884.5	144.354		0.0044	23.9157	39.6047	-56.2161	-0.000239911	0.159907		24.8645	817.227	15915.7	144.354	20.0361	3886.98	1643.93	0.159436	198.391	33.0868	3750.34	632.113	0.330344	198.636		23.919	39.6031	-56.2076	-0.000239284	1.6095	1.36356	3907.01	3783.42	187.213	166.712	127.305	160.51	47.0607	9.67862	77.0144	12.7799	69.4363	3.22607	8.55168	3.28823	0.0899841	0.245386
-275	31.6995	856.892	15884.4	144.354		0.0044	23.9157	39.6045	-56.216	-0.000241108	0.159908		24.8646	817.273	15915.7	144.354	20.036	3886.98	1643.94	0.159435	198.391	33.0868	3750.34	632.115	0.330344	198.636		23.9189	39.6029	-56.2075	-0.000240481	1.60949	1.36356	3907.01	3783.42	187.212	166.712	127.305	160.51	47.0607	9.67863	77.0142	12.7799	69.4361	3.22608	8.55172	3.28824	0.0899833	0.245385
-270	31.6997	856.937	15884.4	144.355		0.0044	23.9156	39.6043	-56.2158	-0.000242292	0.15991		24.8648	817.318	15915.6	144.355	20.0359	3886.97	1643.95	0.159435	198.391	33.0867	3750.34	632.117	0.330343	198.636		23.9189	39.6027	-56.2073	-0.000241665	1.60949	1.36355	3907.01	3783.42	187.212	166.712	127.304	160.51	47.0606	9.67863	77.014	12.7799	69.436	3.22609	8.55176	3.28825	0.0899825	0.245384
-265	31.6998	856.981	15884.4	144.355		0.0044	23.9156	39.6041	-56.2157	-0.000243464	0.159911		24.8649	817.363	15915.6	144.355	20.0358	3886.97	1643.96	0.159434	198.391	33.0867	3750.33	632.119	0.330342	198.636		23.9188	39.6025	-56.2072	-0.000242837	1.60948	1.36354	3907	3783.42	187.211	166.712	127.304	160.51	47.0605	9.67864	77.0139	12.7799	69.4358	3.22609	8.5518	3.28826	0.0899818	0.245384
-260	31.6999	857.026	15884.3	144.355		0.0044	23.9155	39.6039	-56.2156	-0.000244623	0.159912		24.865	817.407	15915.6	144.355	20.0358	3886.97	1643.96	0.159433	198.391	33.0866	3750.33	632.121	0.330341	198.636		23.9188	39.6023	-56.207	-0.000243996	1.60947	1.36354	3907	3783.42	187.211	166.712	127.304	160.509	47.0605	9.67865	77.0137	12.7799	69.4356	3.2261	8.55184	3.28827	0.089981	0.245383
-255	31.7	857.07	15884.3	144.355		0.0044	23.9155	39.6037	-56.2154	-0.00024577	0.159914		24.8652	817.452	15915.5	144.356	20.0357	3886.96	1643.97	0.159432	198.391	33.0866	3750.33	632.123	0.33034	198.636		23.9187	39.6021	-56.2069	-0.000245143	1.60947	1.36353	3907	3783.42	187.21	166.712	127.303	160.509	47.0604	9.67865	77.0135	12.7799	69.4355	3.22611	8.55188	3.28828	0.0899802	0.245382
-250	31.7002	857.114	15884.3	144.356		0.0044	23.9154	39.6036	-56.2153	-0.000246905	0.159915		24.8653	817.495	15915.5	144.356	20.0356	3886.96	1643.98	0.159432	198.391	33.0866	3750.33	632.125	0.330339	198.636		23.9187	39.6019	-56.2068	-0.000246277	1.60946	1.36353	3907	3783.42	187.21	166.712	127.303	160.509	47.0603	9.67866	77.0133	12.7799	69.4353	3.22611	8.55193	3.28829	0.0899794	0.245382
-245	31.7003	857.157	15884.2	144.356		0.0044	23.9154	39.6034	-56.2151	-0.000248028	0.159916		24.8654	817.539	15915.5	144.356	20.0355	3886.96	1643.99	0.159431	198.391	33.0865	3750.33	632.126	0.330339	198.636		23.9187	39.6017	-56.2066	-0.0002474	1.60945	1.36352	3906.99	3783.42	187.209	166.712	127.303	160.509	47.0603	9.67867	77.0131	12.7799	69.4351	3.22612	8.55197	3.2883	0.0899787	0.245381
-240	31.7004	857.2	15884.2	144.356		0.0044	23.9154	39.6032	-56.215	-0.000249138	0.159918		24.8655	817.582	15915.4	144.356	20.0354	3886.95	1644	0.15943	198.391	33.0865	3750.33	632.128	0.330338	198.636		23.9186	39.6015	-56.2065	-0.00024851	1.60945	1.36352	3906.99	3783.42	187.209	166.712	127.303	160.509	47.0602	9.67867	77.0129	12.7799	69.435	3.22612	8.55201	3.28831	0.0899779	0.245381
-235	31.7005	857.243	15884.2	144.356		0.0044	23.9153	39.603	-56.2148	-0.000250237	0.159919		24.8657	817.625	15915.4	144.357	20.0353	3886.95	1644	0.15943	198.391	33.0864	3750.33	632.13	0.330337	198.636		23.9186	39.6014	-56.2063	-0.000249609	1.60944	1.36351	3906.99	3783.42	187.208	166.712	127.302	160.509	47.0601	9.67868	77.0128	12.7799	69.4348	3.22613	8.55205	3.28832	0.0899772	0.24538
-230	31.7006	857.285	15884.1	144.357		0.0044	23.9153	39.6028	-56.2147	-0.000251324	0.15992		24.8658	817.668	15915.4	144.357	20.0352	3886.95	1644.01	0.159429	198.391	33.0864	3750.33	632.132	0.330336	198.636		23.9185	39.6012	-56.2062	-0.000250696	1.60943	1.36351	3906.98	3783.42	187.208	166.712	127.302	160.509	47.0601	9.67869	77.0126	12.7799	69.4346	3.22614	8.55209	3.28833	0.0899764	0.245379
-225	31.7007	857.327	15884.1	144.357		0.0044	23.9152	39.6026	-56.2146	-0.0002524	0.159922		24.8659	817.71	15915.3	144.357	20.0352	3886.94	1644.02	0.159428	198.391	33.0863	3750.33	632.134	0.330336	198.636		23.9185	39.601	-56.2061	-0.000251771	1.60943	1.3635	3906.98	3783.42	187.207	166.712	127.302	160.509	47.06	9.67869	77.0124	12.7799	69.4345	3.22614	8.55212	3.28834	0.0899757	0.245379
-220	31.7008	857.369	15884.1	144.357		0.0044	23.9152	39.6024	-56.2144	-0.000253464	0.159923		24.8661	817.752	15915.3	144.357	20.0351	3886.94	1644.03	0.159428	198.391	33.0863	3750.33	632.135	0.330335	198.637		23.9185	39.6008	-56.2059	-0.000252835	1.60942	1.3635	3906.98	3783.42	187.207	166.711	127.302	160.509	47.0599	9.6787	77.0122	12.7799	69.4343	3.22615	8.55216	3.28835	0.089975	0.245378
-215	31.701	857.41	15884	144.357		0.0044	23.9152	39.6023	-56.2143	-0.000254516	0.159924		24.8662	817.793	15915.3	144.358	20.035	3886.94	1644.03	0.159427	198.391	33.0863	3750.33	632.137	0.330334	198.637		23.9184	39.6006	-56.2058	-0.000253887	1.60941	1.36349	3906.97	3783.42	187.206	166.711	127.301	160.509	47.0599	9.6787	77.0121	12.7799	69.4342	3.22616	8.5522	3.28836	0.0899743	0.245378
-210	31.7011	857.451	15884	144.358		0.0044	23.9151	39.6021	-56.2141	-0.000255558	0.159925		24.8663	817.834	15915.2	144.358	20.0349	3886.94	1644.04	0.159426	198.391	33.0862	3750.33	632.139	0.330333	198.637		23.9184	39.6005	-56.2056	-0.000254929	1.60941	1.36349	3906.97	3783.42	187.206	166.711	127.301	160.509	47.0598	9.67871	77.0119	12.7799	69.434	3.22616	8.55224	3.28836	0.0899735	0.245377
-205	31.7012	857.492	15884	144.358		0.0044	23.9151	39.6019	-56.214	-0.000256588	0.159926		24.8664	817.875	15915.2	144.358	20.0348	3886.93	1644.05	0.159426	198.391	33.0862	3750.33	632.141	0.330333	198.637		23.9183	39.6003	-56.2055	-0.000255959	1.6094	1.36348	3906.97	3783.42	187.205	166.711	127.301	160.509	47.0598	9.67872	77.0117	12.7799	69.4339	3.22617	8.55228	3.28837	0.0899728	0.245376
-200	31.7013	857.532	15883.9	144.358		0.0044	23.915	39.6017	-56.2139	-0.000257607	0.159928		24.8665	817.916	15915.2	144.358	20.0348	3886.93	1644.05	0.159425	198.391	33.0862	3750.33	632.142	0.330332	198.637		23.9183	39.6001	-56.2053	-0.000256978	1.6094	1.36348	3906.97	3783.42	187.205	166.711	127.301	160.509	47.0597	9.67872	77.0116	12.7799	69.4337	3.22618	8.55232	3.28838	0.0899721	0.245376
-195	31.7014	857.572	15883.9	144.358		0.0044	23.915	39.6016	-56.2137	-0.000258616	0.159929		24.8667	817.956	15915.1	144.358	20.0347	3886.93	1644.06	0.159424	198.391	33.0861	3750.33	632.144	0.330331	198.637		23.9183	39.5999	-56.2052	-0.000257986	1.60939	1.36347	3906.96	3783.41	187.204	166.711	127.3	160.509	47.0596	9.67873	77.0114	12.7799	69.4336	3.22618	8.55235	3.28839	0.0899714	0.245375
-190	31.7015	857.612	15883.9	144.359		0.0044	23.915	39.6014	-56.2136	-0.000259613	0.15993		24.8668	817.996	15915.1	144.359	20.0346	3886.93	1644.07	0.159424	198.391	33.0861	3750.33	632.145	0.33033	198.637		23.9182	39.5998	-56.2051	-0.000258984	1.60938	1.36347	3906.96	3783.41	187.204	166.711	127.3	160.509	47.0596	9.67874	77.0112	12.7799	69.4334	3.22619	8.55239	3.2884	0.0899707	0.245375
-185	31.7016	857.652	15883.8	144.359		0.0044	23.9149	39.6012	-56.2134	-0.0002606	0.159931		24.8669	818.036	15915.1	144.359	20.0345	3886.92	1644.08	0.159423	198.391	33.086	3750.33	632.147	0.33033	198.637		23.9182	39.5996	-56.2049	-0.00025997	1.60938	1.36346	3906.96	3783.41	187.203	166.711	127.3	160.508	47.0595	9.67874	77.0111	12.7799	69.4333	3.2262	8.55243	3.28841	0.08997	0.245374
-180	31.7017	857.691	15883.8	144.359		0.0044	23.9149	39.601	-56.2133	-0.000261577	0.159932		24.867	818.075	15915.1	144.359	20.0345	3886.92	1644.08	0.159423	198.391	33.086	3750.33	632.149	0.330329	198.637		23.9181	39.5994	-56.2048	-0.000260947	1.60937	1.36346	3906.95	3783.41	187.203	166.711	127.3	160.508	47.0595	9.67875	77.0109	12.78	69.4331	3.2262	8.55246	3.28842	0.0899693	0.245374
-175	31.7018	857.73	15883.8	144.359		0.0044	23.9148	39.6009	-56.2132	-0.000262543	0.159934		24.8671	818.114	15915	144.359	20.0344	3886.92	1644.09	0.159422	198.391	33.086	3750.33	632.15	0.330328	198.637		23.9181	39.5992	-56.2047	-0.000261913	1.60936	1.36345	3906.95	3783.41	187.202	166.711	127.299	160.508	47.0594	9.67876	77.0108	12.78	69.433	3.22621	8.5525	3.28842	0.0899687	0.245373
-170	31.7019	857.768	15883.7	144.359		0.0044	23.9148	39.6007	-56.213	-0.000263498	0.159935		24.8672	818.153	15915	144.36	20.0343	3886.91	1644.1	0.159421	198.391	33.0859	3750.33	632.152	0.330328	198.637		23.9181	39.5991	-56.2045	-0.000262868	1.60936	1.36345	3906.95	3783.41	187.202	166.711	127.299	160.508	47.0594	9.67876	77.0106	12.78	69.4328	3.22622	8.55253	3.28843	0.089968	0.245373
-165	31.702	857.807	15883.7	144.36		0.0044	23.9148	39.6005	-56.2129	-0.000264444	0.159936		24.8674	818.192	15915	144.36	20.0342	3886.91	1644.1	0.159421	198.391	33.0859	3750.33	632.153	0.330327	198.637		23.918	39.5989	-56.2044	-0.000263814	1.60935	1.36344	3906.95	3783.41	187.202	166.711	127.299	160.508	47.0593	9.67877	77.0104	12.78	69.4327	3.22622	8.55257	3.28844	0.0899673	0.245372
-160	31.7021	857.845	15883.7	144.36		0.0044	23.9147	39.6004	-56.2127	-0.000265379	0.159937		24.8675	818.23	15914.9	144.36	20.0342	3886.91	1644.11	0.15942	198.391	33.0859	3750.33	632.155	0.330326	198.637		23.918	39.5987	-56.2042	-0.000264749	1.60935	1.36344	3906.94	3783.41	187.201	166.711	127.299	160.508	47.0593	9.67878	77.0103	12.78	69.4325	3.22623	8.55261	3.28845	0.0899667	0.245372
-155	31.7022	857.882	15883.6	144.36		0.0044	23.9147	39.6002	-56.2126	-0.000266305	0.159938		24.8676	818.268	15914.9	144.36	20.0341	3886.91	1644.12	0.159419	198.391	33.0858	3750.33	632.157	0.330325	198.637		23.918	39.5986	-56.2041	-0.000265674	1.60934	1.36344	3906.94	3783.41	187.201	166.711	127.298	160.508	47.0592	9.67878	77.0101	12.78	69.4324	3.22624	8.55264	3.28846	0.089966	0.245371
-150	31.7023	857.92	15883.6	144.36		0.0044	23.9147	39.6001	-56.2125	-0.00026722	0.159939		24.8677	818.305	15914.9	144.36	20.034	3886.9	1644.12	0.159419	198.391	33.0858	3750.33	632.158	0.330325	198.637		23.9179	39.5984	-56.204	-0.00026659	1.60933	1.36343	3906.94	3783.41	187.2	166.71	127.298	160.508	47.0591	9.67879	77.01	12.78	69.4323	3.22624	8.55267	3.28846	0.0899653	0.245371
-145	31.7024	857.957	15883.6	144.361		0.0044	23.9146	39.5999	-56.2123	-0.000268126	0.15994		24.8678	818.342	15914.8	144.361	20.0339	3886.9	1644.13	0.159418	198.391	33.0858	3750.33	632.16	0.330324	198.637		23.9179	39.5983	-56.2038	-0.000267495	1.60933	1.36343	3906.94	3783.41	187.2	166.71	127.298	160.508	47.0591	9.6788	77.0098	12.78	69.4321	3.22625	8.55271	3.28847	0.0899647	0.24537
-140	31.7025	857.994	15883.6	144.361		0.0044	23.9146	39.5997	-56.2122	-0.000269022	0.159941		24.8679	818.379	15914.8	144.361	20.0339	3886.9	1644.14	0.159418	198.391	33.0857	3750.32	632.161	0.330323	198.637		23.9178	39.5981	-56.2037	-0.000268391	1.60932	1.36342	3906.93	3783.41	187.199	166.71	127.298	160.508	47.059	9.6788	77.0097	12.78	69.432	3.22626	8.55274	3.28848	0.0899641	0.24537
-135	31.7026	858.03	15883.5	144.361		0.0044	23.9146	39.5996	-56.2121	-0.000269909	0.159943		24.868	818.416	15914.8	144.361	20.0338	3886.9	1644.14	0.159417	198.391	33.0857	3750.32	632.163	0.330323	198.637		23.9178	39.5979	-56.2035	-0.000269278	1.60932	1.36342	3906.93	3783.41	187.199	166.71	127.297	160.508	47.059	9.67881	77.0095	12.78	69.4318	3.22626	8.55278	3.28849	0.0899634	0.245369
-130	31.7027	858.066	15883.5	144.361		0.0044	23.9145	39.5994	-56.2119	-0.000270786	0.159944		24.8681	818.452	15914.7	144.361	20.0337	3886.89	1644.15	0.159417	198.391	33.0857	3750.32	632.164	0.330322	198.637		23.9178	39.5978	-56.2034	-0.000270154	1.60931	1.36341	3906.93	3783.41	187.199	166.71	127.297	160.508	47.0589	9.67881	77.0094	12.78	69.4317	3.22627	8.55281	3.2885	0.0899628	0.245369
-125	31.7028	858.102	15883.5	144.361		0.0044	23.9145	39.5993	-56.2118	-0.000271653	0.159945		24.8682	818.489	15914.7	144.362	20.0337	3886.89	1644.16	0.159416	198.391	33.0856	3750.32	632.166	0.330322	198.637		23.9177	39.5976	-56.2033	-0.000271022	1.60931	1.36341	3906.93	3783.41	187.198	166.71	127.297	160.508	47.0589	9.67882	77.0092	12.78	69.4316	3.22628	8.55284	3.2885	0.0899622	0.245368
-120	31.7029	858.138	15883.4	144.362		0.0044	23.9144	39.5991	-56.2116	-0.000272512	0.159946		24.8684	818.524	15914.7	144.362	20.0336	3886.89	1644.16	0.159415	198.391	33.0856	3750.32	632.167	0.330321	198.637		23.9177	39.5975	-56.2031	-0.00027188	1.6093	1.3634	3906.92	3783.41	187.198	166.71	127.297	160.508	47.0588	9.67883	77.0091	12.78	69.4315	3.22628	8.55288	3.28851	0.0899615	0.245368
-115	31.703	858.174	15883.4	144.362		0.0044	23.9144	39.599	-56.2115	-0.000273361	0.159947		24.8685	818.56	15914.6	144.362	20.0335	3886.89	1644.17	0.159415	198.391	33.0856	3750.32	632.168	0.33032	198.637		23.9177	39.5973	-56.203	-0.000272729	1.60929	1.3634	3906.92	3783.41	187.197	166.71	127.297	160.508	47.0588	9.67883	77.0089	12.78	69.4313	3.22629	8.55291	3.28852	0.0899609	0.245367
-110	31.7031	858.209	15883.4	144.362		0.0044	23.9144	39.5988	-56.2114	-0.000274201	0.159948		24.8686	818.595	15914.6	144.362	20.0335	3886.88	1644.18	0.159414	198.391	33.0856	3750.32	632.17	0.33032	198.637		23.9176	39.5972	-56.2029	-0.000273569	1.60929	1.36339	3906.92	3783.41	187.197	166.71	127.296	160.508	47.0587	9.67884	77.0088	12.78	69.4312	3.2263	8.55294	3.28853	0.0899603	0.245367
-105	31.7032	858.244	15883.3	144.362		0.0044	23.9143	39.5987	-56.2112	-0.000275033	0.159949		24.8687	818.63	15914.6	144.362	20.0334	3886.88	1644.18	0.159414	198.391	33.0855	3750.32	632.171	0.330319	198.637		23.9176	39.597	-56.2027	-0.000274401	1.60928	1.36339	3906.92	3783.41	187.196	166.71	127.296	160.508	47.0587	9.67885	77.0087	12.78	69.4311	3.2263	8.55297	3.28853	0.0899597	0.245367
-100	31.7033	858.278	15883.3	144.362		0.0044	23.9143	39.5985	-56.2111	-0.000275855	0.15995		24.8688	818.665	15914.5	144.363	20.0333	3886.88	1644.19	0.159413	198.391	33.0855	3750.32	632.173	0.330318	198.637		23.9176	39.5969	-56.2026	-0.000275223	1.60928	1.36339	3906.91	3783.41	187.196	166.71	127.296	160.508	47.0586	9.67885	77.0085	12.78	69.4309	3.22631	8.55301	3.28854	0.0899591	0.245366
-95	31.7034	858.312	15883.3	144.363		0.0044	23.9143	39.5984	-56.211	-0.000276668	0.159951		24.8689	818.7	15914.5	144.363	20.0333	3886.88	1644.19	0.159413	198.391	33.0855	3750.32	632.174	0.330318	198.637		23.9175	39.5967	-56.2025	-0.000276036	1.60927	1.36338	3906.91	3783.41	187.196	166.71	127.296	160.507	47.0586	9.67886	77.0084	12.78	69.4308	3.22632	8.55304	3.28855	0.0899585	0.245366
-90	31.7035	858.347	15883.2	144.363		0.0044	23.9142	39.5982	-56.2108	-0.000277473	0.159952		24.869	818.734	15914.5	144.363	20.0332	3886.88	1644.2	0.159412	198.391	33.0854	3750.32	632.175	0.330317	198.637		23.9175	39.5966	-56.2023	-0.000276841	1.60927	1.36338	3906.91	3783.41	187.195	166.71	127.295	160.507	47.0585	9.67886	77.0082	12.78	69.4307	3.22632	8.55307	3.28855	0.0899579	0.245365
-85	31.7036	858.38	15883.2	144.363		0.0044	23.9142	39.5981	-56.2107	-0.00027827	0.159953		24.8691	818.768	15914.5	144.363	20.0331	3886.87	1644.21	0.159412	198.391	33.0854	3750.32	632.177	0.330317	198.637		23.9175	39.5964	-56.2022	-0.000277637	1.60926	1.36337	3906.91	3783.41	187.195	166.71	127.295	160.507	47.0585	9.67887	77.0081	12.78	69.4306	3.22633	8.5531	3.28856	0.0899573	0.245365
-80	31.7037	858.414	15883.2	144.363		0.0044	23.9142	39.5979	-56.2106	-0.000279057	0.159954		24.8692	818.801	15914.4	144.363	20.0331	3886.87	1644.21	0.159411	198.391	33.0854	3750.32	632.178	0.330316	198.637		23.9174	39.5963	-56.2021	-0.000278425	1.60926	1.36337	3906.9	3783.41	187.194	166.71	127.295	160.507	47.0584	9.67888	77.008	12.78	69.4304	3.22634	8.55313	3.28857	0.0899567	0.245365
-75	31.7038	858.447	15883.2	144.363		0.0044	23.9142	39.5978	-56.2104	-0.000279837	0.159955		24.8693	818.835	15914.4	144.363	20.033	3886.87	1644.22	0.159411	198.391	33.0854	3750.32	632.179	0.330316	198.637		23.9174	39.5961	-56.2019	-0.000279204	1.60925	1.36336	3906.9	3783.41	187.194	166.71	127.295	160.507	47.0584	9.67888	77.0078	12.78	69.4303	3.22635	8.55316	3.28857	0.0899562	0.245364
-70	31.7039	858.48	15883.1	144.363		0.0044	23.9141	39.5976	-56.2103	-0.000280608	0.159956		24.8694	818.868	15914.4	144.364	20.0329	3886.87	1644.22	0.15941	198.391	33.0853	3750.32	632.181	0.330315	198.637		23.9174	39.596	-56.2018	-0.000279975	1.60925	1.36336	3906.9	3783.41	187.194	166.71	127.295	160.507	47.0583	9.67889	77.0077	12.78	69.4302	3.22635	8.55319	3.28858	0.0899556	0.245364
-65	31.7039	858.513	15883.1	144.364		0.0044	23.9141	39.5975	-56.2102	-0.00028137	0.159957		24.8695	818.901	15914.3	144.364	20.0329	3886.86	1644.23	0.15941	198.391	33.0853	3750.32	632.182	0.330314	198.637		23.9173	39.5958	-56.2017	-0.000280737	1.60924	1.36336	3906.9	3783.41	187.193	166.71	127.294	160.507	47.0583	9.67889	77.0076	12.78	69.4301	3.22636	8.55322	3.28859	0.089955	0.245363
-60	31.704	858.545	15883.1	144.364		0.0044	23.9141	39.5973	-56.21	-0.000282125	0.159958		24.8696	818.933	15914.3	144.364	20.0328	3886.86	1644.23	0.159409	198.391	33.0853	3750.32	632.183	0.330314	198.637		23.9173	39.5957	-56.2015	-0.000281492	1.60924	1.36335	3906.89	3783.41	187.193	166.709	127.294	160.507	47.0583	9.6789	77.0075	12.78	69.43	3.22637	8.55325	3.2886	0.0899544	0.245363
-55	31.7041	858.577	15883	144.364		0.0044	23.914	39.5972	-56.2099	-0.000282872	0.159959		24.8697	818.966	15914.3	144.364	20.0327	3886.86	1644.24	0.159409	198.391	33.0853	3750.32	632.184	0.330313	198.637		23.9173	39.5956	-56.2014	-0.000282238	1.60923	1.36335	3906.89	3783.41	187.193	166.709	127.294	160.507	47.0582	9.67891	77.0073	12.78	69.4299	3.22637	8.55328	3.2886	0.0899539	0.245363
-50	31.7042	858.609	15883	144.364		0.0044	23.914	39.5971	-56.2098	-0.00028361	0.15996		24.8697	818.998	15914.2	144.364	20.0327	3886.86	1644.25	0.159408	198.391	33.0852	3750.32	632.186	0.330313	198.637		23.9173	39.5954	-56.2013	-0.000282977	1.60922	1.36334	3906.89	3783.4	187.192	166.709	127.294	160.507	47.0582	9.67891	77.0072	12.78	69.4297	3.22638	8.55331	3.28861	0.0899533	0.245362
-45	31.7043	858.641	15883	144.364		0.0044	23.914	39.5969	-56.2097	-0.000284341	0.159961		24.8698	819.03	15914.2	144.364	20.0326	3886.86	1644.25	0.159408	198.391	33.0852	3750.32	632.187	0.330312	198.637		23.9172	39.5953	-56.2012	-0.000283707	1.60922	1.36334	3906.89	3783.4	187.192	166.709	127.294	160.507	47.0581	9.67892	77.0071	12.7801	69.4296	3.22639	8.55334	3.28861	0.0899528	0.245362
-40	31.7044	858.673	15882.9	144.364		0.0044	23.9139	39.5968	-56.2095	-0.000285064	0.159962		24.8699	819.061	15914.2	144.365	20.0326	3886.85	1644.26	0.159407	198.391	33.0852	3750.32	632.188	0.330312	198.637		23.9172	39.5952	-56.201	-0.00028443	1.60921	1.36334	3906.89	3783.4	187.191	166.709	127.293	160.507	47.0581	9.67892	77.0069	12.7801	69.4295	3.22639	8.55337	3.28862	0.0899522	0.245361
-35	31.7045	858.704	15882.9	144.365		0.0044	23.9139	39.5967	-56.2094	-0.000285779	0.159963		24.87	819.093	15914.2	144.365	20.0325	3886.85	1644.26	0.159407	198.391	33.0852	3750.32	632.189	0.330311	198.637		23.9172	39.595	-56.2009	-0.000285145	1.60921	1.36333	3906.88	3783.4	187.191	166.709	127.293	160.507	47.058	9.67893	77.0068	12.7801	69.4294	3.2264	8.5534	3.28863	0.0899517	0.245361
-30	31.7045	858.735	15882.9	144.365		0.0044	23.9139	39.5965	-56.2093	-0.000286486	0.159963		24.8701	819.124	15914.1	144.365	20.0324	3886.85	1644.27	0.159406	198.391	33.0851	3750.32	632.191	0.330311	198.637		23.9171	39.5949	-56.2008	-0.000285852	1.6092	1.36333	3906.88	3783.4	187.191	166.709	127.293	160.507	47.058	9.67894	77.0067	12.7801	69.4293	3.22641	8.55342	3.28863	0.0899511	0.245361
-25	31.7046	858.766	15882.9	144.365		0.0044	23.9138	39.5964	-56.2091	-0.000287186	0.159964		24.8702	819.155	15914.1	144.365	20.0324	3886.85	1644.27	0.159406	198.391	33.0851	3750.32	632.192	0.33031	198.637		23.9171	39.5947	-56.2006	-0.000286552	1.6092	1.36332	3906.88	3783.4	187.19	166.709	127.293	160.507	47.0579	9.67894	77.0066	12.7801	69.4292	3.22641	8.55345	3.28864	0.0899506	0.24536
-20	31.7047	858.796	15882.8	144.365		0.0044	23.9138	39.5963	-56.209	-0.000287879	0.159965		24.8703	819.185	15914.1	144.365	20.0323	3886.84	1644.28	0.159405	198.391	33.0851	3750.32	632.193	0.33031	198.637		23.9171	39.5946	-56.2005	-0.000287245	1.60919	1.36332	3906.88	3783.4	187.19	166.709	127.293	160.507	47.0579	9.67895	77.0065	12.7801	69.4291	3.22642	8.55348	3.28865	0.0899501	0.24536
-15	31.7048	858.826	15882.8	144.365		0.0044	23.9138	39.5961	-56.2089	-0.000288564	0.159966		24.8704	819.216	15914	144.365	20.0323	3886.84	1644.28	0.159405	198.391	33.0851	3750.32	632.194	0.330309	198.637		23.917	39.5945	-56.2004	-0.00028793	1.60919	1.36332	3906.87	3783.4	187.19	166.709	127.292	160.507	47.0579	9.67895	77.0063	12.7801	69.429	3.22643	8.55351	3.28865	0.0899496	0.24536
-10	31.7049	858.856	15882.8	144.365		0.0044	23.9138	39.596	-56.2088	-0.000289241	0.159967		24.8705	819.246	15914	144.366	20.0322	3886.84	1644.29	0.159404	198.391	33.085	3750.32	632.195	0.330308	198.637		23.917	39.5944	-56.2003	-0.000288607	1.60918	1.36331	3906.87	3783.4	187.189	166.709	127.292	160.507	47.0578	9.67896	77.0062	12.7801	69.4289	3.22643	8.55353	3.28866	0.089949	0.245359
-5	31.7049	858.886	15882.7	144.366		0.0044	23.9137	39.5959	-56.2086	-0.000289912	0.159968		24.8706	819.276	15914	144.366	20.0321	3886.84	1644.29	0.159404	198.391	33.085	3750.32	632.197	0.330308	198.637		23.917	39.5942	-56.2001	-0.000289277	1.60918	1.36331	3906.87	3783.4	187.189	166.709	127.292	160.507	47.0578	9.67896	77.0061	12.7801	69.4287	3.22644	8.55356	3.28866	0.0899485	0.245359
0	31.705	858.916	15882.7	144.366		0.0044	23.9135	39.5956	-56.2082	-0.000290574	0.159969		24.8707	819.305	15914	144.366	20.0321	3886.84	1644.3	0.159403	198.391	33.085	3750.32	632.198	0.330307	198.637		23.917	39.5941	-56.2	-0.000289941	1.60918	1.3633	3906.87	3783.4	187.189	166.709	127.292	160.507	47.0577	9.67897	77.006	12.7801	69.4286	3.22645	8.55359	3.28867	0.089948	0.245359
5	23.2008	832.309	15913.2	144.367		0.00304033	18.4741	27.7689	-39.3408	-0.000225041	0.0779585		17.9121	804.276	15935.2	144.367	20.0776	3886.79	1644.15	0.159403	198.388	33.2892	3750.11	632.144	0.330307	198.635		18.4411	27.4674	-39.0928	-0.000220998	1.61168	1.36537	3906.87	3783.4	187.188	166.708	126.933	160.258	47.006	9.66825	77.1221	12.8422	69.5652	3.30258	8.55283	3.28839	0.0903571	0.248396
10	3.76591	778.761	15987.8	144.407		0.00181374	12.016	16.989	-24.4746	-0.00244366	0.000747728		0.570018	761.546	16002.4	144.414	24.2951	3882.54	1639.59	0.15941	198.324	50.1625	3733.03	630.466	0.330313	198.604		17.8383	16.7339	-12.0642	0.0524627	1.67641	1.39569	3906.83	3783.19	187.183	166.674	97.2869	128.965	46.8408	9.62686	90.3755	18.0126	84.5455	10.3122	8.52911	3.27966	0.132305	0.564024
15	1.35013	704.076	16187.7	144.467		0.000840325	5.56838	8.35628	-12.89	-0.000451307	5.1971e-05		0.0920105	695.55	16196.8	144.467	33.9225	3872.37	1580.05	0.159639	198.181	168.735	3601.77	593.186	0.33058	198.489		8.27024	8.14521	-4.49138	-0.0132324	1.81913	1.51101	3906.29	3770.51	187.093	164.57	42.8174	62.5234	46.6049	9.50434	117.626	40.9928	115.048	37.2477	8.21938	3.08573	0.257938	6.38189
20	0.254629	615.428	16450.7	144.499		0.000215351	1.42823	2.73312	-5.13927	-0.000248885	6.79466e-07		0.00825144	612.582	16454.6	144.499	41.6469	3863.3	1463.69	0.16054	198.064	347.016	3334.84	509.867	0.331843	198.394		1.0466	2.53397	-5.95692	-0.000970611	1.93557	1.60578	3904.95	3681.86	186.87	149.866	5.43661	7.82335	46.4154	9.29148	136.675	56.5606	136.34	56.0849	7.61409	2.65231	0.388781	26.9923
25	2.61832e-06	521.483	16742.3	144.517		0	7.67446e-06	0.747549	-2.35175	-8.16126e-05	7.3058e-20		3.46761e-07	520.683	16743.6	144.517	43.1074	3860.09	1328.6	0.162366	198.022	375.634	3134.12	410.761	0.3346	198.361		1.54616e-05	0.585867	-2.63672	-0.000110316	1.97843	1.63885	3903.2	3509.75	186.58	121.317	0.000238523	0.00034076	46.3062	9.10855	139.408	57.8408	139.403	57.8378	6.91133	2.13676	0.416527	31.6279
30	0.247974	431.791	17027.6	144.521		0.000215351	1.41916	2.70458	-5.16888	-1.95827e-05	6.34251e-07		0.00762071	429.101	17031.1	144.522	42.3586	3859.07	1196.18	0.165108	198.005	303.042	3062.66	318.021	0.33887	198.355		0.988248	2.59625	-6.67077	-0.000513863	1.99542	1.64454	3901.43	3365.7	186.287	97.4236	5.06238	7.18	46.2047	9.00141	136.883	53.0555	136.582	52.6294	6.22248	1.65434	0.402182	20.5847
35	1.33078	355.906	17274.7	144.509		0.000840325	5.54121	8.51293	-13.6458	-2.32045e-05	5.00561e-05		0.0868285	347.473	17284	144.51	35.4583	3864.54	1084.84	0.168648	198.066	158.261	3138	245.38	0.344425	198.401		8.16159	8.47903	-8.46754	0.0139796	1.93407	1.59915	3900	3296.26	186.049	85.9058	41.7228	59.4286	46.0584	8.97901	119.211	38.6899	116.75	35.1724	5.64331	1.27646	0.281822	5.6142
40	3.69938	302.26	17453.6	144.483		0.00181374	11.9564	17.6538	-27.1082	-6.68087e-05	0.00071389		0.54518	284.728	17470	144.482	25.211	3874.22	1034.4	0.172624	198.184	21.5831	3271.33	233.601	0.350605	198.507		17.4977	17.6729	-9.42804	-0.00389897	1.81623	1.49337	3899.44	3292.92	185.956	85.3506	97.6081	90.5	45.8732	8.97753	90.5686	8.46064	84.7706	3.07594	5.3809	1.21518	0.142468	0.104416
45	7.54532	276.781	17540.5	144.445		0.00304033	19.955	29.2125	-44.1683	-0.000160883	0.00453726		1.93703	247.71	17565.3	144.445	21.737	3877.58	1026.94	0.176549	198.224	14.317	3283.02	252.867	0.356446	198.509		21.3693	29.1875	-39.7673	-0.0107675	1.77629	1.49108	3899.32	3297.34	185.936	86.0846	118.268	93.7661	45.8817	8.9317	79.9065	5.78955	72.8708	0.208326	5.34213	1.3154	0.105911	0.0459454
50	18.207	281.685	17538.7	144.431		0.0044	27.5601	41.9773	-63.2426	-0.000556888	0.0430824		10.3658	239.839	17573.8	144.431	20.5073	3878.81	1036.23	0.1802	198.241	12.5426	3289.33	274.815	0.361752	198.511		27.7632	41.8738	-63.2193	-0.000731538	1.75925	1.48901	3899.32	3301.88	185.937	86.837	127.021	95.5464	46.5722	9.01813	76.0568	5.11351	68.4964	-0.5734	5.39042	1.42958	0.0942667	0.0352624
55	36.32	315.19	17483.8	144.43		0.00575967	28.9114	54.5925	-82.1861	-0.00073801	0.213301		28.0758	260.678	17529.4	144.43	20.5922	3878.75	1053.21	0.183489	198.244	12.4784	3293.93	297.612	0.366499	198.515		29.0219	54.3612	-82.1634	-0.00067945	1.75599	1.48496	3899.35	3306.41	185.941	87.5881	129.288	96.7269	48.0973	9.26954	76.4002	5.09395	68.7041	-0.662673	5.47877	1.54816	0.0950488	0.0349025
60	49.7563	372.432	17388.1	144.428		0.00698626	26.5555	65.7327	-98.8592	-0.000874515	0.380661		42.1827	306.689	17443	144.429	20.9364	3878.42	1075.77	0.186383	198.247	12.6703	3298.23	321.135	0.370681	198.522		26.6428	65.3157	-98.7152	-0.000797497	1.75261	1.47774	3899.36	3310.9	185.943	88.3333	130.799	97.973	50.0858	9.61445	77.6247	5.17716	69.8391	-0.653079	5.59612	1.67053	0.0982521	0.0359843
65	57.6025	446.687	17261.2	144.425		0.00795967	24.8699	74.2694	-111.546	-0.000962336	0.473519		50.5104	372.292	17323.2	144.425	21.2984	3878.06	1103.81	0.18885	198.253	12.9001	3302.45	345.464	0.37429	198.532		24.9451	73.6333	-111.249	-0.0008858	1.74661	1.46779	3899.36	3315.35	185.943	89.0722	132.084	99.1952	52.0573	9.96155	78.9545	5.27854	71.0928	-0.624012	5.74198	1.79709	0.10168	0.0373015
70	61.9391	530.037	17115.1	144.42		0.00858465	23.8739	79.3968	-119.037	-0.00099391	0.520663		55.1307	450.39	17181.3	144.421	21.6017	3877.73	1136.53	0.190866	198.262	13.1237	3306.65	370.443	0.377324	198.544		23.9356	78.5375	-118.58	-0.000926761	1.73797	1.45603	3899.33	3319.77	185.939	89.8048	133.093	100.317	53.7361	10.2598	80.1326	5.38012	72.2114	-0.58894	5.91218	1.92703	0.104596	0.0386058
75	63.9217	613.87	16963.4	144.415		0.0088	23.1703	80.6991	-120.729	-0.000970829	0.541062		57.3133	532.801	17030.6	144.416	21.8264	3877.47	1172.74	0.192419	198.272	13.3299	3310.82	395.809	0.379783	198.556		23.2194	79.6327	-120.121	-0.000916767	1.7276	1.44353	3899.3	3324.15	185.933	90.5311	133.813	101.318	55.0395	10.4951	81.0787	5.47628	73.1149	-0.552295	6.10054	2.05899	0.106784	0.0398282
80	64.0269	689.548	16819.8	144.41		0.00858465	22.5503	78.157	-116.63	-0.000902564	0.542124		57.5947	610.914	16884.8	144.41	21.9768	3877.27	1211.23	0.193509	198.283	13.5177	3314.97	421.29	0.381676	198.569		22.5888	76.913	-115.891	-0.000862453	1.71674	1.43143	3899.25	3328.49	185.925	91.2512	134.278	102.206	55.9768	10.6698	81.7851	5.56523	73.7935	-0.516364	6.30076	2.19154	0.10826	0.0409588
85	62.3832	749.163	16697.1	144.405		0.00795967	21.9076	72.1092	-107.297	-0.000802733	0.525296		56.1337	676.492	16756.9	144.406	22.0645	3877.13	1250.92	0.19415	198.293	13.6897	3319.1	446.648	0.38302	198.579		21.938	70.7252	-106.454	-0.000776082	1.70669	1.42083	3899.2	3332.79	185.916	91.9653	134.531	102.997	56.585	10.7911	82.2673	5.64635	74.2605	-0.482643	6.50724	2.32345	0.109126	0.0420074
90	58.8981	786.237	16605.9	144.401		0.00698626	21.164	63.1847	-93.7186	-0.000685157	0.487954		52.8604	722.429	16658.2	144.402	22.1021	3877.04	1290.89	0.194366	198.301	13.8489	3323.21	471.684	0.383835	198.587		21.1886	61.7039	-92.8039	-0.000670799	1.69857	1.41266	3899.14	3337.06	185.907	92.6734	134.607	103.703	56.9019	10.8657	82.5453	5.71947	74.5336	-0.45207	6.71518	2.45368	0.109498	0.0429901
95	53.2544	796.257	16553.8	144.399		0.00575967	20.2197	52.2282	-77.197	-0.000561139	0.423094		47.4859	743.373	16597	144.4	22.1003	3876.98	1330.35	0.194191	198.307	13.9991	3327.3	496.225	0.384147	198.592		20.24	50.6963	-76.2448	-0.000557513	1.69323	1.40762	3899.08	3341.3	185.897	93.3758	134.527	104.334	56.9564	10.8979	82.6385	5.78493	74.6309	-0.424749	6.92044	2.58135	0.10948	0.0439276
100	44.7625	777.064	16545	144.399		0.0044	18.8768	40.2272	-59.2291	-0.000438738	0.31827		39.3767	736.176	16578.2	144.399	22.0689	3876.96	1368.58	0.193664	198.309	14.1468	3331.35	520.118	0.383986	198.594		18.8932	38.691	-58.2744	-0.000443862	1.69125	1.40614	3899.03	3345.5	185.888	94.0724	134.28	104.888	56.7661	10.8896	82.569	5.84453	74.5755	-0.398779	7.11929	2.70563	0.109169	0.0448599
105	31.8553	729.071	16579.9	144.4		0.00304033	16.6157	28.2476	-41.406	-0.000324721	0.161628		27.1135	700.188	16603.1	144.4	22.0268	3876.95	1404.84	0.192831	198.307	14.3161	3335.35	543.201	0.383387	198.592		16.6251	26.7533	-40.4814	-0.000334455	1.693	1.40836	3898.98	3349.66	185.88	94.7632	133.755	105.337	56.334	10.8394	82.394	5.90715	74.431	-0.363551	7.30792	2.82571	0.108754	0.0459395
110	10.689	655.351	16655.4	144.405		0.00181374	12.0587	17.3705	-25.332	-0.000280705	0.0111475		7.24694	637.398	16669.7	144.405	22.2409	3876.68	1437.89	0.191742	198.298	14.8743	3338.91	565.218	0.382384	198.585		12.0686	15.9619	-24.4266	-7.2337e-05	1.70208	1.41473	3898.92	3353.79	185.871	95.4476	130.993	105.057	55.6424	10.7418	82.9524	6.11369	75.1496	-0.141573	7.47983	2.94025	0.110878	0.049592
115	1.36303	561.616	16836.3	144.501		0.000840325	5.56855	8.62236	-13.4758	-0.000499863	5.32716e-05		0.0959942	552.488	16845.8	144.501	36.7155	3861.64	1417.88	0.19061	198.092	68.3518	3287.9	570.711	0.381105	198.5		8.38961	7.33976	-3.45006	-0.0137329	1.90786	1.49978	3898.36	3356.25	185.777	95.856	45.5382	55.1245	54.6467	10.5475	123.53	22.4355	120.788	19.1326	7.37576	2.96882	0.30216	1.04722
120	0.255107	455.574	17105.5	144.535		0.000215351	1.42825	2.89857	-5.3347	-0.000260167	6.82789e-07		0.00825438	452.25	17109.6	144.534	45.0173	3851.73	1324.78	0.190144	197.97	179.77	3160.27	530.328	0.380206	198.394		1.05282	1.70209	-5.26765	-0.00126147	2.03029	1.60632	3896.74	3340.04	185.509	93.1669	5.58345	7.41311	53.4812	10.2325	142.971	41.5403	142.627	41.0859	6.89145	2.75875	0.454253	7.24395
125	2.59832e-06	346.59	17403.7	144.552		0	7.63701e-06	0.855387	-2.39975	-6.97472e-05	7.16155e-20		3.408e-07	345.395	17405.1	144.552	46.0179	3848.69	1208.6	0.190712	197.931	226.462	3062.81	463.464	0.380408	198.347		1.53893e-05	-0.214832	-1.91388	-0.000131445	2.06876	1.65326	3894.71	3289.27	185.171	84.7465	0.000239558	0.000323076	51.9999	9.851	144.437	46.361	144.432	46.3559	6.28707	2.41093	0.474671	11.4956
130	0.248122	245.589	17693.4	144.553		0.000215351	1.41914	2.81451	-5.33008	8.08102e-06	6.35235e-07		0.00761037	242.537	17697.1	144.554	44.3078	3848.42	1090.75	0.192331	197.924	204.65	3029.32	394.602	0.381906	198.332		0.989981	1.90638	-6.1507	-0.000588001	2.07621	1.66806	3892.73	3233.97	184.843	75.5724	5.13316	6.94363	49.7243	9.35205	139.749	43.8938	139.446	43.4807	5.67404	2.0527	0.440049	9.38781
135	1.3489	164.621	17939.1	144.536		0.000840325	5.54099	8.68009	-14.1586	1.61826e-05	5.18475e-05		0.0919174	155.824	17948.7	144.536	35.4461	3855.8	987.915	0.1949	198.007	102.261	3102.52	340.02	0.384559	198.379		8.37772	8.00301	-7.60535	0.0152857	1.99274	1.62069	3891.24	3204.78	184.597	70.7315	43.5238	58.1029	45.9596	8.63651	117.7	29.2011	115.138	25.7645	5.1391	1.76877	0.281629	2.344
140	3.76555	115.589	18106.8	144.5		0.00181374	11.9553	17.9102	-28.1564	-2.29618e-05	0.000747544		0.587491	97.7188	18123.7	144.5	23.7359	3867.06	936.713	0.198048	198.145	15.4122	3191.76	337.215	0.387701	198.457		16.9737	17.5401	-11.6683	-0.0063161	1.85491	1.54262	3890.8	3207.18	184.523	71.1288	97.1131	77.0474	40.7491	7.64475	85.0631	6.13064	79.2967	1.54518	4.87275	1.75418	0.126285	0.0532436
145	7.92403	104.93	18171.7	144.458		0.00304033	19.9329	29.5917	-45.8983	-0.000244067	0.00515019		2.30296	75.548	18197.3	144.457	19.7569	3871.08	914.702	0.201326	198.194	10.5892	3201.78	350.474	0.390562	198.458		20.7804	29.5422	-43.5206	-0.00781441	1.80613	1.54191	3890.84	3212.37	184.53	71.9897	114.738	78.7411	37.6406	7.00163	72.7453	4.30091	65.9203	-0.385937	4.75825	1.82315	0.0874942	0.0251343
150	20.3476	127.279	18150.2	144.449		0.0044	27.1096	42.5331	-65.7961	-0.000660309	0.0567012		12.636	84.9904	18186.6	144.449	19.1289	3871.86	906.657	0.204555	198.205	9.66729	3207.92	364.925	0.393062	198.461		27.2814	42.5687	-65.9636	-0.000715872	1.79503	1.5393	3890.99	3217.59	184.555	72.8561	122.985	80.6633	40.0402	7.3804	70.7894	3.94469	63.4675	-0.856212	4.7164	1.89832	0.0820197	0.0209483
155	38.419	172.624	18079.9	144.451		0.00575967	27.8374	55.3493	-85.5088	-0.000880949	0.238838		30.4826	117.402	18127.3	144.451	20.0329	3871.09	914.705	0.207591	198.199	9.91225	3212.87	382.278	0.395171	198.466		27.9197	55.1302	-85.5615	-0.000731437	1.80076	1.53414	3891.12	3222.78	184.577	73.7171	127.539	83.0547	45.3303	8.2808	73.7636	4.04533	66.17	-0.897357	4.75826	1.9886	0.0899553	0.0220234
160	50.9342	234.471	17971.8	144.451		0.00698626	25.8203	66.6843	-102.848	-0.00105374	0.395105		43.5695	167.738	18028.9	144.452	21.053	3870.15	939.02	0.210278	198.195	10.2743	3217.65	402.966	0.396833	198.474		25.8621	66.082	-102.656	-0.000891042	1.80471	1.52591	3891.2	3227.93	184.59	74.5707	131.198	85.3424	50.5094	9.15102	77.126	4.19469	69.3154	-0.883641	4.88475	2.09621	0.0993499	0.0236616
165	58.1383	307.961	17834.7	144.45		0.00795967	24.5226	75.3952	-116.036	-0.00116949	0.479523		51.1419	232.342	17899.2	144.45	21.8709	3869.37	976.502	0.212478	198.197	10.6003	3222.43	426.27	0.398001	198.485		24.5377	74.4306	-115.598	-0.00103744	1.80343	1.51512	3891.24	3233.03	184.596	75.417	133.878	87.2489	54.5777	9.81839	79.8751	4.33272	71.906	-0.858683	5.07973	2.21744	0.107219	0.0251868
170	62.105	387.294	17679.9	144.446		0.00858465	23.7666	80.663	-123.819	-0.00121783	0.522398		55.3226	306.248	17748.8	144.447	22.4495	3868.78	1023.22	0.214098	198.203	10.8725	3227.21	451.245	0.39865	198.497		23.7623	79.4006	-123.169	-0.00112334	1.79739	1.50261	3891.23	3238.09	184.595	76.256	135.687	88.7845	57.4924	10.2851	81.9024	4.45192	73.8263	-0.830646	5.32276	2.34736	0.112968	0.0264969
175	63.8871	465.344	17520.3	144.441		0.0088	23.1941	82.0567	-125.57	-0.0011987	0.540712		57.2667	382.769	17590.3	144.442	22.8241	3868.38	1075.78	0.215091	198.212	11.099	3232	477.098	0.398771	198.511		23.1771	80.5638	-124.75	-0.00113782	1.78816	1.48944	3891.2	3243.1	184.59	77.088	136.822	90.0301	59.4568	10.5946	83.3108	4.55444	75.1675	-0.802227	5.59618	2.48185	0.116769	0.0276126
180	63.8914	534.384	17369.8	144.436		0.00858465	22.6371	79.544	-121.3	-0.00112171	0.540756		57.4291	454.211	17437.4	144.436	23.0397	3868.11	1131.56	0.215447	198.223	11.2909	3236.79	503.242	0.398373	198.523		22.6132	77.8836	-120.351	-0.00108891	1.77748	1.47674	3891.15	3248.08	184.582	77.9133	137.457	91.0614	60.6779	10.7874	84.222	4.64335	76.0412	-0.774867	5.88633	2.61785	0.118986	0.0285757
185	62.2063	587.037	17241.2	144.431		0.00795967	22.0154	73.4557	-111.584	-0.00100214	0.523455		55.921	512.87	17303.4	144.431	23.1342	3867.96	1188.55	0.215186	198.233	11.4571	3241.56	529.251	0.397477	198.534		21.9891	71.6877	-110.55	-0.00099246	1.76698	1.46561	3891.1	3253.01	184.572	78.732	137.715	91.9329	61.3125	10.8928	84.7318	4.72083	76.5353	-0.749605	6.18279	2.75315	0.119964	0.029423
190	58.7179	617.139	17145.1	144.427		0.00698626	21.2661	64.4213	-97.4517	-0.00085643	0.485964		52.6464	551.955	17199.5	144.427	23.1359	3867.9	1245.19	0.214348	198.242	11.604	3246.31	554.81	0.396112	198.543		21.2408	62.603	-96.3739	-0.000865615	1.75798	1.45699	3891.04	3257.91	184.563	79.5442	137.681	92.6792	61.4678	10.9292	84.907	4.78822	76.7123	-0.727154	6.47745	2.8861	0.119981	0.0301825
195	53.0989	620.393	17089.4	144.424		0.00575967	20.2979	53.2939	-80.2575	-0.00069897	0.421239		47.3038	566.317	17134.3	144.424	23.0647	3867.92	1300.23	0.212992	198.249	11.7366	3251.03	579.671	0.394311	198.548		20.2758	51.4806	-79.1779	-0.000723264	1.75147	1.4516	3890.98	3262.77	184.553	80.3501	137.397	93.319	61.2105	10.9067	84.7932	4.84644	76.6149	-0.707622	6.76374	3.01543	0.119243	0.0308761
200	44.6584	594.829	17078.2	144.423		0.0044	18.9187	41.0778	-61.5599	-0.000541004	0.316958		39.257	552.981	17112.6	144.423	22.9341	3868	1352.55	0.211187	198.252	11.8603	3255.73	603.618	0.392115	198.55		18.9006	39.3222	-60.5178	-0.000576831	1.74806	1.44985	3890.93	3267.59	184.545	81.1498	136.862	93.8541	60.5712	10.8281	84.4228	4.89705	76.2758	-0.689547	7.03592	3.14	0.117897	0.0315307
205	31.8441	541.098	17111.6	144.424		0.00304033	16.6175	28.8617	-43.0147	-0.000392283	0.161504		27.0989	511.51	17135.8	144.424	22.7611	3868.13	1401.05	0.209012	198.252	11.9928	3260.38	626.426	0.389565	198.548		16.6002	27.2133	-42.0458	-0.000434383	1.74809	1.45188	3890.89	3272.37	184.538	81.9432	135.952	94.2554	59.5395	10.688	83.8456	4.9466	75.7521	-0.664556	7.28824	3.25864	0.116125	0.0322389
210	10.8829	462.637	17186.4	144.428		0.00181374	12.0493	17.7525	-26.29	-0.000314543	0.0116746		7.44127	444.231	17201.2	144.428	22.7974	3868.06	1444.02	0.206552	198.245	12.4148	3264.7	647.763	0.386709	198.542		12.0402	16.2574	-25.3865	-0.000152442	1.75494	1.45798	3890.86	3277.12	184.533	82.7302	132.727	94.0188	58.0407	10.469	83.8398	5.10406	75.9343	-0.494134	7.51176	3.36964	0.116496	0.0345476
215	1.37043	365.782	17365.2	144.524		0.000840325	5.56861	8.80282	-13.9035	-0.000505622	5.40274e-05		0.0982498	356.427	17374.9	144.524	37.2247	3853.08	1431.35	0.204067	198.039	54.5335	3226.27	654.874	0.383665	198.468		8.4497	7.50286	-3.69097	-0.0139873	1.96061	1.53155	3890.31	3280.8	184.442	83.3407	46.5541	52.7958	55.8773	10.1011	123.599	18.661	120.796	15.4984	7.44582	3.40663	0.310601	0.6666
220	0.256211	259.429	17631.1	144.555		0.000215351	1.42828	2.92662	-5.4086	-0.000233546	6.90496e-07		0.00839166	256.055	17635.3	144.554	45.0583	3843.66	1340.62	0.202353	197.922	150.337	3121.38	619.407	0.38102	198.364		1.06435	1.78807	-5.43353	-0.00141778	2.07832	1.63612	3888.72	3271.71	184.178	81.8335	5.67512	7.37448	52.7868	9.48627	141.658	37.2446	141.31	36.7922	6.97384	3.22213	0.455082	5.06607
225	2.64956e-06	155.614	17921.4	144.566		0	7.727e-06	0.778645	-2.30496	4.19633e-06	7.53456e-20		3.53668e-07	154.51	17922.8	144.566	44.4584	3842.35	1219.96	0.201846	197.901	192.186	3045.06	555.131	0.379484	198.317		1.56348e-05	-0.129214	-2.03437	-0.00015663	2.09938	1.6835	3886.81	3237.25	183.861	76.117	0.000245807	0.000330042	47.4636	8.46575	139.478	42.3254	139.479	42.3205	6.34621	2.88777	0.443045	8.27909
230	0.251871	71.9422	18192	144.552		0.000215351	1.41902	2.63258	-5.20718	0.000174139	6.60495e-07		0.00820186	69.1685	18195.6	144.553	39.1837	3846.04	1084.11	0.202635	197.934	170.675	3028.77	484.216	0.379302	198.305		1.02698	2.08555	-6.36008	-0.000408371	2.06586	1.69515	3885.22	3199.45	183.598	69.8469	5.28969	7.32469	36.4779	6.46797	126.296	39.549	125.995	39.1145	5.63952	2.51888	0.344152	6.52952
235	1.41648	31.9421	18395.4	144.513		0.000840325	5.54006	8.36652	-14.1044	0.000157439	5.88746e-05		0.116336	23.7783	18404.7	144.513	25.9439	3858.54	939.095	0.204783	198.08	62.5463	3121.09	422.825	0.380418	198.375		8.77126	8.45974	-6.84614	0.0143529	1.91958	1.62499	3884.48	3183.64	183.475	67.2331	45.1594	61.7936	20.372	3.60891	90.8686	20.3495	88.214	16.6983	4.88514	2.19952	0.150873	0.876885
240	3.9451	36.866	18506.4	144.478		0.00181374	11.9532	17.6656	-28.4607	-8.87964e-05	0.000843704		0.716093	19.7309	18522.9	144.478	17.7837	3866.81	830.158	0.208104	198.186	11.3059	3176.95	407.851	0.38221	198.427		15.4416	18.382	-17.9581	-0.00804212	1.81386	1.57266	3884.59	3188.26	183.494	67.9909	88.4939	67.1673	18.1685	3.19436	65.9086	4.54573	60.6462	0.547822	4.31845	2.12162	0.0708898	0.0286514
245	8.69652	63.0065	18531	144.456		0.00304033	19.8887	29.5179	-46.7897	-0.000419981	0.00655015		3.08208	34.0742	18556.8	144.456	17.1458	3867.73	766.676	0.212111	198.196	8.96126	3184.69	406.691	0.384056	198.429		20.4205	30.4089	-46.5956	-0.00321259	1.80357	1.57117	3884.88	3193.65	183.541	68.8853	108.993	71.9738	26.5941	4.61202	63.8573	3.64111	57.3686	-0.642777	3.98822	2.11559	0.0658954	0.0180002
250	22.3519	101.681	18493.7	144.458		0.0044	26.6381	42.5713	-67.2253	-0.000741339	0.0712707		14.7795	59.5625	18530.9	144.459	18.3548	3866.78	743.901	0.216344	198.185	8.84042	3190.19	413.463	0.38578	198.432		26.8644	43.2233	-67.8086	-0.000640313	1.8149	1.56787	3885.14	3199.03	183.584	69.7778	120.619	75.9574	36.4893	6.235	67.8448	3.59667	60.6614	-0.924026	3.86975	2.15082	0.0755161	0.017518
255	39.6599	152.149	18415.2	144.463		0.00575967	27.1959	55.4519	-87.3868	-0.000970053	0.254186		31.9097	96.9376	18463.7	144.464	19.9953	3865.33	752.156	0.220424	198.171	9.26137	3195.11	426.563	0.38725	198.438		27.3162	55.6501	-87.7316	-0.000770825	1.82928	1.56207	3885.33	3204.37	183.616	70.6631	127.462	79.2416	45.2236	7.61668	73.1745	3.76615	65.5845	-0.949505	3.91269	2.21897	0.0896179	0.019226
260	51.372	213.961	18301.2	144.465		0.00698626	25.5511	66.8404	-105.107	-0.00116049	0.400435		44.0856	147.139	18359.5	144.466	21.3874	3864.05	783.788	0.224066	198.163	9.67293	3199.99	444.339	0.388366	198.447		25.6194	66.5652	-105.157	-0.000976184	1.83736	1.55335	3885.44	3209.66	183.635	71.5406	132.267	81.8737	52.1014	8.66105	77.6827	3.93451	69.8079	-0.937306	4.07724	2.31144	0.102531	0.0209728
265	58.1796	284.8	18159.1	144.465		0.00795967	24.4977	75.6077	-118.581	-0.00129219	0.479984		51.1905	209.01	18225.1	144.465	22.4318	3863.06	832.194	0.227064	198.162	10.0146	3204.89	465.268	0.389065	198.458		24.5336	74.9302	-118.36	-0.00115046	1.83843	1.54214	3885.49	3214.9	183.643	72.4104	135.583	83.9318	57.1552	9.3965	81.1083	4.07813	73.0372	-0.915794	4.32904	2.42031	0.112789	0.0224803
270	61.9561	359.989	17999.9	144.461		0.00858465	23.8659	80.9347	-126.532	-0.00135093	0.520841		55.1449	278.697	18070.3	144.462	23.1582	3862.33	891.857	0.229288	198.166	10.2915	3209.81	488.116	0.389315	198.471		23.88	79.9405	-126.086	-0.00125226	1.83379	1.52925	3885.49	3220.1	183.642	73.2729	137.776	85.5463	60.6927	9.89165	83.571	4.19855	75.3703	-0.891242	4.63941	2.53916	0.120212	0.0237408
275	63.6379	433.009	17836.4	144.456		0.0088	23.358	82.3839	-128.322	-0.00133507	0.538187		56.9699	350.124	17907.8	144.457	23.6269	3861.83	958.497	0.230667	198.175	10.5188	3214.74	511.973	0.389104	198.484		23.3587	81.1494	-127.697	-0.00127268	1.82534	1.51575	3885.45	3225.26	183.637	74.1284	139.145	86.8393	63.0482	10.2125	85.2573	4.3007	76.9756	-0.866027	4.98607	2.66326	0.125127	0.0248009
280	63.5831	496.514	17682.5	144.451		0.00858465	22.8347	79.9146	-123.96	-0.00125394	0.537631		57.0634	415.983	17751.6	144.452	23.8952	3861.5	1028.88	0.231186	198.185	10.7098	3219.67	536.198	0.388437	198.497		22.8283	78.5065	-123.2	-0.00122101	1.81498	1.50275	3885.4	3230.38	183.627	74.9769	139.905	87.9021	64.4886	10.4085	86.3274	4.38861	78.0006	-0.841548	5.35221	2.78928	0.127985	0.0257099
285	61.8598	543.393	17551.1	144.446		0.00795967	22.2277	73.8497	-114.032	-0.00112349	0.519831		55.5128	468.841	17614.7	144.447	24.0085	3861.32	1100.56	0.230868	198.196	10.8743	3224.58	560.338	0.387334	198.509		22.2191	72.329	-113.181	-0.00111443	1.80445	1.49138	3885.33	3235.45	183.616	75.8188	140.205	88.7959	65.2031	10.5123	86.898	4.46487	78.5533	-0.818857	5.72505	2.91486	0.129202	0.026506
290	58.3443	567.674	17453.1	144.442		0.00698626	21.4791	64.8132	-99.5904	-0.000961508	0.481819		52.2109	502.106	17508.7	144.442	24	3861.26	1171.59	0.229768	198.205	11.019	3229.47	584.058	0.385821	198.517		21.4716	63.2376	-98.6919	-0.000971733	1.79515	1.48258	3885.26	3240.49	183.605	76.654	140.14	89.5578	65.3173	10.5436	87.049	4.53091	78.7079	-0.798689	6.09456	3.03825	0.12911	0.0272159
295	52.7023	565.222	17396.1	144.439		0.00575967	20.4989	53.6565	-82.0177	-0.000784128	0.416495		46.8489	510.791	17442	144.439	23.8924	3861.3	1240.39	0.227966	198.212	11.1484	3234.34	607.095	0.383929	198.523		20.4946	52.081	-81.1133	-0.000809685	1.78809	1.47707	3885.2	3245.48	183.594	77.4829	139.759	90.2057	64.907	10.5121	86.8326	4.58759	78.5137	-0.781198	6.45247	3.15809	0.127955	0.027859
300	44.2331	534.225	17384.4	144.438		0.0044	19.0924	41.3864	-62.9065	-0.000604489	0.311596		38.7812	492.077	17419.7	144.438	23.6998	3861.44	1305.55	0.225557	198.216	11.2673	3239.17	629.212	0.381695	198.525		19.0918	39.8636	-62.036	-0.000641698	1.78389	1.47526	3885.14	3250.44	183.585	78.3053	139.056	90.7385	64.0004	10.4186	86.2813	4.63616	78.0037	-0.765022	6.79143	3.27314	0.125901	0.0284561
305	31.3607	475.532	17418	144.438		0.00304033	16.7369	29.0981	-43.9493	-0.000434264	0.156191		26.5805	445.719	17442.7	144.439	23.4363	3861.66	1365.62	0.222652	198.217	11.3911	3243.97	650.151	0.379159	198.523		16.7368	27.6774	-43.1487	-0.000477787	1.78284	1.47728	3885.1	3255.36	183.578	79.1215	137.884	91.1182	62.5649	10.2528	85.4345	4.68245	77.2261	-0.742023	7.10393	3.38206	0.123117	0.0290852
310	10.2761	392.884	17493.3	144.442		0.00181374	12.0713	17.9082	-26.8529	-0.00034797	0.010073		6.82784	374.338	17508.5	144.443	23.3813	3861.69	1418.38	0.219372	198.211	11.8137	3248.43	669.511	0.376366	198.517		12.0828	16.6358	-26.1076	-0.000126031	1.78873	1.48344	3885.07	3260.24	183.573	79.9311	133.972	90.7774	60.4582	9.9848	85.1434	4.84036	77.1632	-0.565009	7.37837	3.48278	0.12254	0.0312834
315	1.3711	293.19	17674.7	144.538		0.000840325	5.5686	8.87862	-14.165	-0.000504267	5.40958e-05		0.0983455	283.78	17684.6	144.538	37.8275	3846.68	1411.51	0.216036	198.005	51.1768	3212.99	674.879	0.373432	198.446		8.46065	7.79655	-4.1218	-0.0142023	1.99491	1.55435	3884.51	3264.17	183.479	80.5822	46.8653	51.8524	57.296	9.51672	124.402	17.6352	121.581	14.5293	7.34261	3.5107	0.320741	0.587065
320	0.25672	186.616	17939.5	144.567		0.000215351	1.42829	2.92684	-5.45043	-0.000200537	6.94071e-07		0.00845238	183.272	17943.6	144.566	45.0021	3837.92	1323.56	0.213524	197.894	142.086	3114.66	638.768	0.370906	198.342		1.06954	2.01007	-5.69993	-0.00143316	2.10561	1.65772	3882.92	3256.74	183.216	79.3505	5.71254	7.37131	52.2341	8.65788	140.716	35.8259	140.369	35.3738	6.88511	3.32285	0.453947	4.52527
325	2.70786e-06	88.7914	18223	144.57		0	7.82161e-06	0.685509	-2.20826	0.000103887	7.97327e-20		3.68426e-07	87.8371	18224.2	144.57	42.3734	3838.78	1198.14	0.212344	197.896	180.52	3046.19	572.394	0.369481	198.296		1.59087e-05	0.03808	-2.21312	-0.000122789	2.10441	1.70396	3881.15	3226.71	182.923	74.3686	0.000251947	0.000341538	42.0024	6.93554	133.852	40.7258	133.859	40.7212	6.2327	2.97757	0.402463	7.30451
330	0.256772	26.3501	18472.1	144.54		0.000215351	1.41888	2.39232	-5.01569	0.000289656	6.94433e-07		0.00903155	23.9529	18475.5	144.541	33.3249	3846.67	1040.3	0.212706	197.976	153.91	3041.23	495.398	0.369444	198.29		1.07481	2.22313	-6.46982	-7.95343e-05	2.02433	1.71031	3879.99	3195.14	182.731	69.1319	5.4606	7.94159	21.2524	3.50002	110.845	37.1352	110.541	36.6657	5.41163	2.57704	0.24893	5.30977
335	1.45118	16.7592	18643.9	144.506		0.000840325	5.53998	8.20416	-14.119	1.41167e-05	6.26987e-05		0.131149	8.93437	18652.9	144.505	22.2292	3857.49	865.855	0.21483	198.106	46.8072	3138.03	429.225	0.370786	198.37		8.81916	8.64594	-6.71395	0.0126202	1.89399	1.62977	3879.72	3184.84	182.685	67.4292	45.4851	61.6144	10.0159	1.65078	79.4827	16.1081	76.7975	12.4647	4.50415	2.23281	0.110761	0.491095
340	3.96481	33.1174	18740.9	144.484		0.00181374	11.9532	17.6386	-28.8325	-0.000152567	0.000854698		0.731275	16.0934	18757.5	144.484	17.3073	3862.64	747.598	0.218406	198.172	11.0462	3178.75	412.163	0.372821	198.408		15.2948	18.5372	-19.1384	-0.0073963	1.82781	1.59204	3879.95	3189.8	182.723	68.2466	87.6492	66.5066	16.3913	2.67946	64.074	4.42653	58.8594	0.467911	3.88898	2.14406	0.0671428	0.0273504
345	8.71955	60.8646	18761.4	144.465		0.00304033	19.8876	29.5242	-47.4692	-0.000457697	0.00659504		3.10618	31.9814	18787.6	144.465	17.1692	3863.1	685.524	0.222745	198.176	8.9113	3186.27	409.477	0.374938	198.41		20.4357	30.5674	-47.4213	-0.00314445	1.82365	1.59038	3880.27	3195.19	182.777	69.1398	109.143	71.7312	26.866	4.33298	63.6555	3.60561	57.1574	-0.663831	3.56607	2.13009	0.0660755	0.0178001
350	22.317	98.8307	18721.7	144.468		0.0044	26.6476	42.5942	-68.2091	-0.000788343	0.0710029		14.7428	56.7387	18759.4	144.469	18.5316	3862.03	667.384	0.227296	198.163	8.80125	3191.76	415.044	0.376947	198.413		26.8989	43.408	-68.9139	-0.000693819	1.83675	1.5869	3880.56	3200.56	182.825	70.0306	121.246	75.7136	37.466	5.95611	68.1195	3.56567	60.8985	-0.940501	3.47171	2.15905	0.076978	0.0173631
355	39.5322	147.529	18640.8	144.474		0.00575967	27.2636	55.4963	-88.6657	-0.00103238	0.2526		31.7633	92.3144	18689.9	144.474	20.2887	3860.48	681.877	0.231635	198.148	9.21717	3196.67	426.911	0.378719	198.419		27.4069	55.8498	-89.1302	-0.00082823	1.85239	1.5809	3880.77	3205.88	182.86	70.9143	128.432	78.9719	46.7044	7.3232	73.7835	3.73263	66.1354	-0.966958	3.5471	2.22077	0.0922677	0.019043
360	51.1805	206.705	18524.2	144.476		0.00698626	25.6712	66.9153	-106.645	-0.00123726	0.398106		43.8598	139.837	18583.4	144.477	21.7861	3859.11	720.96	0.235447	198.138	9.62718	3201.54	443.45	0.380156	198.428		25.7583	66.7701	-106.799	-0.00103999	1.86156	1.57197	3880.9	3211.16	182.881	71.7902	133.505	81.6016	54.007	8.36637	78.5846	3.89983	70.6359	-0.955778	3.75041	2.30681	0.10639	0.0207748
365	57.9376	274.189	18379.6	144.475		0.00795967	24.6563	75.7214	-120.316	-0.00138033	0.47728		50.9029	198.302	18446.5	144.476	22.9156	3858.04	777.731	0.238504	198.137	9.97055	3206.43	463.192	0.381195	198.439		24.7065	75.142	-120.179	-0.00122366	1.86344	1.56055	3880.95	3216.4	182.89	72.6585	137.015	83.6754	59.3888	9.11087	82.2435	4.04366	74.0871	-0.934995	4.04573	2.40951	0.117707	0.0222832
370	61.6749	345.51	18217.9	144.472		0.00858465	24.0524	81.0914	-128.385	-0.00144591	0.517889		54.8098	264.07	18289.3	144.473	23.7003	3857.25	846.338	0.240656	198.141	10.2508	3211.34	484.929	0.381802	198.453		24.0771	80.1652	-128.003	-0.0013336	1.85929	1.54747	3880.96	3221.59	182.89	73.5195	139.329	85.313	63.143	9.61933	84.865	4.16499	76.5717	-0.910919	4.40262	2.52259	0.125907	0.0235535
375	63.3286	414.373	18052.1	144.467		0.0088	23.5619	82.5818	-130.203	-0.00143158	0.535038		56.6015	331.29	18124.6	144.468	24.1999	3856.72	922.163	0.24183	198.149	10.4818	3216.26	507.761	0.381962	198.466		23.5698	81.3897	-129.623	-0.00135798	1.851	1.53378	3880.92	3226.74	182.884	74.3734	140.752	86.6301	65.6066	9.95418	86.6344	4.26826	78.257	-0.886007	4.79706	2.64135	0.13127	0.0246271
380	63.2549	473.625	17896.2	144.462		0.00858465	23.0459	80.1451	-125.778	-0.00134665	0.534285		56.6739	392.858	17966.3	144.463	24.474	3856.39	1001.68	0.242012	198.159	10.6765	3221.17	531.041	0.38168	198.479		23.0442	78.7588	-125.049	-0.00130512	1.84053	1.52061	3880.86	3231.84	182.875	75.2204	141.509	87.7151	67.0584	10.1632	87.719	4.35731	79.2968	-0.861723	5.21068	2.76246	0.134261	0.0255502
385	61.5191	516.306	17763	144.457		0.00795967	22.4375	74.0983	-115.706	-0.00120768	0.516247		55.1111	441.497	17827.5	144.457	24.5717	3856.22	1082.16	0.241235	198.17	10.8442	3226.07	554.309	0.38097	198.491		22.4313	72.5834	-114.875	-0.00119252	1.82965	1.50909	3880.79	3236.91	182.863	76.0606	141.758	88.6279	67.7005	10.2782	88.2444	4.43457	79.8073	-0.839161	5.62936	2.88349	0.135335	0.0263592
390	57.9947	536.569	17663.6	144.452		0.00698626	21.6795	65.0617	-101.051	-0.00103354	0.477919		51.8028	470.742	17720	144.453	24.5292	3856.19	1161.48	0.23957	198.18	10.9913	3230.94	577.22	0.379855	198.5		21.6727	63.4801	-100.164	-0.00103997	1.81981	1.50017	3880.72	3241.94	182.851	76.8944	141.6	89.4043	67.669	10.3182	88.298	4.50139	79.8701	-0.819088	6.04195	3.00268	0.134868	0.0270795
395	52.3433	530.378	17605.6	144.449		0.00575967	20.6816	53.8857	-83.218	-0.000841677	0.412182		46.4364	475.707	17652.2	144.45	24.3714	3856.28	1237.84	0.237116	198.188	11.1222	3235.8	599.496	0.378365	198.505		20.6768	52.2967	-82.3199	-0.00086552	1.81206	1.49456	3880.66	3246.92	182.841	77.7216	141.085	90.0605	67.0448	10.2919	87.9364	4.55848	79.5387	-0.801684	6.43922	3.11856	0.133137	0.0277282
400	43.8567	496.025	17593.3	144.448		0.0044	19.2461	41.5794	-63.8219	-0.00064659	0.30685		38.3596	453.676	17629.1	144.448	24.1123	3856.49	1309.67	0.233994	198.193	11.2409	3240.63	620.88	0.376534	198.507		19.244	40.0392	-62.9557	-0.000684005	1.807	1.4927	3880.61	3251.87	182.832	78.5426	140.203	90.5911	65.8526	10.1977	87.191	4.60684	78.8453	-0.7856	6.81286	3.2298	0.130321	0.0283229
405	30.9388	434.5	17626.6	144.448		0.00304033	16.84	29.2429	-44.5815	-0.00046124	0.151605		26.128	404.536	17651.6	144.449	23.7626	3856.81	1375.29	0.230336	198.195	11.362	3245.42	641.08	0.374402	198.505		16.8378	27.8046	-43.7857	-0.000506704	1.80489	1.49468	3880.57	3256.78	182.827	79.3572	138.786	90.9491	64.0372	10.0203	86.0903	4.65193	77.8283	-0.762509	7.15421	3.33488	0.126569	0.0289366
410	9.7528	349.784	17701.7	144.452		0.00181374	12.0886	17.9988	-27.2304	-0.000372843	0.00880446		6.29905	331.146	17717.1	144.452	23.6269	3856.93	1432.09	0.226291	198.19	11.8088	3249.85	659.625	0.37201	198.499		12.1028	16.7132	-26.484	-7.45199e-05	1.80988	1.50087	3880.56	3261.66	182.825	80.1653	134.239	90.4744	61.3881	9.71809	85.5533	4.81863	77.5567	-0.568838	7.44969	3.43135	0.125128	0.0312575
415	1.37195	249.292	17884.4	144.547		0.000840325	5.56858	8.91438	-14.3331	-0.000497279	5.41832e-05		0.0985129	239.85	17894.4	144.547	37.8825	3842.12	1426.21	0.22222	197.986	50.8717	3214.7	663.865	0.369479	198.428		8.47159	7.82864	-4.26828	-0.0143179	2.01422	1.57168	3880	3265.57	182.733	80.8146	46.9484	51.8227	57.3206	9.16127	124.052	17.4794	121.227	14.3754	7.41909	3.4534	0.321674	0.580084
420	0.257377	144.479	18146.7	144.573		0.000215351	1.4283	2.90415	-5.45954	-0.000163034	6.98699e-07		0.00854494	141.174	18150.8	144.572	44.2834	3834.19	1336.86	0.219051	197.883	140.742	3117.6	626.556	0.367353	198.325		1.07618	2.00971	-5.73387	-0.00146423	2.11675	1.67461	3878.48	3258.34	182.479	79.6156	5.74241	7.4399	50.3061	8.05353	138.528	35.483	138.181	35.0269	6.95429	3.25932	0.439563	4.44002
425	2.92643e-06	54.9418	18421.7	144.568		0	1.00149e-05	0.5724	-2.09586	0.000202017	9.75635e-20		3.87147e-07	54.145	18422.9	144.568	39.6074	3837.3	1202.43	0.217346	197.908	176.719	3052.57	557.425	0.366331	198.281		1.78488e-05	0.0209144	-2.22442	-0.000125452	2.09214	1.71922	3876.91	3229.28	182.22	74.7958	0.00025856	0.000358053	34.9847	5.59903	126.765	40.1121	126.778	40.1081	6.25502	2.89971	0.351635	7.00011
430	0.260696	12.2568	18651	144.531		0.000215351	1.41879	2.23155	-4.8836	0.000226	7.22367e-07		0.00973724	10.1043	18654.2	144.532	29.5	3846.63	1023.42	0.217421	198.005	146.193	3053.99	475.185	0.366744	198.279		1.11256	2.2258	-6.45552	6.52497e-05	1.99467	1.72122	3876.13	3200.18	182.089	69.9688	5.5832	8.48349	11.2383	1.7993	100.246	35.927	99.9304	35.426	5.32379	2.47189	0.195067	4.79064
435	1.45842	14.4692	18809.6	144.509		0.000840325	5.54004	8.17151	-14.2128	-3.83069e-05	6.35145e-05		0.134431	6.71672	18818.6	144.509	21.4936	3854.53	838.327	0.219509	198.101	44.3301	3147.25	407.859	0.368576	198.359		8.81209	8.67435	-6.83664	0.0121042	1.89883	1.64098	3876.02	3191.58	182.072	68.5424	45.4597	61.5281	7.98777	1.28188	77.0051	15.3587	74.3174	11.7186	4.36095	2.12167	0.103552	0.440491
440	3.96438	32.517	18903.6	144.491		0.00181374	11.9532	17.6371	-29.1146	-0.000172005	0.000854459		0.730907	15.5132	18920.4	144.49	17.2593	3859.03	719.601	0.223134	198.159	11.2534	3185.27	390.676	0.371084	198.394		15.3009	18.5588	-19.4866	-0.00729355	1.84119	1.60573	3876.29	3196.52	182.117	69.3613	87.501	67.3244	16.28	2.5945	63.7222	4.49124	58.5161	0.483972	3.74334	2.03228	0.0667704	0.0283861
445	8.70008	60.1929	18922.7	144.472		0.00304033	19.8889	29.529	-47.9473	-0.000478527	0.00655707		3.08687	31.3226	18949.1	144.472	17.1969	3859.44	658.991	0.227538	198.162	9.0695	3192.79	388.042	0.373659	198.396		20.4528	30.5914	-47.9195	-0.00320744	1.83787	1.60387	3876.64	3201.86	182.175	70.2461	109.189	72.5991	27.0884	4.26515	63.5525	3.65563	57.0515	-0.665461	3.42805	2.01858	0.0662887	0.0184377
450	22.2327	97.64	18881.3	144.475		0.0044	26.6689	42.605	-68.8961	-0.000819628	0.0703562		14.6527	55.5537	18919.3	144.476	18.5958	3858.36	642.977	0.232144	198.149	8.94327	3198.23	393.695	0.376112	198.4		26.9319	43.4318	-69.6293	-0.000721777	1.8513	1.60023	3876.95	3207.18	182.227	71.1286	121.461	76.5753	37.8751	5.88631	68.1204	3.60978	60.8864	-0.94768	3.34474	2.04799	0.077512	0.017928
455	39.415	145.462	18798.3	144.481		0.00575967	27.3254	55.5166	-89.5559	-0.00107377	0.251145		31.6285	90.2392	18847.9	144.481	20.3953	3856.79	660.109	0.236516	198.133	9.36112	3203.09	405.656	0.378312	198.406		27.4769	55.8656	-90.039	-0.000859556	1.86732	1.59406	3877.19	3212.45	182.265	72.0041	128.779	79.8356	47.2918	7.25938	73.8981	3.77698	66.2293	-0.974015	3.43386	2.11021	0.0932397	0.0196424
460	51.0481	203.404	18679.5	144.483		0.00698626	25.7541	66.9496	-107.711	-0.00128765	0.396493		43.7035	136.508	18739.3	144.484	21.9345	3855.4	702.279	0.240323	198.123	9.77702	3207.91	422.33	0.380162	198.415		25.8458	66.776	-107.869	-0.00107802	1.87683	1.58496	3877.33	3217.69	182.289	72.8719	133.958	82.4804	54.757	8.31621	78.81	3.94601	70.8342	-0.96191	3.65323	2.19695	0.107844	0.0214265
465	57.7882	269.344	18532.6	144.483		0.00795967	24.7544	75.7733	-121.514	-0.00143752	0.475605		50.7251	193.405	18600.1	144.483	23.098	3854.31	762.487	0.243327	198.121	10.1272	3212.74	442.269	0.381598	198.427		24.8059	75.1429	-121.366	-0.00126978	1.87894	1.57336	3877.4	3222.87	182.301	73.732	137.546	84.5754	60.2653	9.0777	82.5587	4.09216	74.3706	-0.940058	3.96643	2.30067	0.119588	0.0229888
470	61.5102	338.911	18368.4	144.479		0.00858465	24.1621	81.1627	-129.658	-0.00150687	0.516152		54.6131	257.394	18440.5	144.48	23.9051	3853.51	834.742	0.245374	198.125	10.4139	3217.6	464.269	0.382582	198.44		24.1856	80.1681	-129.251	-0.00138634	1.87486	1.56009	3877.42	3228.01	182.304	74.5848	139.905	86.2342	64.0986	9.60309	85.2388	4.21582	76.9112	-0.914911	4.3423	2.41511	0.128092	0.0243089
475	63.1525	405.912	18200.3	144.475		0.0088	23.6784	82.6713	-131.488	-0.00149293	0.533236		56.3914	322.731	18273.5	144.475	24.4147	3852.98	914.282	0.246389	198.134	10.6505	3222.46	487.423	0.3831	198.454		23.6835	81.3994	-130.876	-0.00141416	1.86648	1.5462	3877.39	3233.11	182.3	75.4305	141.343	87.5695	66.5941	9.95313	87.0344	4.3212	78.6217	-0.888981	4.75606	2.53556	0.133611	0.0254262
480	63.0714	463.287	18042	144.469		0.00858465	23.1646	80.2487	-127.013	-0.00140509	0.532404		56.4556	382.406	18112.8	144.47	24.6879	3852.66	997.444	0.24636	198.144	10.8498	3227.32	511.076	0.383153	198.467		23.1589	78.7765	-126.247	-0.00136114	1.8558	1.53285	3877.35	3238.17	182.292	76.2693	142.091	88.6688	68.0355	10.175	88.1154	4.41204	79.6586	-0.863757	5.18867	2.6586	0.136617	0.0263865
485	61.3307	504.153	17906.8	144.463		0.00795967	22.5541	74.2092	-116.835	-0.00126039	0.514255		54.8885	429.222	17972	144.464	24.775	3852.51	1081.41	0.245325	198.155	11.0212	3232.16	534.757	0.382754	198.479		22.5432	72.6069	-115.965	-0.00124514	1.84462	1.52116	3877.29	3243.18	182.282	77.1015	142.309	89.5915	68.6311	10.3004	88.6117	4.49074	80.1419	-0.840351	5.62543	2.78178	0.137584	0.0272267
490	57.8026	522.717	17805.6	144.459		0.00698626	21.79	65.1714	-102.03	-0.00107842	0.475767		51.5783	456.77	17862.5	144.46	24.7142	3852.52	1163.93	0.243363	198.166	11.171	3236.99	558.108	0.381927	198.488		21.7783	63.5047	-101.106	-0.00108666	1.8344	1.51209	3877.23	3248.16	182.273	77.9272	142.101	90.3733	68.5219	10.3481	88.6141	4.55861	80.1564	-0.819547	6.05472	2.90326	0.136909	0.0279722
495	52.1466	514.991	17746.2	144.456		0.00575967	20.782	53.9858	-84.0167	-0.000877429	0.409812		46.2101	460.21	17793.1	144.456	24.5309	3852.65	1243.16	0.240585	198.174	11.3035	3241.8	580.839	0.380701	198.494		20.7723	52.3169	-83.0846	-0.000904637	1.82621	1.50635	3877.18	3253.1	182.264	78.7464	141.519	91.0294	67.791	10.3263	88.1813	4.61631	79.7578	-0.801533	6.46687	3.02151	0.134886	0.0286396
500	43.65	479.316	17732.7	144.454		0.0044	19.3305	41.6625	-64.4268	-0.000672763	0.304244		38.128	436.874	17768.7	144.455	24.2393	3852.91	1317.43	0.237119	198.179	11.4224	3246.58	602.678	0.379109	198.496		19.324	40.0503	-63.532	-0.000714805	1.82065	1.50438	3877.15	3258	182.258	79.5593	140.55	91.5522	66.4607	10.2321	87.3437	4.66471	78.9774	-0.784941	6.8532	3.13511	0.131698	0.0292454
505	30.7052	416.746	17765	144.454		0.00304033	16.8966	29.3039	-44.9959	-0.000478143	0.149087		25.8773	386.714	17790.3	144.455	23.8481	3853.28	1384.96	0.233111	198.182	11.5424	3251.32	623.308	0.377192	198.494		16.8905	27.8037	-44.1785	-0.000529244	1.81796	1.50628	3877.13	3262.87	182.256	80.366	139.013	91.8892	64.4634	10.0474	86.1233	4.70923	77.848	-0.76118	7.20451	3.24243	0.127482	0.0298629
510	9.45916	331.383	17839.4	144.458		0.00181374	12.0977	18.0352	-27.4754	-0.000389139	0.00813721		6.00244	312.704	17854.9	144.458	23.678	3853.46	1442.96	0.22872	198.177	12.0128	3255.68	642.213	0.374994	198.488		12.1123	16.7004	-26.7094	-3.84126e-05	1.82252	1.51246	3877.14	3267.69	182.257	81.1662	134.117	91.3081	61.5505	9.72355	85.4838	4.88422	77.4942	-0.552964	7.50622	3.34077	0.125669	0.0323467
515	1.37227	230.911	18022.2	144.553		0.000840325	5.56857	8.92565	-14.4402	-0.000493941	5.42157e-05		0.0985355	221.458	18032.3	144.553	37.7948	3838.81	1436.81	0.224327	197.974	51.7736	3219.74	646.385	0.37264	198.416		8.47734	7.80659	-4.3566	-0.0143821	2.02555	1.58417	3876.6	3271.52	182.168	81.8009	46.9161	52.1063	57.0223	9.11026	123.514	17.6793	120.691	14.5582	7.47424	3.36247	0.320187	0.600837
520	0.25775	127.515	18282.6	144.577		0.000215351	1.4283	2.88658	-5.46495	-0.000141632	7.01331e-07		0.00859909	124.235	18286.8	144.576	43.751	3831.38	1346.09	0.220875	197.877	142.404	3121.51	608.541	0.370689	198.313		1.0799	1.985	-5.74858	-0.00148953	2.12336	1.68719	3875.13	3263.91	181.924	80.5391	5.75433	7.49742	48.9446	7.84496	136.952	35.636	136.606	35.1766	7.00231	3.16561	0.429057	4.54551
525	2.83856e-06	42.9824	18552.4	144.568		0	8.0278e-06	0.50891	-2.03152	0.000245011	9.01285e-20		4.01808e-07	42.2727	18553.6	144.567	38.0447	3835.65	1206.24	0.218955	197.914	177.314	3056.95	537.922	0.369858	198.269		1.65187e-05	0.00174717	-2.23765	-0.000138416	2.08648	1.73075	3873.69	3234.27	181.685	75.6222	0.00026446	0.000371751	31.0129	4.97653	122.643	40.0831	122.659	40.0794	6.2748	2.79825	0.324436	7.04738
530	0.262054	8.9701	18772.7	144.531		0.000215351	1.41877	2.18139	-4.85296	0.000172525	7.32187e-07		0.00998874	6.89436	18775.9	144.532	28.3093	3844.76	1018.3	0.218929	198.009	145.319	3059.97	453.475	0.370505	198.269		1.12545	2.22518	-6.48492	8.62874e-05	1.99088	1.73109	3873.07	3205.29	181.582	70.8164	5.62081	8.68764	8.14806	1.30961	96.7375	35.7179	96.416	35.2049	5.29717	2.35896	0.179638	4.73349
535	1.45925	14.0602	18927.6	144.513		0.000840325	5.54007	8.16562	-14.2995	-6.3957e-05	6.36088e-05		0.134768	6.3219	18936.7	144.513	21.3499	3851.67	831.058	0.220997	198.093	44.9366	3151.79	385.847	0.372603	198.349		8.81383	8.67911	-6.98344	0.012069	1.90723	1.65148	3873.02	3196.73	181.574	69.3953	45.38	61.9078	7.62012	1.22853	76.398	15.4957	73.7143	11.8329	4.32314	2.00716	0.102172	0.452625
540	3.96286	32.3758	19020.5	144.496		0.00181374	11.9532	17.6372	-29.319	-0.000181705	0.000853607		0.729722	15.377	19037.4	144.495	17.2391	3856.08	712.669	0.224622	198.149	11.4516	3190.15	368.885	0.375376	198.384		15.3133	18.5623	-19.6952	-0.00728842	1.85099	1.61561	3873.31	3201.61	181.623	70.2048	87.4063	68.0765	16.2753	2.60775	63.5174	4.55596	58.3169	0.503956	3.70728	1.91893	0.0666142	0.0293948
545	8.68885	59.9849	19038.5	144.477		0.00304033	19.8895	29.5306	-48.2895	-0.000492542	0.00653523		3.0758	31.1186	19065.2	144.477	17.1912	3856.49	652.755	0.229026	198.152	9.21645	3197.68	366.742	0.378204	198.386		20.4646	30.5965	-48.2758	-0.00324911	1.84776	1.61357	3873.68	3206.9	181.684	71.083	109.138	73.4088	27.1509	4.30113	63.3963	3.70411	56.8983	-0.665159	3.39561	1.90778	0.0662447	0.01904
550	22.1927	97.2568	18995.7	144.48		0.0044	26.679	42.6085	-69.3868	-0.000840687	0.0700507		14.6101	55.1727	19034	144.48	18.5991	3855.42	637.589	0.233628	198.139	9.08322	3203.1	372.988	0.380895	198.39		26.951	43.4382	-70.1402	-0.000743549	1.86119	1.60979	3874.02	3212.18	181.739	71.9592	121.466	77.4206	37.9856	5.94366	67.9853	3.65589	60.751	-0.951887	3.31672	1.94027	0.0775393	0.0184935
555	39.363	144.802	18911	144.485		0.00575967	27.3527	55.5231	-90.1898	-0.0011012	0.2505		31.5689	89.5768	18960.9	144.486	20.4111	3853.86	655.71	0.237986	198.123	9.50834	3207.91	385.622	0.383312	198.397		27.512	55.8718	-90.6924	-0.000885981	1.87725	1.60349	3874.27	3217.42	181.781	72.8283	128.829	80.7122	47.4516	7.33835	73.7916	3.82552	66.1198	-0.977649	3.41098	2.00599	0.0933837	0.0202651
560	50.9918	202.364	18790.2	144.488		0.00698626	25.7894	66.9603	-108.467	-0.0013205	0.395807		43.6372	135.46	18850.3	144.489	21.9625	3852.47	698.992	0.241767	198.113	9.93253	3212.68	403.04	0.385357	198.406		25.8874	66.7822	-108.643	-0.00110949	1.88676	1.59423	3874.43	3222.62	181.809	73.6897	134.043	83.3849	54.9617	8.41511	78.7327	3.99743	70.7518	-0.964316	3.63613	2.0966	0.10812	0.0221136
565	57.7267	267.842	18641	144.487		0.00795967	24.7948	75.7892	-122.359	-0.00147425	0.474915		50.652	191.888	18709	144.488	23.1356	3851.39	760.403	0.244729	198.111	10.2899	3217.47	423.781	0.386963	198.418		24.8518	75.1511	-122.227	-0.00130569	1.88882	1.58245	3874.52	3227.76	181.823	74.5434	137.654	85.5021	60.5032	9.19336	82.5045	4.14618	74.3099	-0.941188	3.95559	2.20449	0.119978	0.0237335
570	61.444	336.895	18474.6	144.484		0.00858465	24.2063	81.1842	-130.551	-0.00154553	0.515453		54.5342	255.358	18547.2	144.485	23.9484	3850.61	833.905	0.246718	198.115	10.5823	3222.28	446.625	0.388091	198.431		24.2345	80.1805	-130.159	-0.00142505	1.88462	1.569	3874.56	3232.87	181.829	75.3899	140.026	87.1767	64.3546	9.73187	85.1983	4.27197	76.8636	-0.914847	4.33795	2.32333	0.128556	0.0251015
575	63.0832	403.369	18304.1	144.479		0.0088	23.7245	82.6979	-132.384	-0.00153142	0.532525		56.3087	320.161	18377.8	144.48	24.4596	3850.09	914.691	0.247657	198.124	10.8232	3227.1	470.65	0.388724	198.445		23.7339	81.4173	-131.786	-0.00145349	1.87607	1.55493	3874.55	3237.93	181.828	76.2292	141.466	88.522	66.8531	10.0916	86.9978	4.37903	78.5779	-0.887836	4.75819	2.44831	0.134103	0.0262574
580	63.0002	460.232	18143.7	144.473		0.00858465	23.2107	80.2789	-127.868	-0.00144147	0.531674		56.3711	379.32	18214.9	144.474	24.7307	3849.79	999.055	0.247536	198.135	11.0255	3231.92	495.188	0.388865	198.459		23.2092	78.7996	-127.117	-0.00139895	1.86518	1.5414	3874.52	3242.94	181.823	77.0617	142.207	89.6263	68.2846	10.3203	88.0741	4.47112	79.6104	-0.861656	5.19705	2.57595	0.137092	0.0272481
585	61.2587	500.622	18006.4	144.468		0.00795967	22.5987	74.2409	-117.612	-0.00129305	0.513491		54.8035	425.659	18071.9	144.468	24.8131	3849.66	1084.14	0.246398	198.146	11.1989	3236.72	519.754	0.388528	198.47		22.592	72.6341	-116.757	-0.00127961	1.85375	1.52953	3874.48	3247.92	181.816	77.8876	142.411	90.5497	68.8595	10.4499	88.5582	4.55069	80.0823	-0.837424	5.63966	2.70374	0.138007	0.0281118
590	57.7299	518.762	17903.2	144.463		0.00698626	21.8319	65.2022	-102.699	-0.00110618	0.474951		51.4934	452.784	17960.6	144.464	24.745	3849.69	1167.68	0.244323	198.157	11.3498	3241.51	543.983	0.387735	198.48		21.8243	63.534	-101.792	-0.00111646	1.84328	1.5203	3874.44	3252.86	181.809	78.7069	142.183	91.3283	68.7207	10.4996	88.5423	4.61906	80.0797	-0.815927	6.07426	2.82978	0.137251	0.0288747
595	52.0727	510.678	17842.2	144.46		0.00575967	20.8197	54.0132	-84.558	-0.000899627	0.40892		46.1253	455.87	17889.5	144.46	24.5527	3849.85	1247.81	0.241423	198.165	11.4826	3246.28	567.575	0.386518	198.486		20.8142	52.3461	-83.6455	-0.000928955	1.83484	1.51443	3874.41	3257.76	181.804	79.5199	141.577	91.9773	67.9525	10.4775	88.086	4.67691	79.6591	-0.797355	6.49107	2.95251	0.135126	0.029554
600	43.5725	474.72	17827.4	144.458		0.0044	19.3621	41.6847	-64.8337	-0.00068921	0.303268		38.0414	432.258	17863.7	144.458	24.2503	3850.14	1322.83	0.237834	198.171	11.6009	3251.03	590.248	0.384911	198.488		19.3599	40.0775	-63.9605	-0.000733354	1.82903	1.51234	3874.39	3262.63	181.801	80.3265	140.578	92.4888	66.5768	10.3804	87.2198	4.72508	78.8518	-0.780318	6.8813	3.07045	0.131817	0.0301663
605	30.6171	411.961	17858.6	144.458		0.00304033	16.9178	29.3195	-45.2727	-0.000489105	0.148142		25.783	381.915	17884	144.458	23.8462	3850.55	1390.94	0.233703	198.174	11.7196	3255.73	611.674	0.382957	198.486		16.9163	27.8277	-44.4788	-0.000542208	1.82607	1.51414	3874.39	3267.45	181.802	81.127	139.002	92.8078	64.5232	10.1893	85.9644	4.76905	77.6897	-0.756037	7.23563	3.18191	0.127461	0.0307869
610	9.34613	326.532	17932.1	144.462		0.00181374	12.1011	18.0439	-27.6377	-0.000398562	0.00788878		5.88846	307.847	17947.7	144.462	23.6683	3850.75	1449.3	0.229194	198.17	12.2031	3260.04	631.314	0.380703	198.48		12.1217	16.7205	-26.8948	-2.58821e-05	1.83048	1.52028	3874.42	3272.24	181.807	81.921	133.983	92.1659	61.5327	9.85284	85.304	4.94844	77.3221	-0.539852	7.5392	3.28408	0.125567	0.0333796
615	1.37208	226.187	18114.6	144.557		0.000840325	5.56857	8.92746	-14.5116	-0.000494893	5.41963e-05		0.0984293	216.736	18124.7	144.557	37.7466	3836.16	1443.06	0.224692	197.967	52.7417	3223.25	635.905	0.378278	198.407		8.47793	7.82293	-4.47383	-0.0144286	2.03327	1.5929	3873.9	3275.99	181.721	82.5431	46.8573	52.3531	56.8746	9.21286	123.181	17.9099	120.362	14.774	7.50673	3.30796	0.319371	0.623515
620	0.257827	123.309	18374	144.58		0.000215351	1.4283	2.88061	-5.47472	-0.000136123	7.01875e-07		0.00860981	120.04	18378.2	144.579	43.5735	3828.89	1352.03	0.221144	197.87	144.455	3123.5	598.082	0.376259	198.304		1.08061	1.99783	-5.80237	-0.00149068	2.1297	1.69618	3872.46	3267.95	181.481	81.2098	5.7534	7.52082	48.5037	7.88383	136.312	35.8733	135.966	35.4126	7.0332	3.1112	0.425584	4.67743
625	2.85152e-06	40.2558	18642	144.57		0	8.04828e-06	0.491379	-2.01146	0.000254899	9.12026e-20		4.05203e-07	39.5719	18643.1	144.569	37.6061	3833.46	1210.81	0.219146	197.91	179.198	3058.21	527.136	0.375381	198.261		1.6578e-05	0.00912506	-2.27259	-0.000133462	2.08956	1.73935	3871.07	3237.41	181.251	76.1433	0.000265557	0.00037533	29.9189	4.86951	121.358	40.2406	121.375	40.237	6.2986	2.74214	0.316997	7.19793
630	0.262323	8.34835	18859.7	144.534		0.000215351	1.41877	2.17106	-4.85715	0.000158935	7.3414e-07		0.0100394	6.2888	18862.9	144.534	28.0478	3842.45	1020.98	0.219069	198.005	146.389	3061.43	442.124	0.376014	198.261		1.12795	2.22785	-6.52915	9.12639e-05	1.99533	1.73913	3870.5	3207.82	181.156	71.2357	5.62528	8.73854	7.51471	1.22529	95.8546	35.8114	95.532	35.2953	5.31112	2.29991	0.176334	4.80347
635	1.45923	13.9913	19013.6	144.517		0.000840325	5.54007	8.16456	-14.3658	-6.85911e-05	6.3607e-05		0.134734	6.25586	19022.7	144.517	21.3062	3849.17	833.582	0.221101	198.086	45.5797	3153.41	374.351	0.378126	198.341		8.8158	8.6815	-7.09963	0.0121016	1.91413	1.65934	3870.48	3198.99	181.152	69.7715	45.325	62.1866	7.55174	1.23529	76.1425	15.6512	73.4619	11.972	4.33626	1.94736	0.101754	0.465673
640	3.96245	32.3589	19105.7	144.499		0.00181374	11.9532	17.6372	-29.4671	-0.00018757	0.000853378		0.729436	15.3616	19122.7	144.499	17.215	3853.58	715.46	0.224691	198.142	11.5531	3192.29	357.606	0.380926	198.377		15.316	18.5664	-19.8688	-0.00730728	1.858	1.62277	3870.79	3203.84	181.205	70.5759	87.3287	68.4657	16.2656	2.64469	63.3387	4.58672	58.1428	0.511563	3.7218	1.86025	0.066428	0.0299182
645	8.68927	59.9708	19122.8	144.48		0.00304033	19.8895	29.5306	-48.5374	-0.00050257	0.00653605		3.07649	31.1064	19149.6	144.48	17.1685	3854.01	655.835	0.229059	198.145	9.29536	3199.82	355.885	0.383778	198.379		20.4708	30.6041	-48.5467	-0.00325888	1.85471	1.62061	3871.18	3209.12	181.269	71.4511	109.059	73.8525	27.1446	4.36414	63.2234	3.72846	56.7302	-0.667216	3.41163	1.8513	0.0660702	0.0193674
650	22.1964	97.2435	19078.8	144.483		0.0044	26.6781	42.6086	-69.7419	-0.000855008	0.0700789		14.6144	55.1619	19117.3	144.484	18.577	3852.95	640.949	0.233623	198.132	9.16376	3205.22	362.66	0.386482	198.383		26.9575	43.45	-70.5179	-0.000760956	1.86807	1.61673	3871.53	3214.39	181.327	72.3245	121.389	77.9063	37.9762	6.03123	67.8101	3.68109	60.5805	-0.955588	3.33419	1.88654	0.0773557	0.0188229
655	39.3647	144.798	18992.6	144.489		0.00575967	27.3518	55.523	-90.6474	-0.00111952	0.250521		31.5711	89.5758	19042.8	144.489	20.3887	3851.41	659.332	0.237941	198.116	9.59599	3210.01	375.907	0.388901	198.39		27.5186	55.8879	-91.1763	-0.000907688	1.88403	1.61032	3871.8	3219.61	181.372	73.1907	128.755	81.2311	47.4361	7.44647	73.61	3.85322	65.9426	-0.980825	3.42982	1.95546	0.0931788	0.0206404
660	50.9909	202.384	18870.1	144.491		0.00698626	25.79	66.9599	-109.011	-0.00134211	0.395795		43.6363	135.484	18930.6	144.492	21.9389	3850.05	702.854	0.24168	198.107	10.0265	3214.76	393.999	0.390932	198.399		25.8955	66.8022	-109.217	-0.00113422	1.8934	1.60092	3871.98	3224.78	181.402	74.0492	133.971	83.9274	54.9374	8.53857	78.5434	4.02733	70.5669	-0.966686	3.65622	2.04957	0.107887	0.0225338
665	57.7243	267.908	18719.1	144.49		0.00795967	24.7964	75.7882	-122.965	-0.00149805	0.474888		50.6494	191.96	18787.4	144.491	23.1099	3848.98	764.472	0.244598	198.105	10.3885	3219.52	415.45	0.392506	198.411		24.8607	75.1741	-122.865	-0.00133218	1.89529	1.589	3872.09	3229.91	181.42	74.9	137.579	86.0593	60.4679	9.32719	82.3069	4.17777	74.1169	-0.942754	3.97676	2.16115	0.119711	0.0241905
670	61.4415	337.033	18550.7	144.487		0.00858465	24.2079	81.1823	-131.187	-0.00157024	0.515426		54.5314	255.502	18623.6	144.488	23.9201	3848.22	838.144	0.246544	198.109	10.684	3224.31	439.021	0.393584	198.425		24.2434	80.2056	-130.83	-0.00145194	1.8909	1.57538	3872.14	3235	181.429	75.7435	139.946	87.7415	64.3072	9.87201	84.9926	4.30474	76.6626	-0.915681	4.35999	2.28377	0.128252	0.0255864
675	63.0813	403.603	18378.2	144.482		0.0088	23.7257	82.6949	-133.019	-0.00155577	0.532506		56.3067	320.404	18452.2	144.483	24.4285	3847.73	919.058	0.247442	198.118	10.9268	3229.11	463.775	0.394149	198.439		23.7424	81.4434	-132.457	-0.0014795	1.88215	1.56114	3872.16	3240.04	181.431	76.58	141.38	89.089	66.7934	10.235	86.7844	4.41257	78.3696	-0.888028	4.78091	2.41254	0.133762	0.0267624
680	62.9994	460.586	18215.7	144.476		0.00858465	23.2112	80.2748	-128.471	-0.0014643	0.531665		56.3704	379.684	18287.3	144.477	24.6968	3847.45	1003.51	0.247281	198.129	11.1301	3233.91	489.032	0.394204	198.453		23.2168	78.826	-127.756	-0.00142295	1.87105	1.54745	3872.14	3245.04	181.429	77.4096	142.114	90.1916	68.2133	10.4647	87.8538	4.50511	79.3956	-0.861294	5.22023	2.54393	0.136717	0.0277674
685	61.2592	501.117	18076.5	144.47		0.00795967	22.5984	74.2357	-118.155	-0.00131343	0.513497		54.8044	426.166	18142.4	144.471	24.7766	3847.35	1088.65	0.246105	198.141	11.3037	3238.7	514.301	0.393763	198.465		22.5986	72.6599	-117.338	-0.00130073	1.85944	1.53543	3872.12	3250	181.425	78.2325	142.312	91.1104	68.7779	10.5936	88.3324	4.58487	79.8624	-0.836599	5.66311	2.67538	0.137602	0.0286404
690	57.7321	519.417	17971.7	144.466		0.00698626	21.8307	65.1963	-103.164	-0.00112349	0.474975		51.4962	453.451	18029.3	144.466	24.7065	3847.39	1172.21	0.243996	198.151	11.4543	3243.47	539.211	0.392851	198.474		21.83	63.559	-102.293	-0.0011341	1.84879	1.52605	3872.1	3254.93	181.422	79.0489	142.079	91.8822	68.6307	10.6413	88.3126	4.65322	79.8563	-0.81473	6.09781	2.80496	0.136824	0.0294089
695	52.0767	511.505	17909.1	144.462		0.00575967	20.8177	54.007	-84.9324	-0.000913538	0.408968		46.1301	456.71	17956.6	144.463	24.5127	3847.57	1252.34	0.241068	198.16	11.5863	3248.22	563.456	0.391501	198.48		20.819	52.3701	-84.0551	-0.000942834	1.8402	1.52005	3872.09	3259.81	181.419	79.859	141.468	92.5227	67.8567	10.616	87.8544	4.71085	79.434	-0.795871	6.5146	2.93108	0.134686	0.0300905
700	43.5787	475.728	17893	144.46		0.0044	19.3596	41.6788	-65.1135	-0.000699667	0.303345		38.0485	433.278	17929.5	144.461	24.2096	3847.88	1327.33	0.237454	198.166	11.7036	3252.95	586.752	0.389748	198.482		19.364	40.1004	-64.2741	-0.000743443	1.83427	1.51786	3872.09	3264.65	181.42	80.6628	140.466	93.0241	66.4789	10.5149	86.9889	4.75864	78.6276	-0.778621	6.90472	3.05227	0.131376	0.0307026
705	30.6262	413.149	17923.3	144.461		0.00304033	16.9156	29.3145	-45.4618	-0.000496323	0.14824		25.793	383.114	17948.8	144.461	23.8061	3848.31	1395.42	0.233303	198.169	11.8211	3257.64	608.769	0.387637	198.48		16.9206	27.8495	-44.7002	-0.000548758	1.83122	1.51957	3872.11	3269.46	181.424	81.4605	138.891	93.3317	64.4286	10.3191	85.738	4.80214	77.47	-0.754137	7.25892	3.1668	0.127033	0.0313223
710	9.35984	327.885	17996	144.464		0.00181374	12.1007	18.0403	-27.7477	-0.000402616	0.00791866		5.90247	309.209	18011.6	144.464	23.6297	3848.53	1453.77	0.228777	198.164	12.3059	3261.93	628.965	0.385218	198.474		12.1271	16.7411	-27.036	-3.44877e-05	1.83556	1.52564	3872.16	3274.23	181.431	82.2516	133.89	92.674	61.452	9.9773	85.084	4.98168	77.1077	-0.536861	7.56246	3.27186	0.125157	0.0339444
715	1.37185	227.658	18177.7	144.559		0.000840325	5.56857	8.92563	-14.5601	-0.000497938	5.41723e-05		0.0983396	218.213	18187.8	144.559	37.7214	3833.94	1447.64	0.224261	197.961	53.3266	3224.62	633.974	0.382622	198.401		8.47676	7.84193	-4.57501	-0.0144545	2.03862	1.59879	3871.66	3277.94	181.348	82.8673	46.8148	52.4885	56.8321	9.33164	122.973	18.0454	120.156	14.9013	7.53059	3.29791	0.318944	0.637422
720	0.257767	124.765	18436.7	144.583		0.000215351	1.4283	2.88148	-5.48609	-0.000138867	7.01452e-07		0.00860054	121.497	18440.8	144.582	43.5908	3826.64	1356.91	0.220698	197.864	145.83	3123.8	596.369	0.380437	198.298		1.07992	2.01389	-5.85411	-0.00148394	2.13552	1.70232	3870.23	3269.63	181.112	81.4884	5.74818	7.5224	48.5739	8.0002	136.194	36.0291	135.849	35.5683	7.05859	3.10229	0.42592	4.7669
725	2.84557e-06	41.2953	18704.7	144.573		0	8.03893e-06	0.497319	-2.01411	0.000251077	9.0708e-20		4.03737e-07	40.6052	18705.8	144.572	37.7328	3831.12	1216.46	0.218679	197.903	180.832	3057.59	525.662	0.379408	198.255		1.65469e-05	0.0190873	-2.30281	-0.000126249	2.09658	1.7455	3868.85	3238.42	180.883	76.3107	0.000264925	0.000374343	30.2857	4.9931	121.532	40.3869	121.548	40.3833	6.32797	2.73447	0.319138	7.32976
730	0.262194	8.60722	18922.8	144.537		0.000215351	1.41877	2.17515	-4.87172	0.000164074	7.33208e-07		0.0100163	6.54181	18926	144.537	28.1184	3840.17	1027.74	0.218568	197.998	147.58	3060.63	440.812	0.379908	198.255		1.12667	2.22958	-6.56843	9.21239e-05	2.00176	1.74519	3868.28	3208.21	180.789	71.2995	5.61902	8.72839	7.76397	1.28204	95.9391	35.9374	95.6173	35.422	5.34625	2.29309	0.177223	4.88195
735	1.45923	14.0293	19076.4	144.519		0.000840325	5.54007	8.16493	-14.4148	-6.91547e-05	6.36062e-05		0.134719	6.29289	19085.5	144.519	21.2873	3846.99	840.773	0.220555	198.081	45.8609	3153.3	372.979	0.381907	198.335		8.8168	8.6815	-7.17942	0.012135	1.91935	1.66491	3868.28	3199.16	180.788	69.7995	45.3014	62.307	7.57192	1.25421	75.9964	15.7114	73.3173	12.0252	4.37367	1.94022	0.101574	0.471438
740	3.96309	32.3917	19168	144.502		0.00181374	11.9532	17.6369	-29.5742	-0.000191156	0.000853737		0.729963	15.3943	19185	144.501	17.1864	3851.42	722.827	0.224095	198.137	11.5714	3192.43	356.341	0.384606	198.372		15.3101	18.5669	-20.0163	-0.00733516	1.86298	1.62797	3868.61	3204.01	180.842	70.6029	87.2637	68.55	16.2471	2.67463	63.1733	4.58817	57.9812	0.508007	3.76012	1.85368	0.0662077	0.0300132
745	8.69788	60.0433	19184.2	144.483		0.00304033	19.8889	29.53	-48.7172	-0.000509834	0.00655279		3.08537	31.1794	19211.1	144.483	17.1369	3851.88	663.277	0.228409	198.14	9.31302	3199.97	354.816	0.387358	198.374		20.4716	30.6052	-48.7492	-0.00324821	1.85957	1.62574	3869.01	3209.28	180.909	71.4779	108.971	73.9679	27.104	4.41133	63.0491	3.73088	56.5611	-0.671674	3.45034	1.84574	0.065827	0.0194411
750	22.2286	97.3968	19139.3	144.486		0.0044	26.67	42.607	-69.9996	-0.000864719	0.0703253		14.6491	55.3172	19177.9	144.486	18.5426	3850.84	648.377	0.23292	198.127	9.18674	3205.36	361.851	0.389962	198.378		26.9536	43.4528	-70.7903	-0.000772486	1.87284	1.62178	3869.38	3214.54	180.971	72.3509	121.272	78.0476	37.9086	6.09382	67.6249	3.68569	60.4022	-0.959387	3.37283	1.88234	0.0770695	0.0189174
755	39.4001	145.088	19051.9	144.491		0.00575967	27.3332	55.52	-90.9788	-0.00113173	0.250961		31.6121	89.8704	19102.3	144.492	20.3478	3849.32	666.655	0.237185	198.111	9.62305	3210.14	375.408	0.392276	198.385		27.5045	55.8935	-91.5255	-0.000923052	1.88864	1.61527	3869.67	3219.77	181.018	73.2169	128.622	81.3916	47.3364	7.52011	73.4021	3.85925	65.7427	-0.984338	3.46791	1.95286	0.0928054	0.020757
760	51.0234	202.878	18928.1	144.493		0.00698626	25.7697	66.9545	-109.404	-0.00135626	0.396192		43.675	135.986	18988.8	144.494	21.8903	3847.98	709.979	0.240875	198.102	10.0562	3214.88	393.838	0.394197	198.394		25.8799	66.8105	-109.632	-0.0011517	1.89782	1.60577	3869.87	3224.94	181.052	74.0751	133.822	84.0989	54.8039	8.61866	78.3109	4.03427	70.3432	-0.969947	3.69328	2.04873	0.107409	0.0226676
765	57.757	268.672	18775.5	144.492		0.00795967	24.7749	75.7797	-123.401	-0.00151339	0.475255		50.6885	192.736	18844	144.493	23.0538	3846.94	771.311	0.243752	198.1	10.4197	3219.65	415.637	0.395655	198.406		24.8443	75.1841	-123.326	-0.00135044	1.8995	1.59372	3869.99	3230.07	181.072	74.9256	137.416	86.2353	60.3031	9.41005	82.0519	4.1852	73.8715	-0.94578	4.01234	2.16213	0.119131	0.0243359
770	61.4759	338.123	18605.4	144.489		0.00858465	24.185	81.1701	-131.643	-0.00158594	0.51579		54.5727	256.61	18678.6	144.49	23.8576	3846.21	844.623	0.245664	198.105	10.7158	3224.43	439.555	0.39661	198.42		24.2258	80.2155	-131.314	-0.00146991	1.89491	1.57997	3870.06	3235.15	181.084	75.7688	139.771	87.9174	64.1168	9.95516	84.7194	4.31237	76.3999	-0.918498	4.3937	2.28655	0.127583	0.0257386
775	63.1181	405.062	18431.2	144.484		0.0088	23.7013	82.679	-133.472	-0.00157103	0.532884		56.3509	321.884	18505.5	144.485	24.3613	3845.73	925.122	0.246537	198.114	10.9585	3229.23	464.644	0.397047	198.434		23.7234	81.4521	-132.939	-0.00149635	1.88596	1.56559	3870.09	3240.19	181.089	76.6049	141.196	89.2621	66.5843	10.3169	86.4985	4.42022	78.0947	-0.890665	4.81245	2.41706	0.133027	0.0269179
780	63.0388	462.441	18267	144.478		0.00858465	23.1857	80.2556	-128.898	-0.00147845	0.53207		56.4174	381.565	18338.8	144.479	24.6267	3845.47	1009.12	0.246362	198.125	11.1613	3234.03	490.222	0.396968	198.448		23.1968	78.8328	-128.213	-0.00143809	1.87469	1.55175	3870.1	3245.19	181.09	77.4342	141.924	90.3602	67.9924	10.5443	87.5606	4.51264	79.1137	-0.863782	5.24943	2.55012	0.135941	0.0279235
785	61.3013	503.383	18126.2	144.472		0.00795967	22.5723	74.2144	-118.539	-0.00132599	0.513943		54.8543	428.459	18192.3	144.473	24.7052	3845.39	1093.79	0.245183	198.137	11.3342	3238.82	515.793	0.39639	198.46		22.5781	72.665	-117.751	-0.00131374	1.86293	1.5396	3870.1	3250.15	181.089	78.2568	142.119	91.2736	68.5523	10.6705	88.0371	4.5922	79.5786	-0.838967	5.68988	2.68314	0.13681	0.0287955
790	57.7772	522.095	18019.9	144.467		0.00698626	21.8046	65.1743	-103.49	-0.00113413	0.475482		51.5491	456.158	18077.7	144.468	24.6356	3845.46	1176.9	0.243081	198.148	11.484	3243.59	540.985	0.395337	198.47		21.8094	63.5631	-102.648	-0.00114474	1.85216	1.5301	3870.09	3255.07	181.089	79.0729	141.887	92.0396	68.4072	10.7151	88.0203	4.6603	79.5754	-0.817005	6.12217	2.81419	0.136039	0.0295617
795	52.1257	514.587	17956.1	144.464		0.00575967	20.7926	53.9861	-85.1934	-0.000922119	0.40956		46.1866	459.819	18003.7	144.464	24.444	3845.66	1256.58	0.240168	198.157	11.6152	3248.34	565.495	0.393843	198.476		20.7994	52.3741	-84.344	-0.000951041	1.84347	1.52399	3870.1	3259.95	181.09	79.8827	141.28	92.6744	67.6424	10.6869	87.5703	4.71765	79.161	-0.79808	6.53667	2.94168	0.133932	0.0302406
800	43.6338	479.193	17938.9	144.462		0.0044	19.337	41.6606	-65.3072	-0.000706212	0.30404		38.1104	436.767	17975.4	144.462	24.1451	3845.97	1331.18	0.236577	198.163	11.7316	3253.06	589.036	0.391946	198.478		19.3468	40.1055	-64.4943	-0.000749282	1.83749	1.5217	3870.12	3264.8	181.093	80.6862	140.288	93.1708	66.2824	10.5832	86.7189	4.76519	78.3682	-0.780789	6.92473	3.06415	0.130676	0.03085
825	2.83174e-06	44.0418	18748.7	144.576		0	8.0175e-06	0.513232	-2.02649	0.00024095	8.95663e-20		4.0022e-07	43.3318	18749.8	144.576	38.0992	3828.84	1222.21	0.217929	197.895	181.884	3056.21	529.31	0.380899	198.25		1.64812e-05	0.0269784	-2.32414	-0.000121533	2.10462	1.74974	3866.94	3238.09	180.565	76.2566	0.000263554	0.000371316	31.2743	5.19424	122.335	40.4776	122.351	40.474	6.35792	2.75345	0.325365	7.41533
850	22.2756	97.6257	19183.2	144.487		0.0044	26.6582	42.6048	-70.1861	-0.000871176	0.0706847		14.6996	55.5476	19222	144.488	18.504	3849	657.255	0.231932	198.124	9.17182	3204.44	366.07	0.39084	198.375		26.9434	43.4501	-70.9861	-0.00077997	1.87613	1.62545	3867.5	3213.61	180.659	72.1966	121.141	77.9627	37.8196	6.11932	67.4471	3.6769	60.2322	-0.96312	3.41902	1.90428	0.0767482	0.018856
875	63.1749	407.065	18469	144.485		0.0088	23.6636	82.6574	-133.794	-0.00158014	0.533466		56.4188	323.915	18543.5	144.486	24.2806	3844.02	931.63	0.245368	198.112	10.9412	3228.35	468.995	0.397388	198.431		23.6899	81.4533	-133.285	-0.00150727	1.8883	1.56875	3868.3	3239.29	180.791	76.4562	140.974	89.1686	66.3195	10.334	86.1974	4.41038	77.8069	-0.894923	4.84631	2.43969	0.132148	0.0268332
900	43.7139	483.74	17970.8	144.463		0.0044	19.3043	41.637	-65.4407	-0.000710071	0.30505		38.2003	441.345	18007.4	144.463	24.0726	3844.34	1334.52	0.235523	198.161	11.7112	3252.22	593.25	0.391837	198.476		19.3185	40.1052	-64.6512	-0.000752445	1.8394	1.52436	3868.41	3263.93	180.809	80.5431	140.089	93.0663	66.0532	10.5911	86.4482	4.75438	78.1094	-0.785378	6.94212	3.08607	0.129892	0.0307427
925	2.81542e-06	47.6646	18779.2	144.579		0	7.99147e-06	0.532824	-2.04263	0.000227576	8.82309e-20		3.96107e-07	46.9299	18780.3	144.579	38.5564	3826.71	1227.73	0.217091	197.888	182.49	3054.64	534.266	0.380436	198.247		1.64034e-05	0.0358757	-2.34107	-0.000116957	2.11246	1.75263	3865.26	3237.14	180.288	76.0981	0.000261986	0.000367632	32.4985	5.41174	123.386	40.5257	123.4	40.5219	6.38659	2.77923	0.33322	7.46482
950	22.328	97.8861	19215	144.488		0.0044	26.645	42.6023	-70.3205	-0.000875292	0.0710871		14.7559	55.8095	19253.8	144.489	18.465	3847.38	666.592	0.230861	198.122	9.13759	3203.08	371.604	0.389953	198.372		26.9306	43.4467	-71.1273	-0.000784914	1.87837	1.62809	3865.84	3212.22	180.384	71.965	121.01	77.762	37.7265	6.11857	67.2839	3.66155	60.0768	-0.966521	3.46759	1.93307	0.0764255	0.0187156
975	63.2399	409.281	18495.9	144.485		0.0088	23.6205	82.6335	-134.021	-0.00158502	0.534131		56.4964	326.162	18570.5	144.486	24.1968	3842.52	938.208	0.244126	198.11	10.8991	3227.05	473.839	0.396176	198.429		23.6503	81.4538	-133.535	-0.00151397	1.88963	1.571	3866.71	3237.95	180.528	76.2333	140.742	88.9391	66.0403	10.3111	85.9046	4.39193	77.5279	-0.899692	4.88052	2.4649	0.131237	0.0266268
1000	43.8035	488.692	17992.7	144.463		0.0044	19.2676	41.6114	-65.5311	-0.000712057	0.30618		38.3007	446.329	18029.4	144.464	23.9987	3842.91	1337.58	0.234428	198.16	11.6674	3250.97	597.203	0.390466	198.474		19.2855	40.1039	-64.7635	-0.000753624	1.84042	1.52618	3866.9	3262.64	180.56	80.3289	139.885	92.8401	65.8171	10.5654	86.1899	4.73549	77.8631	-0.790796	6.95803	3.10663	0.129096	0.0305131
1025	2.7996e-06	51.7236	18800	144.582		0	7.9667e-06	0.552954	-2.05951	0.000212816	8.69472e-20		3.92112e-07	50.9637	18801.2	144.581	39.0282	3824.76	1232.88	0.216244	197.88	182.829	3053.12	538.673	0.379019	198.245		1.6327e-05	0.0454516	-2.35476	-0.00011255	2.11958	1.75455	3863.79	3235.95	180.044	75.901	0.000260491	0.000363997	33.7608	5.62283	124.487	40.5496	124.5	40.5458	6.41341	2.80216	0.341426	7.49255
1050	22.3807	98.1527	19237.8	144.489		0.0044	26.6317	42.5997	-70.4168	-0.000877746	0.0714928		14.8124	56.0775	19276.7	144.489	18.4271	3845.95	675.906	0.229789	198.12	9.09622	3201.58	376.697	0.38831	198.37		26.9167	43.4428	-71.2285	-0.000788225	1.87986	1.63	3864.37	3210.67	180.14	71.7086	120.883	77.5177	37.6342	6.10605	67.1353	3.64408	59.9358	-0.969445	3.51604	1.95956	0.0761123	0.0185465
1075	63.3059	411.514	18514.7	144.486		0.0088	23.5769	82.6094	-134.179	-0.00158697	0.534805		56.5752	328.426	18589.4	144.487	24.1139	3841.2	944.626	0.242892	198.11	10.8482	3225.62	478.006	0.394389	198.427		23.6092	81.4523	-133.714	-0.00151758	1.89028	1.57257	3865.31	3236.46	180.296	75.9868	140.513	88.6611	65.7631	10.2731	85.6277	4.37082	77.2646	-0.904245	4.91391	2.48657	0.130339	0.0263787
1100	43.8933	493.637	18007.4	144.463		0.0044	19.2309	41.5859	-65.5907	-0.00071275	0.307312		38.4013	451.306	18044.1	144.464	23.9263	3841.65	1340.39	0.23335	198.159	11.616	3249.6	600.299	0.388703	198.473		19.2514	40.1003	-64.8423	-0.000753488	1.84083	1.52739	3865.58	3261.21	180.339	80.092	139.685	92.5737	65.5845	10.5285	85.9476	4.71435	77.6328	-0.796073	6.97264	3.12273	0.128319	0.0302449
1125	2.78493e-06	55.9082	18813.8	144.584		0	7.94383e-06	0.571897	-2.07547	0.000198052	8.57677e-20		3.88422e-07	55.1246	18814.9	144.583	39.4718	3823.02	1237.53	0.215424	197.874	183.01	3051.7	542.16	0.377371	198.244		1.62582e-05	0.0543205	-2.3652	-0.000109016	2.12574	1.75579	3862.49	3234.71	179.828	75.6961	0.000259093	0.000360611	34.9501	5.81753	125.528	40.5605	125.541	40.5566	6.43757	2.8203	0.349232	7.50743
1150	22.4309	98.4097	19254.1	144.489		0.0044	26.6189	42.5973	-70.4847	-0.000879001	0.071881		14.8663	56.3357	19293	144.49	18.3911	3844.68	684.782	0.228763	198.119	9.05417	3200.07	380.979	0.386553	198.369		26.9029	43.4382	-71.2997	-0.000790048	1.8808	1.63135	3863.07	3209.13	179.923	71.4525	120.761	77.2684	37.5457	6.09105	67.0008	3.6268	59.8086	-0.971869	3.56221	1.98184	0.0758149	0.0183754
1175	63.3689	413.641	18527.7	144.486		0.0088	23.5352	82.5865	-134.287	-0.00158695	0.535449		56.6504	330.581	18602.5	144.487	24.035	3840.03	950.651	0.241719	198.11	10.7969	3224.18	481.403	0.392582	198.426		23.5692	81.4487	-133.839	-0.00151903	1.89046	1.57365	3864.07	3234.98	180.089	75.7404	140.293	88.3802	65.499	10.234	85.3716	4.35007	77.0216	-0.90827	4.94525	2.50424	0.129487	0.0261301
1200	43.9785	498.318	18016.9	144.463		0.0044	19.1961	41.5618	-65.6283	-0.000712571	0.308387		38.4967	456.017	18053.6	144.464	23.8576	3840.54	1342.91	0.232334	198.159	11.5648	3248.22	602.701	0.386992	198.472		19.2185	40.0948	-64.8959	-0.000752545	1.84084	1.52818	3864.4	3259.79	180.144	79.8553	139.495	92.3074	65.3637	10.4922	85.7248	4.69375	77.4213	-0.800809	6.98579	3.13523	0.127583	0.0299789
1225	2.93701e-06	59.9921	18822.5	144.586		0	1.11365e-05	0.588805	-2.08971	0.000185006	9.84831e-20		3.82658e-07	59.1874	18823.6	144.585	39.8661	3821.48	1241.58	0.214661	197.869	183.09	3050.42	544.956	0.375823	198.243		1.78184e-05	0.0621478	-2.37305	-0.000106338	2.13088	1.75656	3861.34	3233.51	179.637	75.4973	0.000256157	0.000355276	36.0122	5.99084	126.457	40.5634	126.469	40.5594	6.45866	2.83484	0.356243	7.51398
1250	22.4775	98.6479	19265.4	144.489		0.0044	26.6071	42.595	-70.5316	-0.000879417	0.0722416		14.9162	56.5748	19304.3	144.49	18.3576	3843.55	692.954	0.227817	198.119	9.01441	3198.65	384.612	0.384944	198.368		26.8898	43.4333	-71.3485	-0.000790893	1.88135	1.63229	3861.91	3207.66	179.731	71.2094	120.648	77.0318	37.4634	6.07725	66.8804	3.61075	59.695	-0.973835	3.60472	2.00074	0.0755388	0.0182144
1275	63.4271	415.594	18536.4	144.486		0.0088	23.4968	82.5655	-134.358	-0.00158564	0.536043		56.7198	332.56	18611.2	144.487	23.9619	3839	956.145	0.240643	198.11	10.7489	3222.82	484.265	0.390954	198.426		23.532	81.4441	-133.924	-0.001519	1.89034	1.57436	3862.96	3233.57	179.906	75.5066	140.089	88.1162	65.2558	10.1986	85.1399	4.33091	76.8021	-0.911703	4.97383	2.51913	0.128701	0.0258981
1300	44.057	502.6	18022.7	144.463		0.0044	19.164	41.5397	-65.6502	-0.000711821	0.309376		38.5845	460.327	18059.4	144.464	23.7941	3839.56	1345.16	0.231407	198.159	11.5169	3246.92	604.696	0.385469	198.471		19.1879	40.0887	-64.9313	-0.000751115	1.84059	1.52865	3863.35	3258.43	179.97	79.6307	139.318	92.0576	65.1607	10.4597	85.5237	4.67477	77.2307	-0.80491	6.99746	3.14561	0.126905	0.0297312
1325	2.76179e-06	63.8325	18827.5	144.587		0	7.90741e-06	0.603428	-2.10196	0.000171742	8.3927e-20		3.82651e-07	63.0096	18828.6	144.587	40.2049	3820.12	1245.07	0.21397	197.865	183.1	3049.3	547.329	0.374457	198.243		1.6146e-05	0.0690433	-2.37906	-0.000104253	2.13506	1.75698	3860.32	3232.4	179.468	75.3121	0.000256925	0.000355272	36.9312	6.14107	127.257	40.5609	127.268	40.5569	6.47681	2.84719	0.362324	7.51478
1350	22.5199	98.8633	19273	144.489		0.0044	26.5963	42.593	-70.5628	-0.00087925	0.0725704		14.9616	56.7909	19311.9	144.49	18.3269	3842.55	700.321	0.226966	198.118	8.97817	3197.34	387.801	0.383529	198.367		26.8777	43.4286	-71.3808	-0.000791061	1.88162	1.63292	3860.87	3206.32	179.56	70.9864	120.544	76.8156	37.389	6.06528	66.7737	3.59631	59.5945	-0.975407	3.64304	2.01733	0.0752868	0.0180682
1375	63.4799	417.348	18541.8	144.485		0.0088	23.462	82.5467	-134.402	-0.0015835	0.53658		56.7826	334.338	18616.6	144.486	23.8957	3838.08	961.074	0.239678	198.11	10.7053	3221.57	486.781	0.389525	198.425		23.4981	81.4392	-133.98	-0.00151798	1.89002	1.57482	3861.98	3232.28	179.743	75.2921	139.904	87.876	65.0369	10.1676	84.9335	4.31372	76.6067	-0.91458	4.99947	2.53222	0.12799	0.0256885
1400	44.1279	506.439	18025.8	144.463		0.0044	19.135	41.52	-65.6608	-0.000710713	0.310271		38.664	464.189	18062.5	144.463	23.7365	3838.68	1347.14	0.230577	198.16	11.4735	3245.72	606.455	0.384132	198.471		19.16	40.0825	-64.9531	-0.000749408	1.84017	1.5289	3862.42	3257.19	179.816	79.4245	139.157	91.8302	64.978	10.4312	85.3446	4.65774	77.0611	-0.808403	7.00779	3.15476	0.126291	0.0295072
1425	2.75305e-06	67.3582	18829.8	144.588		0	7.89267e-06	0.615868	-2.11232	0.000160808	8.32384e-20		3.80467e-07	66.5199	18831	144.588	40.4909	3818.93	1248.06	0.213354	197.862	183.063	3048.32	549.421	0.373259	198.243		1.61022e-05	0.0750806	-2.38366	-0.000102637	2.13842	1.75715	3859.42	3231.39	179.318	75.1446	0.0002561	0.000353237	37.7135	6.26904	127.934	40.555	127.944	40.5509	6.49238	2.85807	0.367497	7.51177
1450	22.5579	99.0555	19277.8	144.489		0.0044	26.5866	42.5911	-70.5822	-0.000878691	0.0728661		15.0023	56.9837	19316.7	144.49	18.2992	3841.66	706.885	0.226212	198.118	8.94585	3196.17	390.646	0.382286	198.367		26.8667	43.4242	-71.4006	-0.000790758	1.88169	1.63332	3859.96	3205.12	179.408	70.7868	120.45	76.6223	37.3228	6.05479	66.6798	3.58355	59.5062	-0.976651	3.67719	2.03213	0.0750594	0.0179383
1475	63.5271	418.905	18544.9	144.485		0.0088	23.4309	82.53	-134.426	-0.00158089	0.537061		56.8389	335.915	18619.8	144.486	23.8363	3837.27	965.458	0.238824	198.11	10.6665	3220.45	489.03	0.388267	198.425		23.4677	81.4343	-134.013	-0.00151631	1.88958	1.57507	3861.11	3231.12	179.598	75.1001	139.737	87.6614	64.8425	10.1403	84.7512	4.29856	76.4344	-0.916968	5.02228	2.54391	0.127355	0.0255025
1500	44.1914	509.84	18027	144.463		0.0044	19.109	41.5024	-65.6634	-0.000709395	0.311071		38.735	467.612	18063.7	144.463	23.6848	3837.91	1348.9	0.229843	198.16	11.4347	3244.64	608.032	0.382955	198.471		19.135	40.0766	-64.965	-0.000747568	1.83965	1.529	3861.6	3256.08	179.679	79.24	139.013	91.6268	64.8154	10.406	85.1862	4.64268	76.9114	-0.811349	7.01695	3.16296	0.125741	0.0293082
1525	2.74584e-06	70.5471	18830.3	144.589		0	7.881e-06	0.626378	-2.12101	0.000151336	8.26724e-20		3.78685e-07	69.6959	18831.5	144.588	40.7303	3817.89	1250.63	0.21281	197.859	183	3047.49	551.276	0.372202	198.243		1.60658e-05	0.080323	-2.38713	-0.000101376	2.14109	1.75715	3858.62	3230.49	179.186	74.9966	0.000255431	0.000351569	38.3747	6.37708	128.502	40.5473	128.512	40.5431	6.50576	2.86772	0.371856	7.50654
1550	22.5917	99.2256	19280.5	144.489		0.0044	26.5779	42.5895	-70.5929	-0.000877879	0.0731297		15.0385	57.1543	19319.5	144.49	18.2744	3840.87	712.697	0.225548	198.118	8.91743	3195.14	393.178	0.381189	198.366		26.8568	43.4202	-71.4113	-0.000790137	1.88161	1.63355	3859.15	3204.06	179.273	70.6114	120.366	76.452	37.2643	6.04549	66.5975	3.57244	59.429	-0.977626	3.70743	2.0453	0.0748558	0.0178246
1575	63.569	420.276	18546.3	144.485		0.0088	23.4033	82.5153	-134.436	-0.00157801	0.537488		56.8888	337.304	18621.2	144.486	23.7834	3836.55	969.336	0.238072	198.111	10.6324	3219.47	491.029	0.387157	198.425		23.4406	81.4297	-134.031	-0.00151425	1.88907	1.57518	3860.33	3230.1	179.47	74.9314	139.589	87.4723	64.6711	10.116	84.591	4.28533	76.2831	-0.918936	5.04245	2.55432	0.126791	0.0253395
1600	44.2478	512.834	18026.8	144.462		0.0044	19.086	41.487	-65.6604	-0.000707973	0.311782		38.7981	470.625	18063.5	144.463	23.6386	3837.23	1350.46	0.229197	198.161	11.4006	3243.7	609.434	0.381915	198.471		19.1126	40.071	-64.9696	-0.000745693	1.83908	1.52897	3860.87	3255.1	179.558	79.0779	138.883	91.4474	64.6717	10.3836	85.0469	4.62954	76.7798	-0.813811	7.02505	3.17025	0.125252	0.0291335
1625	2.73961e-06	73.4044	18829.5	144.589		0	7.86727e-06	0.635243	-2.1283	0.000143183	8.21862e-20		3.77227e-07	72.5424	18830.7	144.589	40.9304	3816.98	1252.85	0.212333	197.857	182.923	3046.79	552.902	0.37127	198.243		1.60452e-05	0.0848481	-2.3897	-0.000100398	2.14321	1.75704	3857.91	3229.72	179.069	74.8678	0.000254886	0.0003502	38.9328	6.46807	128.979	40.5392	128.988	40.5349	6.51726	2.87618	0.375518	7.50029
1650	22.6216	99.3756	19281.8	144.489		0.0044	26.5703	42.5881	-70.5974	-0.000876914	0.0733629		15.0706	57.3048	19320.8	144.49	18.2522	3840.18	717.822	0.224967	198.119	8.89271	3194.25	395.405	0.380223	198.366		26.848	43.4166	-71.4154	-0.000789316	1.88144	1.63366	3858.43	3203.14	179.154	70.4591	120.29	76.3036	37.213	6.03724	66.5255	3.56285	59.3614	-0.978385	3.73408	2.05688	0.0746742	0.0177259
1675	63.6061	421.48	18546.5	144.485		0.0088	23.3789	82.5023	-134.435	-0.00157504	0.537864		56.9329	338.523	18621.3	144.485	23.7366	3835.91	972.756	0.237413	198.111	10.6026	3218.62	492.785	0.386181	198.425		23.4167	81.4254	-134.037	-0.00151198	1.88852	1.5752	3859.65	3229.22	179.356	74.7848	139.457	87.3072	64.5206	10.0947	84.4507	4.27388	76.1506	-0.920548	5.06024	2.56345	0.126292	0.0251979
1700	44.2976	515.46	18025.7	144.462		0.0044	19.0656	41.4735	-65.6536	-0.000706519	0.31241		38.8538	473.267	18062.4	144.462	23.5977	3836.62	1351.83	0.228631	198.162	11.3709	3242.88	610.661	0.381001	198.471		19.0929	40.0658	-64.9691	-0.000743848	1.8385	1.52887	3860.22	3254.25	179.451	78.9371	138.768	91.2909	64.5451	10.3638	84.9246	4.61817	76.6643	-0.815855	7.0322	3.17664	0.124818	0.0289818
1725	2.73524e-06	75.9478	18827.8	144.59		0	7.86469e-06	0.642724	-2.13441	0.00013619	8.18455e-20		3.75959e-07	75.0767	18829	144.59	41.0976	3816.19	1254.75	0.211915	197.855	182.844	3046.2	554.311	0.370451	198.243		1.60161e-05	0.088729	-2.39153	-9.9648e-05	2.14489	1.75685	3857.29	3229.05	178.965	74.7567	0.000254392	0.000349006	39.404	6.54478	129.379	40.5313	129.387	40.527	6.52717	2.88351	0.378592	7.4938
1750	22.6478	99.5074	19282	144.489		0.0044	26.5635	42.5869	-70.5973	-0.000875871	0.0735682		15.0987	57.4369	19321	144.489	18.2325	3839.56	722.327	0.224459	198.119	8.87135	3193.48	397.345	0.379377	198.366		26.8402	43.4134	-71.4147	-0.000788377	1.88121	1.63368	3857.8	3202.35	179.049	70.3276	120.223	76.1752	37.168	6.03001	66.4626	3.55462	59.3025	-0.978971	3.75752	2.06697	0.074513	0.0176408
1775	63.6386	422.533	18545.8	144.484		0.0088	23.3575	82.491	-134.427	-0.00157209	0.538195		56.9717	339.59	18620.6	144.485	23.6952	3835.35	975.763	0.236838	198.112	10.5769	3217.88	494.311	0.385328	198.425		23.3956	81.4213	-134.034	-0.00150962	1.88796	1.57514	3859.05	3228.46	179.256	74.6583	139.34	87.1641	64.3887	10.076	84.328	4.26405	76.0348	-0.921863	5.07589	2.57139	0.125852	0.0250757
1800	44.3414	517.757	18023.9	144.462		0.0044	19.0477	41.4617	-65.6444	-0.000705083	0.312962		38.9028	475.579	18060.6	144.462	23.5614	3836.09	1353.05	0.228136	198.162	11.3451	3242.17	611.724	0.380205	198.471		19.0754	40.0611	-64.965	-0.000742075	1.83791	1.52872	3859.65	3253.52	179.356	78.8155	138.666	91.1552	64.434	10.3465	84.8175	4.60841	76.5633	-0.817545	7.0385	3.18217	0.124435	0.0288509
1825	2.74288e-06	78.2001	18825.5	144.59		0	7.51308e-06	0.649048	-2.13955	0.000130121	8.24411e-20		3.77213e-07	77.3214	18826.7	144.59	41.2374	3815.5	1256.39	0.211549	197.854	182.767	3045.71	555.524	0.369739	198.243		1.6053e-05	0.092034	-2.39276	-9.91017e-05	2.14622	1.75661	3856.74	3228.47	178.874	74.6614	0.000255543	0.000350154	39.8024	6.60961	129.714	40.5242	129.723	40.5198	6.53571	2.88982	0.381173	7.4875
1850	22.6709	99.6229	19281.4	144.489		0.0044	26.5576	42.5858	-70.5941	-0.000874803	0.0737484		15.1234	57.5527	19320.4	144.489	18.215	3839.02	726.278	0.224016	198.119	8.85296	3192.81	399.025	0.378643	198.366		26.8334	43.4105	-71.4108	-0.000787383	1.88094	1.63363	3857.24	3201.66	178.956	70.2144	120.163	76.0646	37.1287	6.02374	66.4077	3.54758	59.2512	-0.97942	3.77807	2.07571	0.0743701	0.0175678
1875	63.6672	423.453	18544.6	144.484		0.0088	23.3388	82.4812	-134.415	-0.00156924	0.538485		57.0057	340.522	18619.4	144.485	23.6588	3834.86	978.4	0.236335	198.113	10.5547	3217.24	495.631	0.384588	198.425		23.3771	81.4175	-134.026	-0.00150727	1.88741	1.57503	3858.52	3227.8	179.168	74.5495	139.237	87.0407	64.2733	10.0598	84.2208	4.25563	75.9338	-0.922932	5.08961	2.57826	0.125466	0.0249707
1900	44.3797	519.762	18021.8	144.461		0.0044	19.0321	41.4513	-65.6338	-0.000703701	0.313445		38.9457	477.596	18058.5	144.462	23.5294	3835.62	1354.11	0.227704	198.163	11.323	3241.56	612.642	0.379514	198.471		19.0601	40.0567	-64.9585	-0.000740401	1.83734	1.52854	3859.15	3252.89	179.273	78.7109	138.576	91.0382	64.3367	10.3315	84.7238	4.60004	76.475	-0.818937	7.04403	3.18694	0.124097	0.0287383
1925	2.7274e-06	80.1862	18823	144.59		0	7.85157e-06	0.654402	-2.14388	0.000125071	8.12367e-20		3.74113e-07	79.301	18824.1	144.59	41.3546	3814.9	1257.81	0.21123	197.853	182.696	3045.29	556.566	0.369122	198.244		1.59767e-05	0.0948331	-2.39354	-9.86282e-05	2.14727	1.75636	3856.26	3227.98	178.794	74.5799	0.000253694	0.000347262	40.1396	6.66454	129.997	40.5178	130.005	40.5134	6.54307	2.89524	0.383342	7.48161
1950	22.691	99.7238	19280.4	144.488		0.0044	26.5524	42.5849	-70.5888	-0.000873748	0.0739062		15.1449	57.6539	19319.3	144.489	18.1996	3838.55	729.734	0.22363	198.119	8.83717	3192.24	400.477	0.378008	198.366		26.8273	43.4079	-71.4046	-0.000786377	1.88065	1.63354	3856.75	3201.08	178.875	70.1173	120.11	75.9695	37.0944	6.01835	66.3598	3.54158	59.2065	-0.979763	3.79605	2.08327	0.0742439	0.0175052
1975	63.6921	424.254	18542.9	144.484		0.0088	23.3224	82.4726	-134.399	-0.00156652	0.538738		57.0354	341.333	18617.7	144.485	23.6267	3834.42	980.708	0.235897	198.113	10.5356	3216.7	496.771	0.383949	198.425		23.3608	81.4141	-134.014	-0.00150499	1.88689	1.57489	3858.05	3227.24	179.091	74.456	139.146	86.9345	64.1727	10.0458	84.1273	4.24844	75.8458	-0.9238	5.10161	2.58419	0.125126	0.0248806
2000	44.4132	521.508	18019.4	144.461		0.0044	19.0184	41.4423	-65.6224	-0.000702394	0.313868		38.9832	479.353	18056.1	144.461	23.5012	3835.2	1355.04	0.227327	198.163	11.3039	3241.04	613.434	0.378918	198.472		19.0467	40.0528	-64.9505	-0.000738842	1.8368	1.52834	3858.7	3252.35	179.2	78.6211	138.496	90.9375	64.2517	10.3185	84.642	4.5929	76.398	-0.820083	7.04889	3.19106	0.123799	0.0286417
2025	2.72454e-06	81.9314	18820.2	144.591		0	7.847e-06	0.658942	-2.14753	0.000120682	8.10154e-20		3.73414e-07	81.0408	18821.4	144.59	41.4529	3814.38	1259.03	0.210952	197.852	182.63	3044.93	557.462	0.36859	198.244		1.59625e-05	0.0971964	-2.39395	-9.82941e-05	2.14809	1.75609	3855.83	3227.56	178.723	74.5102	0.00025343	0.0003466	40.4257	6.71118	130.235	40.5123	130.243	40.5079	6.54942	2.8999	0.385168	7.47623
2050	22.7085	99.812	19279	144.488		0.0044	26.5479	42.584	-70.5822	-0.00087273	0.0740439		15.1637	57.7423	19317.9	144.489	18.1859	3838.13	732.752	0.223294	198.12	8.82362	3191.75	401.731	0.377461	198.367		26.8221	43.4055	-71.3971	-0.000785399	1.88036	1.63342	3856.31	3200.58	178.803	70.0339	120.063	75.8879	37.0645	6.01374	66.3181	3.53646	59.1676	-0.980021	3.81175	2.08979	0.0741326	0.0174515
2075	63.7139	424.951	18541.1	144.483		0.0088	23.3081	82.4651	-134.382	-0.00156399	0.538959		57.0613	342.04	18615.9	144.484	23.5986	3834.04	982.724	0.235517	198.114	10.5193	3216.23	497.757	0.383398	198.425		23.3466	81.4109	-134	-0.00150282	1.88639	1.57474	3857.64	3226.75	179.022	74.3759	139.066	86.8432	64.085	10.0337	84.046	4.2423	75.7691	-0.924504	5.1121	2.58931	0.124828	0.0248034
2100	44.4425	523.026	18017	144.461		0.0044	19.0064	41.4345	-65.6108	-0.000701174	0.314237		39.016	480.881	18053.7	144.461	23.4764	3834.84	1355.86	0.227	198.164	11.2876	3240.59	614.118	0.378405	198.472		19.0349	40.0492	-64.9416	-0.000737406	1.83629	1.52814	3858.32	3251.88	179.135	78.5441	138.426	90.8509	64.1774	10.3073	84.5707	4.5868	76.3308	-0.821026	7.05314	3.19462	0.123538	0.0285589
2125	2.72214e-06	83.4606	18817.4	144.591		0	7.84316e-06	0.662798	-2.15062	0.000116925	8.08305e-20		3.72827e-07	82.5653	18818.6	144.59	41.5356	3813.92	1260.08	0.210711	197.851	182.57	3044.63	558.233	0.368131	198.244		1.59502e-05	0.0991877	-2.39409	-9.80412e-05	2.14874	1.75582	3855.46	3227.2	178.661	74.4505	0.000253206	0.000346042	40.6686	6.75085	130.437	40.5075	130.444	40.5031	6.5549	2.90391	0.386706	7.47136
2150	22.7239	99.8888	19277.4	144.488		0.0044	26.544	42.5833	-70.5749	-0.000871765	0.0741644		15.1802	57.8193	19316.3	144.489	18.1739	3837.76	735.383	0.223002	198.12	8.81201	3191.33	402.816	0.376989	198.367		26.8174	43.4034	-71.3887	-0.000784443	1.88007	1.63329	3855.94	3200.15	178.74	69.9624	120.021	75.8178	37.0385	6.00979	66.2818	3.53209	59.1338	-0.980215	3.82544	2.09543	0.0740347	0.0174056
2175	63.7329	425.557	18539.1	144.483		0.0088	23.2956	82.4586	-134.364	-0.00156164	0.539152		57.0839	342.653	18613.9	144.484	23.574	3833.7	984.482	0.235186	198.114	10.5052	3215.83	498.609	0.382923	198.425		23.3342	81.4081	-133.984	-0.00150079	1.88592	1.57457	3857.28	3226.34	178.963	74.3071	138.996	86.7647	64.0086	10.0233	83.9751	4.23705	75.7025	-0.925076	5.12124	2.59374	0.124568	0.0247372
2200	44.468	524.346	18014.6	144.46		0.0044	18.996	41.4277	-65.5994	-0.000700049	0.314558		39.0445	482.208	18051.3	144.461	23.4546	3834.52	1356.57	0.226715	198.164	11.2735	3240.21	614.709	0.377962	198.472		19.0247	40.046	-64.9324	-0.000736093	1.83582	1.52793	3857.97	3251.48	179.078	78.478	138.364	90.7765	64.1127	10.2977	84.5086	4.58159	76.2724	-0.821803	7.05685	3.1977	0.12331	0.0284879
2225	2.71998e-06	84.7975	18814.7	144.591		0	7.83917e-06	0.666081	-2.15324	0.000113705	8.06636e-20		3.72313e-07	83.8983	18815.9	144.59	41.6053	3813.53	1260.99	0.2105	197.851	182.517	3044.38	558.897	0.367736	198.244		1.59396e-05	0.100863	-2.39404	-9.78535e-05	2.14926	1.75556	3855.13	3226.9	178.607	74.3996	0.000253005	0.000345555	40.8754	6.78466	130.607	40.5034	130.615	40.499	6.55963	2.90736	0.388005	7.46701
2250	22.7372	99.9556	19275.7	144.488		0.0044	26.5405	42.5827	-70.5671	-0.000870864	0.0742692		15.1945	57.8863	19314.6	144.488	18.1633	3837.44	737.675	0.222749	198.12	8.80204	3190.97	403.753	0.376582	198.367		26.8133	43.4016	-71.3801	-0.000783547	1.8798	1.63315	3855.6	3199.78	178.685	69.9011	119.985	75.7577	37.0159	6.00641	66.2503	3.52837	59.1044	-0.980359	3.83736	2.10031	0.0739487	0.0173663
2275	63.7495	426.083	18537.2	144.483		0.0088	23.2847	82.453	-134.346	-0.00155949	0.539319		57.1036	343.186	18611.9	144.484	23.5524	3833.41	986.014	0.234898	198.115	10.4932	3215.49	499.345	0.382514	198.426		23.3234	81.4055	-133.968	-0.00149891	1.88549	1.57441	3856.96	3225.98	178.91	74.2481	138.935	86.6974	63.9423	10.0144	83.9136	4.23258	75.6446	-0.92554	5.12921	2.59757	0.12434	0.0246805
2300	44.4902	525.491	18012.2	144.46		0.0044	18.9869	41.4218	-65.5884	-0.000699021	0.314838		39.0693	483.36	18048.9	144.461	23.4356	3834.24	1357.2	0.226467	198.165	11.2615	3239.88	615.221	0.37758	198.472		19.0157	40.0431	-64.9232	-0.000734902	1.83539	1.52773	3857.67	3251.14	179.029	78.4213	138.311	90.7126	64.0564	10.2894	84.4546	4.57714	76.2216	-0.822443	7.06009	3.20036	0.12311	0.028427
2325	2.71823e-06	85.9642	18812.1	144.591		0	7.83446e-06	0.668879	-2.15546	0.000110944	8.05285e-20		3.7187e-07	85.0617	18813.3	144.591	41.6642	3813.18	1261.78	0.210318	197.85	182.47	3044.16	559.47	0.367395	198.245		1.59333e-05	0.102272	-2.39383	-9.7713e-05	2.14966	1.75531	3854.84	3226.63	178.559	74.356	0.000252828	0.000345134	41.0516	6.81351	130.752	40.4999	130.759	40.4955	6.56372	2.91034	0.389103	7.46316
2350	22.7488	100.014	19274	144.488		0.0044	26.5375	42.5822	-70.5594	-0.000870032	0.0743605		15.2069	57.9446	19312.9	144.488	18.1541	3837.16	739.668	0.222529	198.12	8.7935	3190.67	404.563	0.376232	198.367		26.8098	43.3999	-71.3715	-0.000782714	1.87953	1.63301	3855.31	3199.46	178.637	69.8486	119.953	75.7061	36.9962	6.00351	66.2229	3.52519	59.0789	-0.980464	3.84773	2.10452	0.0738732	0.0173326
2375	63.7639	426.539	18535.2	144.483		0.0088	23.2753	82.4481	-134.329	-0.00155754	0.539465		57.1207	343.647	18610	144.484	23.5336	3833.15	987.347	0.234649	198.115	10.4828	3215.19	499.981	0.382161	198.426		23.314	81.4032	-133.952	-0.00149718	1.8851	1.57424	3856.68	3225.68	178.864	74.1975	138.881	86.6395	63.8846	10.0067	83.8601	4.22875	75.5943	-0.925917	5.13614	2.60088	0.124141	0.0246318
2400	44.5095	526.483	18010	144.46		0.0044	18.979	41.4167	-65.5779	-0.000698086	0.315082		39.091	484.359	18046.6	144.46	23.4189	3833.99	1357.74	0.226253	198.165	11.2511	3239.6	615.663	0.377251	198.472		19.0079	40.0405	-64.9142	-0.000733828	1.83499	1.52754	3857.41	3250.85	178.985	78.3727	138.263	90.6577	64.0074	10.2822	84.4076	4.57335	76.1774	-0.822972	7.06291	3.20265	0.122935	0.0283748
2425	2.71693e-06	86.9807	18809.6	144.591		0	7.83466e-06	0.671267	-2.15736	0.000108578	8.04283e-20		3.71569e-07	86.0753	18810.8	144.591	41.7139	3812.88	1262.46	0.21016	197.85	182.428	3043.98	559.963	0.367101	198.245		1.5924e-05	0.103455	-2.39353	-9.76105e-05	2.14998	1.75507	3854.59	3226.41	178.517	74.3188	0.000252728	0.000344846	41.202	6.83817	130.874	40.497	130.882	40.4926	6.56725	2.91291	0.390033	7.45975
2450	22.7589	100.064	19272.3	144.488		0.0044	26.5349	42.5817	-70.5518	-0.00086927	0.07444		15.2178	57.9952	19311.2	144.488	18.1459	3836.91	741.401	0.222338	198.121	8.78618	3190.4	405.262	0.37593	198.367		26.8067	43.3984	-71.363	-0.000781943	1.87928	1.63287	3855.06	3199.19	178.595	69.8035	119.925	75.6619	36.9791	6.00103	66.1991	3.52249	59.0568	-0.980539	3.85674	2.10816	0.0738071	0.0173037
2475	63.7764	426.935	18533.4	144.482		0.0088	23.2671	82.4438	-134.312	-0.00155577	0.539592		57.1356	344.048	18608.1	144.483	23.5171	3832.92	988.506	0.234432	198.115	10.4739	3214.94	500.53	0.381857	198.426		23.3058	81.4011	-133.936	-0.00149561	1.88474	1.57409	3856.44	3225.42	178.824	74.1542	138.834	86.5898	63.8345	10	83.8136	4.22549	75.5507	-0.926224	5.14217	2.60374	0.123968	0.0245901
2500	44.5263	527.344	18007.9	144.46		0.0044	18.9721	41.4122	-65.5681	-0.000697243	0.315293		39.1097	485.225	18044.5	144.46	23.4044	3833.78	1358.21	0.226066	198.165	11.2423	3239.35	616.044	0.376967	198.473		19.0011	40.0382	-64.9055	-0.000732864	1.83463	1.52737	3857.18	3250.6	178.947	78.331	138.222	90.6105	63.9649	10.2761	84.3668	4.5701	76.139	-0.823408	7.06537	3.20464	0.122782	0.02833
2525	2.71585e-06	87.8656	18807.2	144.591		0	7.8339e-06	0.673311	-2.15897	0.000106545	8.03455e-20		3.71291e-07	86.9578	18808.4	144.591	41.7561	3812.62	1263.04	0.210022	197.85	182.392	3043.82	560.388	0.366848	198.245		1.59203e-05	0.104448	-2.39316	-9.75348e-05	2.15023	1.75485	3854.37	3226.22	178.481	74.2869	0.000252626	0.00034458	41.3307	6.85929	130.979	40.4945	130.986	40.4901	6.5703	2.91512	0.390823	7.45676
2550	22.7677	100.108	19270.7	144.487		0.0044	26.5327	42.5813	-70.5446	-0.000868577	0.074509		15.2272	58.0392	19309.6	144.488	18.1388	3836.7	742.906	0.222173	198.121	8.77989	3190.17	405.866	0.375669	198.367		26.804	43.3971	-71.355	-0.000781238	1.87906	1.63273	3854.83	3198.95	178.558	69.7648	119.9	75.624	36.9643	5.9989	66.1784	3.52017	59.0376	-0.980591	3.86457	2.1113	0.0737493	0.0172789
2575	63.7873	427.277	18531.6	144.482		0.0088	23.26	82.4402	-134.296	-0.00155418	0.539702		57.1485	344.395	18606.3	144.483	23.5028	3832.73	989.513	0.234245	198.116	10.4663	3214.73	501.005	0.381595	198.426		23.2986	81.3993	-133.922	-0.00149419	1.88441	1.57394	3856.23	3225.19	178.789	74.117	138.793	86.5471	63.7911	9.99429	83.7733	4.2227	75.5128	-0.926473	5.14741	2.60621	0.123816	0.0245543
2600	44.5409	528.091	18005.9	144.46		0.0044	18.9662	41.4084	-65.5591	-0.000696485	0.315477		39.1261	485.976	18042.5	144.46	23.3917	3833.59	1358.62	0.225905	198.166	11.2346	3239.15	616.374	0.376723	198.473		18.9951	40.0361	-64.8974	-0.000732002	1.83431	1.5272	3856.98	3250.38	178.914	78.2953	138.186	90.57	63.9279	10.2708	84.3313	4.56733	76.1057	-0.823768	7.06751	3.20635	0.122649	0.0282916
2625	2.71508e-06	88.635	18805.1	144.591		0	7.83245e-06	0.67506	-2.16035	0.000104797	8.02866e-20		3.71036e-07	87.7251	18806.3	144.591	41.792	3812.39	1263.55	0.209903	197.85	182.36	3043.69	560.754	0.36663	198.245		1.5917e-05	0.105281	-2.39274	-9.74841e-05	2.15043	1.75465	3854.18	3226.05	178.449	74.2596	0.000252528	0.000344337	41.4408	6.8774	131.068	40.4925	131.075	40.488	6.57294	2.91703	0.391494	7.45415
2650	22.7753	100.146	19269.1	144.487		0.0044	26.5307	42.581	-70.5377	-0.000867951	0.074569		15.2353	58.0773	19308.1	144.488	18.1326	3836.51	744.213	0.222029	198.121	8.77449	3189.98	406.387	0.375445	198.367		26.8016	43.396	-71.3474	-0.000780597	1.87885	1.6326	3854.64	3198.75	178.525	69.7317	119.879	75.5914	36.9515	5.99707	66.1605	3.5182	59.0209	-0.980627	3.87137	2.11401	0.0736987	0.0172577
2675	63.7967	427.574	18530	144.482		0.0088	23.2538	82.437	-134.282	-0.00155276	0.539798		57.1597	344.696	18604.7	144.483	23.4903	3832.55	990.387	0.234082	198.116	10.4598	3214.54	501.414	0.381369	198.426		23.2924	81.3976	-133.908	-0.00149291	1.88412	1.5738	3856.04	3225	178.758	74.0851	138.758	86.5104	63.7534	9.98936	83.7384	4.22031	75.4799	-0.926676	5.15196	2.60834	0.123685	0.0245236
2700	44.5536	528.737	18004.1	144.459		0.0044	18.961	41.4051	-65.5508	-0.000695808	0.315637		39.1402	486.626	18040.7	144.46	23.3806	3833.43	1358.98	0.225765	198.166	11.2281	3238.97	616.658	0.376512	198.473		18.99	40.0343	-64.8898	-0.000731235	1.83402	1.52705	3856.81	3250.2	178.885	78.2646	138.154	90.5352	63.8958	10.2662	84.3005	4.56496	76.0768	-0.824067	7.06937	3.20783	0.122532	0.0282586
2725	2.71389e-06	89.3033	18803.1	144.591		0	7.82993e-06	0.67656	-2.16153	0.000103294	8.01948e-20		3.70808e-07	88.3916	18804.3	144.591	41.8225	3812.19	1263.99	0.2098	197.849	182.332	3043.58	561.07	0.366442	198.246		1.59096e-05	0.105979	-2.39231	-9.74489e-05	2.15058	1.75447	3854.01	3225.91	178.421	74.2363	0.000252437	0.00034412	41.5352	6.89293	131.145	40.4907	131.151	40.4862	6.57522	2.91867	0.392066	7.45186
2750	22.7819	100.179	19267.7	144.487		0.0044	26.529	42.5807	-70.5314	-0.000867389	0.0746212		15.2424	58.1104	19306.6	144.488	18.1272	3836.34	745.347	0.221905	198.121	8.76986	3189.81	406.837	0.375252	198.368		26.7996	43.395	-71.3403	-0.000780018	1.87865	1.63249	3854.47	3198.58	178.497	69.7032	119.86	75.5634	36.9403	5.99551	66.1449	3.51651	59.0065	-0.980649	3.87727	2.11635	0.0736545	0.0172395
2775	63.8049	427.832	18528.5	144.482		0.0088	23.2484	82.4342	-134.268	-0.00155149	0.53988		57.1695	344.957	18603.2	144.483	23.4794	3832.4	991.146	0.233941	198.116	10.4541	3214.38	501.768	0.381175	198.426		23.287	81.3962	-133.895	-0.00149176	1.88386	1.57368	3855.88	3224.83	178.731	74.0577	138.727	86.4788	63.7207	9.98512	83.708	4.21826	75.4515	-0.926841	5.15591	2.61018	0.12357	0.0244972
2800	44.5646	529.296	18002.4	144.459		0.0044	18.9565	41.4022	-65.5432	-0.000695205	0.315776		39.1525	487.189	18039.1	144.46	23.3709	3833.28	1359.29	0.225643	198.166	11.2224	3238.82	616.903	0.376331	198.473		18.9855	40.0327	-64.8828	-0.000730554	1.83376	1.52691	3856.65	3250.04	178.86	78.2383	138.127	90.5052	63.868	10.2623	84.2738	4.56293	76.0517	-0.824314	7.07099	3.20911	0.122431	0.0282302
2825	2.71287e-06	89.8833	18801.3	144.591		0	7.8248e-06	0.677847	-2.16254	0.000102003	8.01169e-20		3.70587e-07	88.9701	18802.5	144.591	41.8484	3812.02	1264.37	0.20971	197.849	182.308	3043.48	561.342	0.36628	198.246		1.59063e-05	0.106564	-2.39187	-9.74199e-05	2.1507	1.75431	3853.87	3225.79	178.397	74.2163	0.00025234	0.00034391	41.6162	6.90627	131.21	40.4892	131.217	40.4847	6.57719	2.92008	0.392552	7.44987
2850	22.7877	100.208	19266.4	144.487		0.0044	26.5275	42.5804	-70.5255	-0.000866886	0.0746664		15.2486	58.1391	19305.3	144.488	18.1224	3836.2	746.33	0.221798	198.122	8.76588	3189.67	407.225	0.375085	198.368		26.7978	43.3941	-71.3338	-0.000779497	1.87848	1.63238	3854.32	3198.43	178.473	69.6787	119.844	75.5393	36.9307	5.99416	66.1314	3.51506	58.994	-0.980662	3.88238	2.11837	0.0736159	0.0172239
2875	63.812	428.054	18527.1	144.482		0.0088	23.2438	82.4318	-134.256	-0.00155036	0.539952		57.1779	345.182	18601.8	144.483	23.4699	3832.27	991.804	0.233819	198.116	10.4493	3214.24	502.073	0.381007	198.426		23.2824	81.3949	-133.883	-0.00149073	1.88362	1.57356	3855.74	3224.69	178.708	74.0342	138.7	86.4517	63.6924	9.98146	83.6817	4.21651	75.4268	-0.926976	5.15933	2.61177	0.12347	0.0244745
2900	44.5741	529.78	18000.9	144.459		0.0044	18.9526	41.3997	-65.5363	-0.000694669	0.315896		39.1632	487.676	18037.5	144.46	23.3625	3833.16	1359.56	0.225538	198.166	11.2176	3238.68	617.115	0.376174	198.473		18.9816	40.0313	-64.8764	-0.000729951	1.83353	1.52678	3856.52	3249.9	178.837	78.2157	138.103	90.4795	63.8438	10.2589	84.2507	4.56119	76.03	-0.824519	7.07239	3.21021	0.122343	0.0282059
2925	2.71275e-06	90.3863	18799.7	144.591		0	7.82911e-06	0.678952	-2.1634	0.000100888	8.0107e-20		3.70627e-07	89.4718	18800.9	144.591	41.8706	3811.87	1264.69	0.209632	197.849	182.286	3043.4	561.576	0.36614	198.246		1.59043e-05	0.107053	-2.39143	-9.74077e-05	2.1508	1.75416	3853.74	3225.69	178.376	74.1991	0.000252413	0.000343942	41.6857	6.91774	131.266	40.488	131.272	40.4835	6.57889	2.9213	0.392968	7.44814
2950	22.7926	100.233	19265.2	144.487		0.0044	26.5262	42.5802	-70.5201	-0.000866437	0.0747056		15.2539	58.1639	19304.1	144.487	18.1183	3836.08	747.182	0.221705	198.122	8.76246	3189.55	407.56	0.374942	198.368		26.7962	43.3933	-71.3278	-0.000779031	1.87832	1.63227	3854.19	3198.31	178.451	69.6577	119.829	75.5187	36.9223	5.99301	66.1197	3.51383	58.9831	-0.980669	3.88681	2.12011	0.0735823	0.0172104
2975	63.8181	428.247	18525.8	144.482		0.0088	23.2397	82.4298	-134.245	-0.00154936	0.540015		57.1853	345.377	18600.5	144.483	23.4617	3832.16	992.374	0.233714	198.117	10.4451	3214.13	502.336	0.380862	198.427		23.2783	81.3937	-133.872	-0.00148982	1.88341	1.57345	3855.62	3224.57	178.688	74.014	138.676	86.4284	63.6679	9.97831	83.659	4.21502	75.4054	-0.927085	5.16229	2.61313	0.123384	0.024455
3000	44.5824	530.199	17999.5	144.459		0.0044	18.9492	41.3975	-65.5302	-0.000694195	0.316		39.1724	488.098	18036.2	144.459	23.3552	3833.05	1359.8	0.225447	198.167	11.2134	3238.57	617.298	0.376039	198.473		18.9782	40.03	-64.8706	-0.000729418	1.83332	1.52667	3856.41	3249.78	178.818	78.1963	138.082	90.4574	63.8229	10.2559	84.2306	4.5597	76.0111	-0.824689	7.07361	3.21116	0.122266	0.028185
3025	2.71212e-06	90.8223	18798.2	144.591		0	7.83181e-06	0.679902	-2.16414	9.99298e-05	8.00591e-20		3.70333e-07	89.9067	18799.4	144.591	41.8895	3811.74	1264.98	0.209565	197.849	182.268	3043.33	561.778	0.366019	198.246		1.59026e-05	0.107463	-2.39101	-9.74094e-05	2.15087	1.75402	3853.63	3225.6	178.358	74.1844	0.000252253	0.000343666	41.7454	6.9276	131.313	40.487	131.32	40.4825	6.58036	2.92235	0.393323	7.44663
3050	22.797	100.254	19264.1	144.487		0.0044	26.5251	42.58	-70.5152	-0.000866038	0.0747397		15.2585	58.1854	19303	144.487	18.1147	3835.97	747.92	0.221624	198.122	8.75952	3189.44	407.849	0.374818	198.368		26.7949	43.3926	-71.3224	-0.000778614	1.87818	1.63218	3854.08	3198.2	178.433	69.6397	119.817	75.5009	36.915	5.99202	66.1096	3.51277	58.9738	-0.98067	3.89065	2.12162	0.073553	0.0171989
3075	63.8235	428.413	18524.7	144.482		0.0088	23.2362	82.428	-134.234	-0.00154848	0.540069		57.1916	345.546	18599.4	144.482	23.4545	3832.06	992.868	0.233622	198.117	10.4416	3214.02	502.563	0.380737	198.427		23.2748	81.3927	-133.862	-0.00148902	1.88323	1.57336	3855.51	3224.47	178.67	73.9966	138.655	86.4083	63.6466	9.9756	83.6392	4.21373	75.3869	-0.927175	5.16487	2.61432	0.123308	0.0244383
3100	44.5895	530.562	17998.3	144.459		0.0044	18.9463	41.3956	-65.5246	-0.000693776	0.31609		39.1804	488.462	18034.9	144.459	23.3489	3832.96	1360	0.225368	198.167	11.2099	3238.47	617.456	0.375923	198.473		18.9753	40.0289	-64.8653	-0.000728949	1.83314	1.52656	3856.3	3249.68	178.802	78.1796	138.064	90.4383	63.8048	10.2534	84.2132	4.55843	75.9948	-0.824831	7.07466	3.21198	0.1222	0.028167
3125	2.62655e-06	91.2	18796.9	144.591		0	4.43265e-06	0.680718	-2.16478	9.83357e-05	7.36562e-20		3.76673e-07	90.2834	18798.1	144.591	41.9056	3811.63	1265.22	0.209507	197.849	182.252	3043.27	561.953	0.365916	198.246		1.47103e-05	0.107806	-2.39061	-9.75056e-05	2.15093	1.7539	3853.53	3225.52	178.342	74.1718	0.000256605	0.000349546	41.7968	6.93608	131.354	40.4861	131.361	40.4816	6.58163	2.92326	0.393626	7.44533
3150	22.8007	100.273	19263.1	144.487		0.0044	26.5241	42.5798	-70.5107	-0.000865685	0.0747692		15.2625	58.204	19302	144.487	18.1115	3835.87	748.559	0.221554	198.122	8.75699	3189.35	408.099	0.374711	198.368		26.7937	43.392	-71.3175	-0.000778244	1.87806	1.6321	3853.98	3198.11	178.417	69.6242	119.806	75.4857	36.9087	5.99117	66.1008	3.51186	58.9656	-0.980667	3.89398	2.12292	0.0735275	0.017189
3175	63.8281	428.557	18523.6	144.482		0.0088	23.2332	82.4265	-134.225	-0.0015477	0.540115		57.1971	345.692	18598.3	144.482	23.4483	3831.97	993.296	0.233543	198.117	10.4385	3213.94	502.759	0.38063	198.427		23.2717	81.3918	-133.853	-0.0014883	1.88306	1.57327	3855.42	3224.38	178.655	73.9817	138.638	86.3911	63.6282	9.97326	83.6222	4.21263	75.3709	-0.927248	5.16709	2.61534	0.123243	0.0244239
3200	44.5957	530.875	17997.2	144.459		0.0044	18.9438	41.394	-65.5196	-0.000693407	0.316168		39.1874	488.777	18033.8	144.459	23.3433	3832.87	1360.17	0.2253	198.167	11.2068	3238.39	617.592	0.375822	198.474		18.9727	40.028	-64.8606	-0.000728537	1.83297	1.52647	3856.22	3249.6	178.787	78.1653	138.048	90.4219	63.7891	10.2513	84.1981	4.55733	75.9807	-0.824948	7.07558	3.21269	0.122142	0.0281515
3225	2.71112e-06	91.527	18795.8	144.591		0	7.82552e-06	0.681421	-2.16533	9.83945e-05	7.9982e-20		3.70135e-07	90.6096	18797	144.59	41.9194	3811.53	1265.43	0.209457	197.849	182.238	3043.22	562.103	0.365826	198.246		1.58956e-05	0.108093	-2.39023	-9.74085e-05	2.15098	1.75379	3853.45	3225.46	178.328	74.161	0.00025218	0.000343477	41.8409	6.94339	131.39	40.4854	131.396	40.4809	6.58273	2.92404	0.393885	7.44419
3250	22.8039	100.289	19262.2	144.487		0.0044	26.5233	42.5797	-70.5067	-0.000865373	0.0747947		15.266	58.2202	19301.1	144.487	18.1088	3835.79	749.112	0.221494	198.122	8.75482	3189.27	408.314	0.374619	198.368		26.7927	43.3915	-71.3131	-0.000777915	1.87795	1.63202	3853.9	3198.03	178.403	69.6108	119.796	75.4725	36.9033	5.99043	66.0932	3.51109	58.9586	-0.980662	3.89685	2.12404	0.0735053	0.0171804
3275	63.8321	428.682	18522.7	144.481		0.0088	23.2306	82.4251	-134.217	-0.00154702	0.540156		57.2019	345.818	18597.4	144.482	23.4429	3831.9	993.666	0.233475	198.117	10.4358	3213.86	502.928	0.380537	198.427		23.269	81.391	-133.845	-0.00148767	1.88292	1.57319	3855.34	3224.3	178.641	73.9689	138.622	86.3762	63.6123	9.97125	83.6074	4.21169	75.357	-0.927308	5.16902	2.61621	0.123186	0.0244115
3300	44.6011	531.146	17996.2	144.459		0.0044	18.9416	41.3926	-65.5152	-0.000693082	0.316236		39.1934	489.05	18032.9	144.459	23.3385	3832.8	1360.33	0.225241	198.167	11.2041	3238.32	617.709	0.375736	198.474		18.9705	40.0271	-64.8563	-0.000728175	1.83283	1.52639	3856.14	3249.52	178.774	78.153	138.035	90.4078	63.7755	10.2494	84.1851	4.5564	75.9685	-0.825047	7.07637	3.2133	0.122092	0.0281382
3325	2.71081e-06	91.8101	18794.7	144.591		0	7.82481e-06	0.682025	-2.1658	9.7783e-05	7.99583e-20		3.70054e-07	90.8919	18795.9	144.59	41.9312	3811.44	1265.61	0.209413	197.849	182.226	3043.17	562.232	0.365749	198.246		1.58936e-05	0.108333	-2.38988	-9.74166e-05	2.15101	1.7537	3853.38	3225.4	178.316	74.1517	0.00025215	0.000343399	41.8789	6.94968	131.42	40.4848	131.426	40.4803	6.58368	2.92471	0.394108	7.44321
3350	22.8068	100.303	19261.4	144.487		0.0044	26.5226	42.5795	-70.5032	-0.000865098	0.0748169		15.269	58.2341	19300.3	144.487	18.1064	3835.72	749.591	0.221442	198.122	8.75295	3189.2	408.5	0.37454	198.368		26.7918	43.391	-71.3091	-0.000777625	1.87785	1.63196	3853.83	3197.96	178.39	69.5994	119.788	75.4612	36.8986	5.98981	66.0866	3.51042	58.9525	-0.980656	3.89935	2.125	0.073486	0.0171731
3375	63.8356	428.79	18521.9	144.481		0.0088	23.2283	82.424	-134.21	-0.00154642	0.540191		57.206	345.927	18596.6	144.482	23.4382	3831.83	993.987	0.233415	198.117	10.4336	3213.8	503.074	0.380457	198.427		23.2667	81.3903	-133.838	-0.00148712	1.88279	1.57312	3855.27	3224.23	178.63	73.9578	138.609	86.3635	63.5985	9.96951	83.5946	4.21088	75.345	-0.927357	5.17069	2.61697	0.123137	0.0244008
3400	44.6057	531.38	17995.4	144.459		0.0044	18.9397	41.3914	-65.5113	-0.000692798	0.316294		39.1986	489.285	18032	144.459	23.3344	3832.74	1360.46	0.22519	198.167	11.2019	3238.26	617.81	0.375661	198.474		18.9686	40.0264	-64.8525	-0.000727858	1.83271	1.52632	3856.07	3249.46	178.763	78.1424	138.023	90.3957	63.7637	10.2478	84.1738	4.55559	75.9579	-0.825129	7.07705	3.21383	0.122048	0.0281267
3425	2.7105e-06	92.0549	18793.8	144.591		0	7.82447e-06	0.682546	-2.16621	9.72535e-05	7.99345e-20		3.69983e-07	91.1361	18795	144.59	41.9414	3811.37	1265.77	0.209376	197.849	182.216	3043.14	562.343	0.365682	198.246		1.58926e-05	0.108534	-2.38955	-9.74209e-05	2.15104	1.75361	3853.31	3225.35	178.305	74.1437	0.000252122	0.000343331	41.9116	6.9551	131.446	40.4843	131.452	40.4798	6.58451	2.92529	0.394298	7.44236
3450	22.8092	100.315	19260.6	144.487		0.0044	26.5219	42.5794	-70.5	-0.000864856	0.0748361		15.2716	58.2461	19299.5	144.487	18.1044	3835.66	750.005	0.221397	198.122	8.75135	3189.15	408.66	0.374471	198.368		26.791	43.3906	-71.3055	-0.000777368	1.87776	1.6319	3853.76	3197.9	178.38	69.5895	119.781	75.4515	36.8945	5.98926	66.0809	3.50985	58.9472	-0.980649	3.9015	2.12583	0.0734692	0.0171668
3475	63.8386	428.883	18521.1	144.481		0.0088	23.2264	82.423	-134.203	-0.00154589	0.540221		57.2096	346.021	18595.8	144.482	23.4341	3831.77	994.264	0.233364	198.117	10.4316	3213.74	503.2	0.380388	198.427		23.2647	81.3897	-133.831	-0.00148663	1.88268	1.57306	3855.21	3224.18	178.619	73.9484	138.597	86.3525	63.5866	9.96801	83.5835	4.21018	75.3346	-0.927397	5.17213	2.61763	0.123094	0.0243917
3500	44.6097	531.582	17994.6	144.459		0.0044	18.938	41.3904	-65.5078	-0.000692548	0.316345		39.2031	489.489	18031.2	144.459	23.3307	3832.69	1360.57	0.225146	198.167	11.1999	3238.2	617.897	0.375597	198.474		18.967	40.0257	-64.8491	-0.00072758	1.8326	1.52625	3856.02	3249.4	178.754	78.1333	138.013	90.3853	63.7536	10.2464	84.164	4.5549	75.9487	-0.825197	7.07765	3.21428	0.12201	0.0281169
[truncated: 12 more columns]

## Sheet: C. Type 2 1.5% glycolytic cap
time	O2_peri	GLC_peri	LAC_peri	PYR_peri		BF	J_diffO2_cap	J_diffGLC_cap	J_diffLAC_cap	J_diffPYR_cap	O2_sat_peri		O2_L4	GLC_L4	LAC_L4	PYR_L4	ADP_L4	ATP_L4	FBP_L4	F_active_L4	NAD_L4	ADP2_L4	ATP2_L4	FBP2_L4	F_active2_L4	NAD2_L4		J_diffO2_L4	J_diffGLC_L4	J_diffLAC_L4	J_diffPYR_L4	NADH_L4	NADH2_L4	AdN_L4	AdN2_L4	J_hyd_L4	J_hyd2_L4	J_mit_L4	J_mit2_L4	J_head_L4	J_head2_L4	J_tail_L4	J_tail2_L4	J_lac_L4	J_lac2_L4	J_store_L4	J_store2_L4	J_breakdown_ADP_L4	J_breakdown_ADP2_L4
-600	31.4366	1126.74	15472.5	144.29		0.0044	24.009	38.4169	-54.4038	4.05612e-05	0.15702		24.575	1088.31	15502.8	144.29	19.9861	3887.71	1659.91	0.158146	198.427	34.8748	3726.94	265.926	0.539739	198.709		24.0123	38.4144	-54.3948	4.12189e-05	1.57349	1.29112	3907.7	3761.81	187.326	163.128	127.122	163.853	47.3758	2.40413	77.4771	2.04123	69.91	-7.71128	8.63481	1.38334	0.089536	0.272623
-595	31.4368	1126.82	15472.5	144.29		0.0044	24.009	38.4165	-54.4037	3.81728e-05	0.157023		24.5752	1088.39	15502.7	144.29	19.986	3887.7	1659.92	0.158145	198.427	34.8747	3726.94	265.927	0.539738	198.709		24.0123	38.4141	-54.3947	3.88308e-05	1.57349	1.29111	3907.69	3761.81	187.325	163.127	127.122	163.853	47.3757	2.40413	77.4768	2.04123	69.9096	-7.71128	8.63487	1.38334	0.0895346	0.272622
-590	31.437	1126.9	15472.5	144.291		0.0044	24.0089	38.4162	-54.4036	3.58098e-05	0.157025		24.5754	1088.47	15502.7	144.291	19.9859	3887.7	1659.93	0.158144	198.427	34.8747	3726.94	265.928	0.539737	198.709		24.0122	38.4137	-54.3946	3.64682e-05	1.57348	1.29111	3907.69	3761.81	187.324	163.127	127.121	163.853	47.3755	2.40413	77.4764	2.04123	69.9093	-7.71127	8.63492	1.38335	0.0895333	0.272621
-585	31.4372	1126.98	15472.5	144.291		0.0044	24.0088	38.4159	-54.4035	3.3472e-05	0.157027		24.5756	1088.55	15502.7	144.291	19.9857	3887.69	1659.95	0.158143	198.427	34.8746	3726.93	265.929	0.539735	198.709		24.0121	38.4134	-54.3945	3.41307e-05	1.57347	1.2911	3907.68	3761.81	187.323	163.127	127.121	163.853	47.3754	2.40414	77.4761	2.04123	69.909	-7.71127	8.63498	1.38335	0.089532	0.272621
-580	31.4374	1127.06	15472.4	144.292		0.0044	24.0088	38.4155	-54.4033	3.1159e-05	0.157029		24.5759	1088.63	15502.7	144.292	19.9856	3887.69	1659.96	0.158142	198.427	34.8746	3726.93	265.929	0.539734	198.709		24.0121	38.413	-54.3944	3.18181e-05	1.57346	1.29109	3907.67	3761.81	187.322	163.127	127.12	163.853	47.3753	2.40414	77.4757	2.04123	69.9087	-7.71126	8.63503	1.38336	0.0895307	0.27262
-575	31.4376	1127.14	15472.4	144.292		0.0044	24.0087	38.4152	-54.4032	2.88707e-05	0.157031		24.5761	1088.71	15502.7	144.292	19.9854	3887.68	1659.97	0.158141	198.427	34.8746	3726.93	265.93	0.539733	198.709		24.012	38.4127	-54.3943	2.95301e-05	1.57345	1.29109	3907.67	3761.81	187.322	163.127	127.12	163.853	47.3751	2.40414	77.4754	2.04123	69.9084	-7.71126	8.63509	1.38336	0.0895295	0.272619
-570	31.4378	1127.21	15472.4	144.293		0.0044	24.0086	38.4149	-54.4031	2.66067e-05	0.157033		24.5763	1088.78	15502.6	144.293	19.9853	3887.68	1659.98	0.15814	198.427	34.8745	3726.93	265.931	0.539732	198.709		24.0119	38.4124	-54.3942	2.72665e-05	1.57344	1.29108	3907.66	3761.81	187.321	163.127	127.12	163.853	47.375	2.40414	77.4751	2.04123	69.9081	-7.71125	8.63514	1.38336	0.0895282	0.272619
-565	31.438	1127.29	15472.4	144.294		0.0044	24.0086	38.4145	-54.403	2.43668e-05	0.157036		24.5765	1088.86	15502.6	144.294	19.9851	3887.67	1659.99	0.158139	198.427	34.8745	3726.93	265.932	0.539731	198.709		24.0118	38.412	-54.3941	2.5027e-05	1.57343	1.29107	3907.66	3761.81	187.32	163.127	127.119	163.853	47.3749	2.40415	77.4747	2.04123	69.9077	-7.71125	8.6352	1.38337	0.0895269	0.272618
-560	31.4382	1127.36	15472.3	144.294		0.0044	24.0085	38.4142	-54.4029	2.21508e-05	0.157038		24.5767	1088.94	15502.6	144.294	19.985	3887.67	1660	0.158139	198.427	34.8744	3726.93	265.932	0.53973	198.709		24.0118	38.4117	-54.394	2.28113e-05	1.57342	1.29107	3907.65	3761.81	187.319	163.127	127.119	163.853	47.3747	2.40415	77.4744	2.04124	69.9074	-7.71124	8.63525	1.38337	0.0895257	0.272618
-555	31.4384	1127.44	15472.3	144.295		0.0044	24.0084	38.4139	-54.4028	1.99584e-05	0.15704		24.5769	1089.01	15502.6	144.295	19.9849	3887.66	1660.01	0.158138	198.427	34.8744	3726.93	265.933	0.539729	198.709		24.0117	38.4114	-54.3939	2.06192e-05	1.57341	1.29106	3907.65	3761.81	187.318	163.127	127.118	163.853	47.3746	2.40415	77.4741	2.04124	69.9071	-7.71124	8.6353	1.38337	0.0895244	0.272617
-550	31.4386	1127.51	15472.3	144.295		0.0044	24.0084	38.4135	-54.4027	1.77893e-05	0.157042		24.5771	1089.09	15502.5	144.295	19.9847	3887.66	1660.02	0.158137	198.427	34.8744	3726.93	265.934	0.539728	198.709		24.0116	38.4111	-54.3938	1.84505e-05	1.5734	1.29105	3907.64	3761.81	187.317	163.127	127.118	163.853	47.3745	2.40416	77.4737	2.04124	69.9068	-7.71123	8.63535	1.38338	0.0895232	0.272616
-545	31.4387	1127.59	15472.3	144.296		0.0044	24.0083	38.4132	-54.4026	1.56433e-05	0.157044		24.5773	1089.16	15502.5	144.296	19.9846	3887.65	1660.03	0.158136	198.427	34.8743	3726.93	265.935	0.539727	198.709		24.0116	38.4107	-54.3936	1.63048e-05	1.57339	1.29105	3907.64	3761.81	187.316	163.127	127.117	163.853	47.3743	2.40416	77.4734	2.04124	69.9065	-7.71123	8.63541	1.38338	0.089522	0.272616
-540	31.4389	1127.66	15472.2	144.296		0.0044	24.0082	38.4129	-54.4024	1.35202e-05	0.157046		24.5775	1089.23	15502.5	144.296	19.9844	3887.65	1660.04	0.158135	198.427	34.8743	3726.93	265.935	0.539726	198.709		24.0115	38.4104	-54.3935	1.4182e-05	1.57338	1.29104	3907.63	3761.81	187.315	163.127	127.117	163.853	47.3742	2.40416	77.4731	2.04124	69.9062	-7.71122	8.63546	1.38339	0.0895207	0.272615
-535	31.4391	1127.74	15472.2	144.297		0.0044	24.0082	38.4126	-54.4023	1.14196e-05	0.157048		24.5777	1089.31	15502.5	144.297	19.9843	3887.64	1660.05	0.158134	198.427	34.8743	3726.93	265.936	0.539725	198.709		24.0114	38.4101	-54.3934	1.20818e-05	1.57338	1.29103	3907.63	3761.81	187.315	163.127	127.116	163.852	47.3741	2.40417	77.4728	2.04124	69.906	-7.71122	8.63551	1.38339	0.0895195	0.272615
-530	31.4393	1127.81	15472.2	144.297		0.0044	24.0081	38.4123	-54.4022	9.3415e-06	0.15705		24.5779	1089.38	15502.4	144.297	19.9842	3887.64	1660.06	0.158133	198.427	34.8742	3726.93	265.937	0.539724	198.709		24.0114	38.4098	-54.3933	1.0004e-05	1.57337	1.29103	3907.62	3761.81	187.314	163.127	127.116	163.852	47.374	2.40417	77.4724	2.04124	69.9057	-7.71121	8.63556	1.38339	0.0895183	0.272614
-525	31.4395	1127.88	15472.2	144.297		0.0044	24.008	38.412	-54.4021	7.28548e-06	0.157052		24.5781	1089.45	15502.4	144.297	19.984	3887.63	1660.07	0.158132	198.427	34.8742	3726.93	265.937	0.539723	198.709		24.0113	38.4095	-54.3932	7.94828e-06	1.57336	1.29102	3907.62	3761.81	187.313	163.127	127.116	163.852	47.3738	2.40417	77.4721	2.04125	69.9054	-7.71121	8.63561	1.3834	0.0895172	0.272614
-520	31.4397	1127.95	15472.1	144.298		0.0044	24.008	38.4116	-54.402	5.25137e-06	0.157054		24.5783	1089.53	15502.4	144.298	19.9839	3887.63	1660.08	0.158132	198.427	34.8741	3726.93	265.938	0.539723	198.709		24.0113	38.4092	-54.393	5.91449e-06	1.57335	1.29101	3907.61	3761.8	187.312	163.127	127.115	163.852	47.3737	2.40417	77.4718	2.04125	69.9051	-7.7112	8.63566	1.3834	0.089516	0.272613
-515	31.4398	1128.02	15472.1	144.298		0.0044	24.0079	38.4113	-54.4018	3.23892e-06	0.157056		24.5785	1089.6	15502.3	144.298	19.9838	3887.62	1660.09	0.158131	198.427	34.8741	3726.93	265.939	0.539722	198.709		24.0112	38.4089	-54.3929	3.90235e-06	1.57334	1.29101	3907.61	3761.8	187.311	163.126	127.115	163.852	47.3736	2.40418	77.4715	2.04125	69.9048	-7.7112	8.63571	1.3834	0.0895148	0.272612
-510	31.44	1128.09	15472.1	144.299		0.0044	24.0078	38.411	-54.4017	1.24791e-06	0.157058		24.5787	1089.67	15502.3	144.299	19.9837	3887.62	1660.1	0.15813	198.427	34.8741	3726.93	265.939	0.539721	198.709		24.0111	38.4085	-54.3928	1.91164e-06	1.57333	1.291	3907.6	3761.8	187.311	163.126	127.114	163.852	47.3735	2.40418	77.4712	2.04125	69.9045	-7.7112	8.63576	1.38341	0.0895136	0.272612
-505	31.4402	1128.16	15472	144.299		0.0044	24.0078	38.4107	-54.4016	-7.21891e-07	0.15706		24.5789	1089.74	15502.3	144.299	19.9835	3887.62	1660.1	0.158129	198.427	34.874	3726.93	265.94	0.53972	198.709		24.0111	38.4082	-54.3927	-5.7854e-08	1.57332	1.29099	3907.6	3761.8	187.31	163.126	127.114	163.852	47.3733	2.40418	77.4709	2.04125	69.9043	-7.71119	8.63581	1.38341	0.0895125	0.272611
-500	31.4404	1128.23	15472	144.3		0.0044	24.0077	38.4104	-54.4015	-2.67071e-06	0.157062		24.5791	1089.81	15502.3	144.3	19.9834	3887.61	1660.11	0.158128	198.427	34.874	3726.93	265.941	0.539719	198.709		24.011	38.4079	-54.3926	-2.00637e-06	1.57331	1.29099	3907.59	3761.8	187.309	163.126	127.113	163.852	47.3732	2.40419	77.4706	2.04125	69.904	-7.71119	8.63586	1.38341	0.0895114	0.272611
-495	31.4405	1128.3	15472	144.3		0.0044	24.0077	38.4101	-54.4013	-4.59876e-06	0.157063		24.5793	1089.88	15502.2	144.3	19.9833	3887.61	1660.12	0.158128	198.427	34.874	3726.93	265.941	0.539718	198.709		24.0109	38.4076	-54.3924	-3.93413e-06	1.5733	1.29098	3907.59	3761.8	187.308	163.126	127.113	163.852	47.3731	2.40419	77.4703	2.04126	69.9037	-7.71118	8.6359	1.38342	0.0895102	0.27261
-490	31.4407	1128.37	15472	144.301		0.0044	24.0076	38.4098	-54.4012	-6.50627e-06	0.157065		24.5795	1089.95	15502.2	144.301	19.9831	3887.6	1660.13	0.158127	198.427	34.8739	3726.93	265.942	0.539717	198.709		24.0109	38.4073	-54.3923	-5.84133e-06	1.5733	1.29098	3907.58	3761.8	187.308	163.126	127.113	163.852	47.373	2.40419	77.47	2.04126	69.9034	-7.71118	8.63595	1.38342	0.0895091	0.27261
-485	31.4409	1128.44	15471.9	144.301		0.0044	24.0075	38.4095	-54.4011	-8.39346e-06	0.157067		24.5797	1090.01	15502.2	144.301	19.983	3887.6	1660.14	0.158126	198.427	34.8739	3726.93	265.943	0.539716	198.709		24.0108	38.407	-54.3922	-7.72824e-06	1.57329	1.29097	3907.58	3761.8	187.307	163.126	127.112	163.852	47.3729	2.40419	77.4697	2.04126	69.9032	-7.71117	8.636	1.38342	0.089508	0.272609
-480	31.441	1128.51	15471.9	144.302		0.0044	24.0075	38.4092	-54.401	-1.02605e-05	0.157069		24.5799	1090.08	15502.1	144.302	19.9829	3887.59	1660.15	0.158125	198.427	34.8739	3726.93	265.943	0.539715	198.709		24.0108	38.4068	-54.392	-9.59502e-06	1.57328	1.29096	3907.58	3761.8	187.306	163.126	127.112	163.852	47.3728	2.4042	77.4694	2.04126	69.9029	-7.71117	8.63604	1.38343	0.0895069	0.272609
-475	31.4412	1128.57	15471.9	144.302		0.0044	24.0074	38.4089	-54.4008	-1.21077e-05	0.157071		24.58	1090.15	15502.1	144.302	19.9828	3887.59	1660.16	0.158124	198.427	34.8739	3726.93	265.944	0.539715	198.709		24.0107	38.4065	-54.3919	-1.14419e-05	1.57327	1.29096	3907.57	3761.8	187.305	163.126	127.111	163.852	47.3727	2.4042	77.4692	2.04126	69.9026	-7.71117	8.63609	1.38343	0.0895058	0.272608
-470	31.4414	1128.64	15471.8	144.302		0.0044	24.0074	38.4087	-54.4007	-1.39352e-05	0.157073		24.5802	1090.22	15502.1	144.302	19.9827	3887.58	1660.17	0.158124	198.427	34.8738	3726.93	265.944	0.539714	198.709		24.0106	38.4062	-54.3918	-1.32691e-05	1.57326	1.29095	3907.57	3761.8	187.304	163.126	127.111	163.852	47.3725	2.4042	77.4689	2.04126	69.9024	-7.71116	8.63614	1.38343	0.0895047	0.272608
-465	31.4415	1128.71	15471.8	144.303		0.0044	24.0073	38.4084	-54.4006	-1.57432e-05	0.157074		24.5804	1090.28	15502.1	144.303	19.9825	3887.58	1660.18	0.158123	198.427	34.8738	3726.93	265.945	0.539713	198.709		24.0106	38.4059	-54.3917	-1.50769e-05	1.57325	1.29094	3907.56	3761.8	187.304	163.126	127.111	163.852	47.3724	2.40421	77.4686	2.04126	69.9021	-7.71116	8.63618	1.38344	0.0895036	0.272607
-460	31.4417	1128.77	15471.8	144.303		0.0044	24.0072	38.4081	-54.4004	-1.7532e-05	0.157076		24.5806	1090.35	15502	144.303	19.9824	3887.58	1660.19	0.158122	198.427	34.8738	3726.93	265.946	0.539712	198.709		24.0105	38.4056	-54.3915	-1.68654e-05	1.57325	1.29094	3907.56	3761.8	187.303	163.126	127.11	163.852	47.3723	2.40421	77.4683	2.04127	69.9019	-7.71115	8.63623	1.38344	0.0895025	0.272607
-455	31.4419	1128.84	15471.8	144.304		0.0044	24.0072	38.4078	-54.4003	-1.93017e-05	0.157078		24.5808	1090.41	15502	144.304	19.9823	3887.57	1660.19	0.158121	198.427	34.8737	3726.93	265.946	0.539711	198.709		24.0105	38.4053	-54.3914	-1.86348e-05	1.57324	1.29093	3907.55	3761.8	187.302	163.126	127.11	163.852	47.3722	2.40421	77.4681	2.04127	69.9016	-7.71115	8.63627	1.38344	0.0895015	0.272607
-450	31.442	1128.9	15471.7	144.304		0.0044	24.0071	38.4075	-54.4002	-2.10525e-05	0.15708		24.5809	1090.48	15502	144.304	19.9822	3887.57	1660.2	0.158121	198.427	34.8737	3726.93	265.947	0.53971	198.709		24.0104	38.405	-54.3913	-2.03853e-05	1.57323	1.29093	3907.55	3761.8	187.302	163.126	127.109	163.852	47.3721	2.40421	77.4678	2.04127	69.9014	-7.71115	8.63632	1.38345	0.0895004	0.272606
-445	31.4422	1128.96	15471.7	144.304		0.0044	24.0071	38.4072	-54.4	-2.27847e-05	0.157082		24.5811	1090.54	15501.9	144.304	19.9821	3887.56	1660.21	0.15812	198.427	34.8737	3726.93	265.947	0.53971	198.709		24.0104	38.4048	-54.3911	-2.21172e-05	1.57322	1.29092	3907.54	3761.8	187.301	163.126	127.109	163.852	47.372	2.40422	77.4675	2.04127	69.9011	-7.71114	8.63636	1.38345	0.0894994	0.272606
-440	31.4423	1129.03	15471.7	144.305		0.0044	24.007	38.407	-54.3999	-2.44984e-05	0.157083		24.5813	1090.61	15501.9	144.305	19.9819	3887.56	1660.22	0.158119	198.427	34.8737	3726.93	265.948	0.539709	198.709		24.0103	38.4045	-54.391	-2.38307e-05	1.57321	1.29091	3907.54	3761.8	187.3	163.126	127.109	163.852	47.3719	2.40422	77.4672	2.04127	69.9009	-7.71114	8.6364	1.38345	0.0894983	0.272605
-435	31.4425	1129.09	15471.6	144.305		0.0044	24.007	38.4067	-54.3998	-2.61938e-05	0.157085		24.5815	1090.67	15501.9	144.305	19.9818	3887.55	1660.23	0.158118	198.427	34.8736	3726.93	265.949	0.539708	198.709		24.0102	38.4042	-54.3909	-2.55258e-05	1.5732	1.29091	3907.54	3761.8	187.299	163.126	127.108	163.852	47.3718	2.40422	77.467	2.04127	69.9006	-7.71113	8.63645	1.38346	0.0894973	0.272605
-430	31.4426	1129.15	15471.6	144.306		0.0044	24.0069	38.4064	-54.3996	-2.78712e-05	0.157087		24.5816	1090.73	15501.8	144.306	19.9817	3887.55	1660.24	0.158118	198.427	34.8736	3726.93	265.949	0.539707	198.709		24.0102	38.4039	-54.3907	-2.72029e-05	1.5732	1.2909	3907.53	3761.8	187.299	163.126	127.108	163.852	47.3717	2.40422	77.4667	2.04128	69.9004	-7.71113	8.63649	1.38346	0.0894963	0.272604
-425	31.4428	1129.22	15471.6	144.306		0.0044	24.0069	38.4061	-54.3995	-2.95307e-05	0.157088		24.5818	1090.8	15501.8	144.306	19.9816	3887.55	1660.24	0.158117	198.427	34.8736	3726.93	265.95	0.539706	198.709		24.0101	38.4037	-54.3906	-2.88622e-05	1.57319	1.2909	3907.53	3761.8	187.298	163.126	127.108	163.852	47.3716	2.40423	77.4665	2.04128	69.9002	-7.71113	8.63653	1.38346	0.0894952	0.272604
-420	31.443	1129.28	15471.5	144.306		0.0044	24.0068	38.4059	-54.3994	-3.11725e-05	0.15709		24.582	1090.86	15501.8	144.306	19.9815	3887.54	1660.25	0.158116	198.427	34.8735	3726.93	265.95	0.539706	198.709		24.0101	38.4034	-54.3904	-3.05037e-05	1.57318	1.29089	3907.52	3761.8	187.297	163.126	127.107	163.852	47.3715	2.40423	77.4662	2.04128	69.8999	-7.71112	8.63657	1.38346	0.0894942	0.272604
-415	31.4431	1129.34	15471.5	144.307		0.0044	24.0067	38.4056	-54.3992	-3.27967e-05	0.157092		24.5821	1090.92	15501.8	144.307	19.9814	3887.54	1660.26	0.158116	198.427	34.8735	3726.93	265.951	0.539705	198.709		24.01	38.4031	-54.3903	-3.21277e-05	1.57317	1.29088	3907.52	3761.8	187.297	163.126	127.107	163.851	47.3714	2.40423	77.4659	2.04128	69.8997	-7.71112	8.63662	1.38347	0.0894932	0.272603
-410	31.4433	1129.4	15471.5	144.307		0.0044	24.0067	38.4053	-54.3991	-3.44037e-05	0.157093		24.5823	1090.98	15501.7	144.307	19.9813	3887.53	1660.27	0.158115	198.427	34.8735	3726.93	265.951	0.539704	198.709		24.01	38.4029	-54.3902	-3.37344e-05	1.57316	1.29088	3907.52	3761.8	187.296	163.126	127.106	163.851	47.3713	2.40423	77.4657	2.04128	69.8995	-7.71111	8.63666	1.38347	0.0894922	0.272603
-405	31.4434	1129.46	15471.5	144.308		0.0044	24.0066	38.4051	-54.3989	-3.59935e-05	0.157095		24.5825	1091.04	15501.7	144.308	19.9812	3887.53	1660.28	0.158114	198.427	34.8735	3726.93	265.952	0.539703	198.709		24.0099	38.4026	-54.39	-3.5324e-05	1.57316	1.29087	3907.51	3761.8	187.295	163.126	127.106	163.851	47.3712	2.40424	77.4654	2.04128	69.8992	-7.71111	8.6367	1.38347	0.0894912	0.272602
-400	31.4436	1129.52	15471.4	144.308		0.0044	24.0066	38.4048	-54.3988	-3.75664e-05	0.157097		24.5826	1091.1	15501.7	144.308	19.981	3887.53	1660.28	0.158113	198.427	34.8734	3726.93	265.952	0.539703	198.709		24.0099	38.4023	-54.3899	-3.68966e-05	1.57315	1.29087	3907.51	3761.8	187.295	163.125	127.106	163.851	47.3711	2.40424	77.4652	2.04129	69.899	-7.71111	8.63674	1.38348	0.0894903	0.272602
-395	31.4437	1129.58	15471.4	144.308		0.0044	24.0065	38.4046	-54.3987	-3.91225e-05	0.157098		24.5828	1091.16	15501.6	144.308	19.9809	3887.52	1660.29	0.158113	198.427	34.8734	3726.92	265.953	0.539702	198.709		24.0098	38.4021	-54.3898	-3.84525e-05	1.57314	1.29086	3907.5	3761.8	187.294	163.125	127.105	163.851	47.371	2.40424	77.4649	2.04129	69.8988	-7.7111	8.63678	1.38348	0.0894893	0.272602
-390	31.4438	1129.64	15471.4	144.309		0.0044	24.0065	38.4043	-54.3985	-4.0662e-05	0.1571		24.583	1091.22	15501.6	144.309	19.9808	3887.52	1660.3	0.158112	198.427	34.8734	3726.92	265.954	0.539701	198.709		24.0098	38.4018	-54.3896	-3.99918e-05	1.57313	1.29085	3907.5	3761.8	187.293	163.125	127.105	163.851	47.3709	2.40424	77.4647	2.04129	69.8986	-7.7111	8.63682	1.38348	0.0894883	0.272601
-385	31.444	1129.7	15471.3	144.309		0.0044	24.0064	38.4041	-54.3984	-4.21851e-05	0.157101		24.5831	1091.28	15501.6	144.309	19.9807	3887.52	1660.31	0.158111	198.427	34.8734	3726.92	265.954	0.5397	198.709		24.0097	38.4016	-54.3895	-4.15146e-05	1.57313	1.29085	3907.5	3761.8	187.293	163.125	127.105	163.851	47.3708	2.40425	77.4645	2.04129	69.8983	-7.7111	8.63686	1.38348	0.0894874	0.272601
-380	31.4441	1129.76	15471.3	144.309		0.0044	24.0064	38.4038	-54.3982	-4.36919e-05	0.157103		24.5833	1091.34	15501.5	144.309	19.9806	3887.51	1660.31	0.158111	198.427	34.8733	3726.92	265.955	0.5397	198.709		24.0097	38.4013	-54.3893	-4.30212e-05	1.57312	1.29084	3907.49	3761.8	187.292	163.125	127.104	163.851	47.3707	2.40425	77.4642	2.04129	69.8981	-7.71109	8.6369	1.38349	0.0894864	0.272601
-375	31.4443	1129.82	15471.3	144.31		0.0044	24.0063	38.4036	-54.3981	-4.51827e-05	0.157105		24.5834	1091.4	15501.5	144.31	19.9805	3887.51	1660.32	0.15811	198.427	34.8733	3726.92	265.955	0.539699	198.709		24.0096	38.4011	-54.3892	-4.45117e-05	1.57311	1.29084	3907.49	3761.8	187.291	163.125	127.104	163.851	47.3706	2.40425	77.464	2.0413	69.8979	-7.71109	8.63694	1.38349	0.0894855	0.2726
-370	31.4444	1129.87	15471.2	144.31		0.0044	24.0063	38.4033	-54.398	-4.66576e-05	0.157106		24.5836	1091.45	15501.5	144.31	19.9804	3887.5	1660.33	0.158109	198.427	34.8733	3726.92	265.956	0.539698	198.709		24.0096	38.4008	-54.3891	-4.59864e-05	1.5731	1.29083	3907.48	3761.8	187.291	163.125	127.104	163.851	47.3705	2.40425	77.4637	2.0413	69.8977	-7.71108	8.63698	1.38349	0.0894846	0.2726
-365	31.4446	1129.93	15471.2	144.31		0.0044	24.0062	38.4031	-54.3978	-4.81167e-05	0.157108		24.5837	1091.51	15501.4	144.31	19.9803	3887.5	1660.34	0.158109	198.427	34.8733	3726.92	265.956	0.539697	198.709		24.0095	38.4006	-54.3889	-4.74453e-05	1.5731	1.29083	3907.48	3761.8	187.29	163.125	127.103	163.851	47.3704	2.40426	77.4635	2.0413	69.8975	-7.71108	8.63701	1.38349	0.0894836	0.272599
-360	31.4447	1129.99	15471.2	144.311		0.0044	24.0062	38.4028	-54.3977	-4.95603e-05	0.157109		24.5839	1091.57	15501.4	144.311	19.9802	3887.5	1660.34	0.158108	198.427	34.8733	3726.92	265.957	0.539697	198.709		24.0095	38.4003	-54.3888	-4.88886e-05	1.57309	1.29082	3907.48	3761.8	187.29	163.125	127.103	163.851	47.3703	2.40426	77.4633	2.0413	69.8973	-7.71108	8.63705	1.3835	0.0894827	0.272599
-355	31.4448	1130.04	15471.1	144.311		0.0044	24.0061	38.4026	-54.3975	-5.09884e-05	0.157111		24.584	1091.62	15501.4	144.311	19.9801	3887.49	1660.35	0.158108	198.427	34.8732	3726.92	265.957	0.539696	198.709		24.0094	38.4001	-54.3886	-5.03166e-05	1.57308	1.29081	3907.47	3761.8	187.289	163.125	127.103	163.851	47.3702	2.40426	77.4631	2.0413	69.8971	-7.71107	8.63709	1.3835	0.0894818	0.272599
-350	31.445	1130.1	15471.1	144.311		0.0044	24.0061	38.4023	-54.3974	-5.24014e-05	0.157112		24.5842	1091.68	15501.3	144.311	19.98	3887.49	1660.36	0.158107	198.427	34.8732	3726.92	265.958	0.539695	198.709		24.0094	38.3998	-54.3885	-5.17293e-05	1.57307	1.29081	3907.47	3761.8	187.288	163.125	127.102	163.851	47.3701	2.40426	77.4628	2.0413	69.8969	-7.71107	8.63713	1.3835	0.0894809	0.272598
-345	31.4451	1130.15	15471.1	144.312		0.0044	24.006	38.4021	-54.3973	-5.37992e-05	0.157114		24.5843	1091.74	15501.3	144.312	19.9799	3887.49	1660.37	0.158106	198.427	34.8732	3726.92	265.958	0.539695	198.709		24.0093	38.3996	-54.3883	-5.31269e-05	1.57307	1.2908	3907.47	3761.8	187.288	163.125	127.102	163.851	47.3701	2.40427	77.4626	2.04131	69.8966	-7.71107	8.63716	1.3835	0.08948	0.272598
-340	31.4452	1130.21	15471	144.312		0.0044	24.006	38.4018	-54.3971	-5.51821e-05	0.157115		24.5845	1091.79	15501.3	144.312	19.9798	3887.48	1660.37	0.158106	198.427	34.8732	3726.92	265.959	0.539694	198.709		24.0093	38.3994	-54.3882	-5.45096e-05	1.57306	1.2908	3907.46	3761.8	187.287	163.125	127.102	163.851	47.37	2.40427	77.4624	2.04131	69.8964	-7.71106	8.6372	1.38351	0.0894791	0.272598
-335	31.4454	1130.26	15471	144.312		0.0044	24.0059	38.4016	-54.397	-5.65503e-05	0.157117		24.5846	1091.85	15501.2	144.312	19.9797	3887.48	1660.38	0.158105	198.427	34.8732	3726.92	265.959	0.539693	198.709		24.0092	38.3991	-54.3881	-5.58776e-05	1.57305	1.29079	3907.46	3761.8	187.287	163.125	127.101	163.851	47.3699	2.40427	77.4622	2.04131	69.8962	-7.71106	8.63724	1.38351	0.0894782	0.272597
-330	31.4455	1130.32	15471	144.313		0.0044	24.0059	38.4014	-54.3968	-5.79039e-05	0.157118		24.5848	1091.9	15501.2	144.313	19.9796	3887.48	1660.39	0.158104	198.427	34.8731	3726.92	265.96	0.539693	198.709		24.0092	38.3989	-54.3879	-5.7231e-05	1.57304	1.29079	3907.46	3761.8	187.286	163.125	127.101	163.851	47.3698	2.40427	77.4619	2.04131	69.896	-7.71106	8.63727	1.38351	0.0894773	0.272597
-325	31.4456	1130.37	15470.9	144.313		0.0044	24.0058	38.4011	-54.3967	-5.9243e-05	0.157119		24.5849	1091.95	15501.2	144.313	19.9795	3887.47	1660.39	0.158104	198.427	34.8731	3726.92	265.96	0.539692	198.709		24.0091	38.3987	-54.3878	-5.85699e-05	1.57304	1.29078	3907.45	3761.8	187.285	163.125	127.101	163.851	47.3697	2.40428	77.4617	2.04131	69.8958	-7.71105	8.63731	1.38351	0.0894765	0.272597
-320	31.4458	1130.42	15470.9	144.313		0.0044	24.0058	38.4009	-54.3965	-6.05679e-05	0.157121		24.5851	1092.01	15501.1	144.313	19.9794	3887.47	1660.4	0.158103	198.427	34.8731	3726.92	265.961	0.539691	198.709		24.0091	38.3984	-54.3876	-5.98946e-05	1.57303	1.29078	3907.45	3761.8	187.285	163.125	127.1	163.851	47.3696	2.40428	77.4615	2.04131	69.8957	-7.71105	8.63735	1.38352	0.0894756	0.272597
-315	31.4459	1130.48	15470.9	144.314		0.0044	24.0058	38.4007	-54.3964	-6.18786e-05	0.157122		24.5852	1092.06	15501.1	144.314	19.9793	3887.47	1660.41	0.158103	198.427	34.8731	3726.92	265.961	0.539691	198.709		24.009	38.3982	-54.3875	-6.1205e-05	1.57302	1.29077	3907.44	3761.8	187.284	163.125	127.1	163.851	47.3695	2.40428	77.4613	2.04132	69.8955	-7.71105	8.63738	1.38352	0.0894748	0.272596
-310	31.446	1130.53	15470.8	144.314		0.0044	24.0057	38.4005	-54.3963	-6.31753e-05	0.157124		24.5854	1092.11	15501.1	144.314	19.9792	3887.46	1660.41	0.158102	198.427	34.8731	3726.92	265.961	0.53969	198.709		24.009	38.398	-54.3873	-6.25016e-05	1.57302	1.29077	3907.44	3761.8	187.284	163.125	127.1	163.851	47.3695	2.40428	77.4611	2.04132	69.8953	-7.71104	8.63742	1.38352	0.0894739	0.272596
-305	31.4462	1130.58	15470.8	144.314		0.0044	24.0057	38.4002	-54.3961	-6.44582e-05	0.157125		24.5855	1092.17	15501	144.314	19.9791	3887.46	1660.42	0.158101	198.427	34.873	3726.92	265.962	0.53969	198.709		24.0089	38.3977	-54.3872	-6.37842e-05	1.57301	1.29076	3907.44	3761.8	187.283	163.125	127.1	163.851	47.3694	2.40429	77.4609	2.04132	69.8951	-7.71104	8.63745	1.38352	0.0894731	0.272596
-300	31.4463	1130.63	15470.8	144.314		0.0044	24.0056	38.4	-54.396	-6.57274e-05	0.157127		24.5856	1092.22	15501	144.314	19.979	3887.46	1660.43	0.158101	198.427	34.873	3726.92	265.962	0.539689	198.709		24.0089	38.3975	-54.3871	-6.50532e-05	1.573	1.29075	3907.43	3761.79	187.283	163.125	127.099	163.851	47.3693	2.40429	77.4607	2.04132	69.8949	-7.71104	8.63749	1.38353	0.0894722	0.272595
-295	31.4464	1130.68	15470.7	144.315		0.0044	24.0056	38.3998	-54.3958	-6.6983e-05	0.157128		24.5858	1092.27	15501	144.315	19.9789	3887.45	1660.43	0.1581	198.427	34.873	3726.92	265.963	0.539688	198.709		24.0089	38.3973	-54.3869	-6.63087e-05	1.57299	1.29075	3907.43	3761.79	187.282	163.125	127.099	163.851	47.3692	2.40429	77.4605	2.04132	69.8947	-7.71103	8.63752	1.38353	0.0894714	0.272595
-290	31.4465	1130.74	15470.7	144.315		0.0044	24.0055	38.3996	-54.3957	-6.82252e-05	0.157129		24.5859	1092.32	15500.9	144.315	19.9788	3887.45	1660.44	0.1581	198.427	34.873	3726.92	265.963	0.539688	198.709		24.0088	38.3971	-54.3868	-6.75507e-05	1.57299	1.29074	3907.43	3761.79	187.281	163.125	127.099	163.851	47.3691	2.40429	77.4603	2.04132	69.8945	-7.71103	8.63755	1.38353	0.0894706	0.272595
-285	31.4467	1130.79	15470.7	144.315		0.0044	24.0055	38.3993	-54.3955	-6.94542e-05	0.157131		24.586	1092.37	15500.9	144.315	19.9788	3887.45	1660.45	0.158099	198.427	34.873	3726.92	265.964	0.539687	198.709		24.0088	38.3969	-54.3866	-6.87795e-05	1.57298	1.29074	3907.42	3761.79	187.281	163.125	127.098	163.851	47.3691	2.4043	77.4601	2.04133	69.8943	-7.71103	8.63759	1.38353	0.0894698	0.272595
-280	31.4468	1130.84	15470.6	144.316		0.0044	24.0054	38.3991	-54.3954	-7.067e-05	0.157132		24.5862	1092.42	15500.9	144.316	19.9787	3887.44	1660.45	0.158099	198.427	34.8729	3726.92	265.964	0.539687	198.709		24.0087	38.3966	-54.3865	-6.99951e-05	1.57297	1.29073	3907.42	3761.79	187.28	163.125	127.098	163.851	47.369	2.4043	77.4599	2.04133	69.8941	-7.71103	8.63762	1.38354	0.0894689	0.272594
-275	31.4469	1130.89	15470.6	144.316		0.0044	24.0054	38.3989	-54.3953	-7.18729e-05	0.157133		24.5863	1092.47	15500.9	144.316	19.9786	3887.44	1660.46	0.158098	198.427	34.8729	3726.92	265.965	0.539686	198.709		24.0087	38.3964	-54.3863	-7.11978e-05	1.57297	1.29073	3907.42	3761.79	187.28	163.125	127.098	163.851	47.3689	2.4043	77.4597	2.04133	69.894	-7.71102	8.63765	1.38354	0.0894681	0.272594
-270	31.447	1130.94	15470.6	144.316		0.0044	24.0054	38.3987	-54.3951	-7.30629e-05	0.157135		24.5864	1092.52	15500.8	144.316	19.9785	3887.44	1660.47	0.158098	198.427	34.8729	3726.92	265.965	0.539685	198.709		24.0086	38.3962	-54.3862	-7.23876e-05	1.57296	1.29072	3907.41	3761.79	187.279	163.125	127.097	163.851	47.3688	2.4043	77.4595	2.04133	69.8938	-7.71102	8.63769	1.38354	0.0894673	0.272594
-265	31.4471	1130.98	15470.6	144.316		0.0044	24.0053	38.3985	-54.395	-7.42402e-05	0.157136		24.5866	1092.57	15500.8	144.316	19.9784	3887.43	1660.47	0.158097	198.427	34.8729	3726.92	265.965	0.539685	198.709		24.0086	38.396	-54.3861	-7.35648e-05	1.57295	1.29072	3907.41	3761.79	187.279	163.125	127.097	163.851	47.3688	2.4043	77.4593	2.04133	69.8936	-7.71102	8.63772	1.38354	0.0894666	0.272593
-260	31.4473	1131.03	15470.5	144.317		0.0044	24.0053	38.3983	-54.3948	-7.5405e-05	0.157137		24.5867	1092.62	15500.8	144.317	19.9783	3887.43	1660.48	0.158096	198.427	34.8729	3726.92	265.966	0.539684	198.709		24.0086	38.3958	-54.3859	-7.47293e-05	1.57295	1.29071	3907.41	3761.79	187.278	163.125	127.097	163.851	47.3687	2.40431	77.4591	2.04134	69.8934	-7.71101	8.63775	1.38355	0.0894658	0.272593
-255	31.4474	1131.08	15470.5	144.317		0.0044	24.0052	38.3981	-54.3947	-7.65573e-05	0.157138		24.5868	1092.67	15500.7	144.317	19.9782	3887.43	1660.48	0.158096	198.427	34.8729	3726.92	265.966	0.539684	198.709		24.0085	38.3956	-54.3858	-7.58814e-05	1.57294	1.29071	3907.41	3761.79	187.278	163.125	127.097	163.851	47.3686	2.40431	77.4589	2.04134	69.8933	-7.71101	8.63778	1.38355	0.089465	0.272593
-250	31.4475	1131.13	15470.5	144.317		0.0044	24.0052	38.3978	-54.3945	-7.76973e-05	0.15714		24.587	1092.72	15500.7	144.317	19.9781	3887.42	1660.49	0.158095	198.427	34.8729	3726.92	265.967	0.539683	198.709		24.0085	38.3954	-54.3856	-7.70212e-05	1.57293	1.2907	3907.4	3761.79	187.277	163.125	127.096	163.851	47.3685	2.40431	77.4587	2.04134	69.8931	-7.71101	8.63781	1.38355	0.0894642	0.272593
-245	31.4476	1131.18	15470.4	144.317		0.0044	24.0052	38.3976	-54.3944	-7.88251e-05	0.157141		24.5871	1092.76	15500.7	144.317	19.9781	3887.42	1660.5	0.158095	198.427	34.8728	3726.92	265.967	0.539682	198.709		24.0084	38.3952	-54.3855	-7.81489e-05	1.57293	1.2907	3907.4	3761.79	187.277	163.125	127.096	163.851	47.3685	2.40431	77.4585	2.04134	69.8929	-7.711	8.63785	1.38355	0.0894634	0.272592
-240	31.4477	1131.22	15470.4	144.318		0.0044	24.0051	38.3974	-54.3943	-7.99409e-05	0.157142		24.5872	1092.81	15500.6	144.318	19.978	3887.42	1660.5	0.158094	198.427	34.8728	3726.92	265.968	0.539682	198.709		24.0084	38.395	-54.3853	-7.92645e-05	1.57292	1.29069	3907.4	3761.79	187.276	163.125	127.096	163.851	47.3684	2.40432	77.4583	2.04134	69.8928	-7.711	8.63788	1.38355	0.0894627	0.272592
-235	31.4478	1131.27	15470.4	144.318		0.0044	24.0051	38.3972	-54.3941	-8.10447e-05	0.157144		24.5873	1092.86	15500.6	144.318	19.9779	3887.42	1660.51	0.158094	198.427	34.8728	3726.92	265.968	0.539681	198.709		24.0084	38.3948	-54.3852	-8.03682e-05	1.57291	1.29069	3907.39	3761.79	187.276	163.125	127.095	163.851	47.3683	2.40432	77.4582	2.04134	69.8926	-7.711	8.63791	1.38356	0.0894619	0.272592
-230	31.448	1131.32	15470.3	144.318		0.0044	24.005	38.397	-54.394	-8.21368e-05	0.157145		24.5875	1092.91	15500.6	144.318	19.9778	3887.41	1660.51	0.158093	198.427	34.8728	3726.92	265.968	0.539681	198.709		24.0083	38.3946	-54.3851	-8.14601e-05	1.57291	1.29068	3907.39	3761.79	187.275	163.125	127.095	163.851	47.3682	2.40432	77.458	2.04135	69.8924	-7.711	8.63794	1.38356	0.0894612	0.272592
-225	31.4481	1131.36	15470.3	144.318		0.0044	24.005	38.3968	-54.3938	-8.32172e-05	0.157146		24.5876	1092.95	15500.5	144.319	19.9777	3887.41	1660.52	0.158093	198.427	34.8728	3726.92	265.969	0.53968	198.709		24.0083	38.3944	-54.3849	-8.25403e-05	1.5729	1.29068	3907.39	3761.79	187.275	163.125	127.095	163.85	47.3682	2.40432	77.4578	2.04135	69.8923	-7.71099	8.63797	1.38356	0.0894604	0.272592
-220	31.4482	1131.41	15470.3	144.319		0.0044	24.005	38.3966	-54.3937	-8.4286e-05	0.157147		24.5877	1093	15500.5	144.319	19.9776	3887.41	1660.53	0.158092	198.427	34.8728	3726.92	265.969	0.53968	198.709		24.0082	38.3942	-54.3848	-8.3609e-05	1.57289	1.29067	3907.38	3761.79	187.274	163.125	127.095	163.85	47.3681	2.40432	77.4576	2.04135	69.8921	-7.71099	8.638	1.38356	0.0894597	0.272591
-215	31.4483	1131.46	15470.2	144.319		0.0044	24.0049	38.3964	-54.3935	-8.53434e-05	0.157148		24.5878	1093.04	15500.5	144.319	19.9776	3887.4	1660.53	0.158092	198.427	34.8727	3726.92	265.969	0.539679	198.709		24.0082	38.394	-54.3846	-8.46662e-05	1.57289	1.29067	3907.38	3761.79	187.274	163.125	127.094	163.85	47.368	2.40433	77.4574	2.04135	69.8919	-7.71099	8.63803	1.38356	0.089459	0.272591
-210	31.4484	1131.5	15470.2	144.319		0.0044	24.0049	38.3962	-54.3934	-8.63896e-05	0.15715		24.588	1093.09	15500.4	144.319	19.9775	3887.4	1660.54	0.158091	198.427	34.8727	3726.92	265.97	0.539679	198.709		24.0082	38.3938	-54.3845	-8.57122e-05	1.57288	1.29066	3907.38	3761.79	187.273	163.125	127.094	163.85	47.368	2.40433	77.4573	2.04135	69.8918	-7.71098	8.63806	1.38357	0.0894582	0.272591
-205	31.4485	1131.55	15470.2	144.319		0.0044	24.0048	38.396	-54.3933	-8.74245e-05	0.157151		24.5881	1093.13	15500.4	144.319	19.9774	3887.4	1660.54	0.158091	198.427	34.8727	3726.92	265.97	0.539678	198.709		24.0081	38.3936	-54.3844	-8.6747e-05	1.57288	1.29066	3907.38	3761.79	187.273	163.124	127.094	163.85	47.3679	2.40433	77.4571	2.04135	69.8916	-7.71098	8.63809	1.38357	0.0894575	0.272591
-200	31.4486	1131.59	15470.1	144.32		0.0044	24.0048	38.3958	-54.3931	-8.84484e-05	0.157152		24.5882	1093.18	15500.4	144.32	19.9773	3887.4	1660.55	0.15809	198.427	34.8727	3726.92	265.971	0.539678	198.709		24.0081	38.3934	-54.3842	-8.77707e-05	1.57287	1.29065	3907.37	3761.79	187.272	163.124	127.094	163.85	47.3678	2.40433	77.4569	2.04136	69.8915	-7.71098	8.63812	1.38357	0.0894568	0.27259
-195	31.4487	1131.63	15470.1	144.32		0.0044	24.0048	38.3957	-54.393	-8.94614e-05	0.157153		24.5883	1093.22	15500.3	144.32	19.9772	3887.39	1660.55	0.15809	198.427	34.8727	3726.92	265.971	0.539677	198.709		24.008	38.3932	-54.3841	-8.87835e-05	1.57286	1.29065	3907.37	3761.79	187.272	163.124	127.093	163.85	47.3678	2.40433	77.4567	2.04136	69.8913	-7.71098	8.63815	1.38357	0.0894561	0.27259
-190	31.4488	1131.68	15470.1	144.32		0.0044	24.0047	38.3955	-54.3928	-9.04635e-05	0.157154		24.5884	1093.27	15500.3	144.32	19.9772	3887.39	1660.56	0.158089	198.427	34.8727	3726.92	265.971	0.539677	198.709		24.008	38.393	-54.3839	-8.97855e-05	1.57286	1.29064	3907.37	3761.79	187.271	163.124	127.093	163.85	47.3677	2.40434	77.4566	2.04136	69.8912	-7.71097	8.63818	1.38357	0.0894554	0.27259
-185	31.4489	1131.72	15470	144.32		0.0044	24.0047	38.3953	-54.3927	-9.14549e-05	0.157155		24.5885	1093.31	15500.3	144.32	19.9771	3887.39	1660.57	0.158089	198.427	34.8727	3726.92	265.972	0.539676	198.709		24.008	38.3928	-54.3838	-9.07768e-05	1.57285	1.29064	3907.36	3761.79	187.271	163.124	127.093	163.85	47.3676	2.40434	77.4564	2.04136	69.891	-7.71097	8.6382	1.38358	0.0894547	0.27259
-180	31.449	1131.76	15470	144.321		0.0044	24.0046	38.3951	-54.3926	-9.24358e-05	0.157157		24.5887	1093.35	15500.2	144.321	19.977	3887.38	1660.57	0.158088	198.427	34.8727	3726.92	265.972	0.539676	198.709		24.0079	38.3926	-54.3836	-9.17574e-05	1.57284	1.29063	3907.36	3761.79	187.27	163.124	127.093	163.85	47.3676	2.40434	77.4562	2.04136	69.8908	-7.71097	8.63823	1.38358	0.089454	0.27259
-175	31.4491	1131.81	15470	144.321		0.0044	24.0046	38.3949	-54.3924	-9.34061e-05	0.157158		24.5888	1093.4	15500.2	144.321	19.9769	3887.38	1660.58	0.158088	198.427	34.8726	3726.92	265.972	0.539675	198.709		24.0079	38.3924	-54.3835	-9.27276e-05	1.57284	1.29063	3907.36	3761.79	187.27	163.124	127.092	163.85	47.3675	2.40434	77.4561	2.04136	69.8907	-7.71097	8.63826	1.38358	0.0894533	0.272589
-170	31.4492	1131.85	15469.9	144.321		0.0044	24.0046	38.3947	-54.3923	-9.43661e-05	0.157159		24.5889	1093.44	15500.2	144.321	19.9768	3887.38	1660.58	0.158087	198.427	34.8726	3726.92	265.973	0.539675	198.709		24.0079	38.3922	-54.3834	-9.36875e-05	1.57283	1.29063	3907.36	3761.79	187.27	163.124	127.092	163.85	47.3674	2.40434	77.4559	2.04137	69.8906	-7.71096	8.63829	1.38358	0.0894526	0.272589
-165	31.4493	1131.89	15469.9	144.321		0.0044	24.0045	38.3945	-54.3921	-9.53158e-05	0.15716		24.589	1093.48	15500.1	144.321	19.9768	3887.38	1660.59	0.158087	198.427	34.8726	3726.92	265.973	0.539674	198.709		24.0078	38.3921	-54.3832	-9.4637e-05	1.57283	1.29062	3907.35	3761.79	187.269	163.124	127.092	163.85	47.3674	2.40435	77.4558	2.04137	69.8904	-7.71096	8.63831	1.38358	0.089452	0.272589
-160	31.4494	1131.93	15469.9	144.321		0.0044	24.0045	38.3944	-54.392	-9.62553e-05	0.157161		24.5891	1093.52	15500.1	144.322	19.9767	3887.37	1660.59	0.158087	198.427	34.8726	3726.92	265.974	0.539674	198.709		24.0078	38.3919	-54.3831	-9.55764e-05	1.57282	1.29062	3907.35	3761.79	187.269	163.124	127.092	163.85	47.3673	2.40435	77.4556	2.04137	69.8903	-7.71096	8.63834	1.38359	0.0894513	0.272589
-155	31.4495	1131.98	15469.8	144.322		0.0044	24.0045	38.3942	-54.3919	-9.71849e-05	0.157162		24.5892	1093.57	15500.1	144.322	19.9766	3887.37	1660.6	0.158086	198.427	34.8726	3726.92	265.974	0.539673	198.709		24.0077	38.3917	-54.3829	-9.65058e-05	1.57281	1.29061	3907.35	3761.79	187.268	163.124	127.091	163.85	47.3672	2.40435	77.4554	2.04137	69.8901	-7.71095	8.63837	1.38359	0.0894506	0.272589
-150	31.4496	1132.02	15469.8	144.322		0.0044	24.0044	38.394	-54.3917	-9.81044e-05	0.157163		24.5893	1093.61	15500	144.322	19.9765	3887.37	1660.6	0.158086	198.427	34.8726	3726.92	265.974	0.539673	198.709		24.0077	38.3915	-54.3828	-9.74252e-05	1.57281	1.29061	3907.35	3761.79	187.268	163.124	127.091	163.85	47.3672	2.40435	77.4553	2.04137	69.89	-7.71095	8.6384	1.38359	0.08945	0.272588
-145	31.4497	1132.06	15469.8	144.322		0.0044	24.0044	38.3938	-54.3916	-9.90142e-05	0.157164		24.5894	1093.65	15500	144.322	19.9765	3887.37	1660.61	0.158085	198.427	34.8726	3726.92	265.975	0.539672	198.709		24.0077	38.3913	-54.3827	-9.83348e-05	1.5728	1.2906	3907.34	3761.79	187.267	163.124	127.091	163.85	47.3671	2.40435	77.4551	2.04138	69.8898	-7.71095	8.63842	1.38359	0.0894493	0.272588
-140	31.4498	1132.1	15469.7	144.322		0.0044	24.0044	38.3936	-54.3914	-9.99142e-05	0.157165		24.5895	1093.69	15500	144.322	19.9764	3887.36	1660.61	0.158085	198.427	34.8726	3726.92	265.975	0.539672	198.709		24.0076	38.3912	-54.3825	-9.92347e-05	1.5728	1.2906	3907.34	3761.79	187.267	163.124	127.091	163.85	47.3671	2.40436	77.455	2.04138	69.8897	-7.71095	8.63845	1.38359	0.0894487	0.272588
-135	31.4499	1132.14	15469.7	144.323		0.0044	24.0043	38.3935	-54.3913	-0.000100805	0.157166		24.5897	1093.73	15499.9	144.323	19.9763	3887.36	1660.62	0.158084	198.427	34.8725	3726.92	265.975	0.539671	198.709		24.0076	38.391	-54.3824	-0.000100125	1.57279	1.29059	3907.34	3761.79	187.266	163.124	127.09	163.85	47.367	2.40436	77.4548	2.04138	69.8896	-7.71094	8.63847	1.38359	0.089448	0.272588
-130	31.45	1132.18	15469.7	144.323		0.0044	24.0043	38.3933	-54.3912	-0.000101685	0.157167		24.5898	1093.77	15499.9	144.323	19.9763	3887.36	1660.62	0.158084	198.427	34.8725	3726.92	265.976	0.539671	198.709		24.0076	38.3908	-54.3823	-0.000101006	1.57279	1.29059	3907.33	3761.79	187.266	163.124	127.09	163.85	47.3669	2.40436	77.4547	2.04138	69.8894	-7.71094	8.6385	1.3836	0.0894474	0.272588
-125	31.4501	1132.22	15469.7	144.323		0.0044	24.0043	38.3931	-54.391	-0.000102557	0.157169		24.5899	1093.81	15499.9	144.323	19.9762	3887.36	1660.63	0.158083	198.427	34.8725	3726.92	265.976	0.53967	198.709		24.0075	38.3906	-54.3821	-0.000101877	1.57278	1.29058	3907.33	3761.79	187.266	163.124	127.09	163.85	47.3669	2.40436	77.4545	2.04138	69.8893	-7.71094	8.63853	1.3836	0.0894467	0.272588
-120	31.4502	1132.26	15469.6	144.323		0.0044	24.0042	38.393	-54.3909	-0.000103419	0.15717		24.59	1093.85	15499.9	144.323	19.9761	3887.35	1660.63	0.158083	198.427	34.8725	3726.92	265.976	0.53967	198.709		24.0075	38.3905	-54.382	-0.000102739	1.57277	1.29058	3907.33	3761.79	187.265	163.124	127.09	163.85	47.3668	2.40436	77.4544	2.04138	69.8891	-7.71094	8.63855	1.3836	0.0894461	0.272587
-115	31.4503	1132.3	15469.6	144.323		0.0044	24.0042	38.3928	-54.3908	-0.000104272	0.157171		24.5901	1093.89	15499.8	144.323	19.976	3887.35	1660.64	0.158083	198.427	34.8725	3726.92	265.977	0.53967	198.709		24.0075	38.3903	-54.3818	-0.000103592	1.57277	1.29058	3907.33	3761.79	187.265	163.124	127.089	163.85	47.3668	2.40437	77.4542	2.04139	69.889	-7.71093	8.63858	1.3836	0.0894455	0.272587
-110	31.4504	1132.34	15469.6	144.324		0.0044	24.0042	38.3926	-54.3906	-0.000105116	0.157172		24.5902	1093.93	15499.8	144.324	19.976	3887.35	1660.64	0.158082	198.427	34.8725	3726.92	265.977	0.539669	198.709		24.0074	38.3901	-54.3817	-0.000104435	1.57276	1.29057	3907.32	3761.79	187.264	163.124	127.089	163.85	47.3667	2.40437	77.4541	2.04139	69.8889	-7.71093	8.6386	1.3836	0.0894449	0.272587
-105	31.4505	1132.37	15469.5	144.324		0.0044	24.0041	38.3925	-54.3905	-0.00010595	0.157173		24.5903	1093.97	15499.8	144.324	19.9759	3887.35	1660.65	0.158082	198.427	34.8725	3726.92	265.977	0.539669	198.709		24.0074	38.39	-54.3816	-0.00010527	1.57276	1.29057	3907.32	3761.79	187.264	163.124	127.089	163.85	47.3667	2.40437	77.4539	2.04139	69.8887	-7.71093	8.63863	1.3836	0.0894443	0.272587
-100	31.4506	1132.41	15469.5	144.324		0.0044	24.0041	38.3923	-54.3903	-0.000106776	0.157174		24.5904	1094	15499.7	144.324	19.9758	3887.34	1660.65	0.158081	198.427	34.8725	3726.92	265.978	0.539668	198.709		24.0074	38.3898	-54.3814	-0.000106096	1.57275	1.29056	3907.32	3761.79	187.264	163.124	127.089	163.85	47.3666	2.40437	77.4538	2.04139	69.8886	-7.71093	8.63865	1.38361	0.0894436	0.272587
-95	31.4507	1132.45	15469.5	144.324		0.0044	24.0041	38.3921	-54.3902	-0.000107593	0.157175		24.5905	1094.04	15499.7	144.324	19.9758	3887.34	1660.66	0.158081	198.427	34.8725	3726.92	265.978	0.539668	198.709		24.0073	38.3896	-54.3813	-0.000106913	1.57275	1.29056	3907.32	3761.79	187.263	163.124	127.089	163.85	47.3665	2.40437	77.4536	2.04139	69.8885	-7.71093	8.63868	1.38361	0.089443	0.272587
-90	31.4508	1132.49	15469.4	144.324		0.0044	24.004	38.392	-54.3901	-0.000108402	0.157176		24.5906	1094.08	15499.7	144.324	19.9757	3887.34	1660.66	0.15808	198.427	34.8724	3726.92	265.978	0.539667	198.709		24.0073	38.3895	-54.3812	-0.000107721	1.57274	1.29055	3907.32	3761.79	187.263	163.124	127.088	163.85	47.3665	2.40438	77.4535	2.04139	69.8884	-7.71092	8.6387	1.38361	0.0894424	0.272586
-85	31.4509	1132.52	15469.4	144.324		0.0044	24.004	38.3918	-54.3899	-0.000109201	0.157177		24.5907	1094.12	15499.6	144.325	19.9756	3887.34	1660.67	0.15808	198.427	34.8724	3726.92	265.978	0.539667	198.709		24.0073	38.3893	-54.381	-0.00010852	1.57274	1.29055	3907.31	3761.79	187.262	163.124	127.088	163.85	47.3664	2.40438	77.4534	2.04139	69.8882	-7.71092	8.63872	1.38361	0.0894418	0.272586
-80	31.4509	1132.56	15469.4	144.325		0.0044	24.004	38.3916	-54.3898	-0.000109992	0.157178		24.5908	1094.15	15499.6	144.325	19.9756	3887.34	1660.67	0.15808	198.427	34.8724	3726.92	265.979	0.539667	198.709		24.0072	38.3892	-54.3809	-0.000109311	1.57273	1.29055	3907.31	3761.79	187.262	163.124	127.088	163.85	47.3664	2.40438	77.4532	2.0414	69.8881	-7.71092	8.63875	1.38361	0.0894413	0.272586
-75	31.451	1132.6	15469.3	144.325		0.0044	24.0039	38.3915	-54.3897	-0.000110775	0.157179		24.5909	1094.19	15499.6	144.325	19.9755	3887.33	1660.67	0.158079	198.427	34.8724	3726.92	265.979	0.539666	198.709		24.0072	38.389	-54.3808	-0.000110094	1.57273	1.29054	3907.31	3761.79	187.262	163.124	127.088	163.85	47.3663	2.40438	77.4531	2.0414	69.888	-7.71092	8.63877	1.38361	0.0894407	0.272586
-70	31.4511	1132.63	15469.3	144.325		0.0044	24.0039	38.3913	-54.3895	-0.000111549	0.157179		24.591	1094.23	15499.5	144.325	19.9754	3887.33	1660.68	0.158079	198.427	34.8724	3726.92	265.979	0.539666	198.709		24.0072	38.3888	-54.3806	-0.000110868	1.57272	1.29054	3907.31	3761.79	187.261	163.124	127.088	163.85	47.3663	2.40438	77.4529	2.0414	69.8879	-7.71091	8.6388	1.38362	0.0894401	0.272586
-65	31.4512	1132.67	15469.3	144.325		0.0044	24.0039	38.3912	-54.3894	-0.000112315	0.15718		24.5911	1094.26	15499.5	144.325	19.9754	3887.33	1660.68	0.158078	198.427	34.8724	3726.92	265.98	0.539665	198.709		24.0072	38.3887	-54.3805	-0.000111633	1.57271	1.29053	3907.3	3761.79	187.261	163.124	127.087	163.85	47.3662	2.40438	77.4528	2.0414	69.8877	-7.71091	8.63882	1.38362	0.0894395	0.272586
-60	31.4513	1132.71	15469.3	144.325		0.0044	24.0038	38.391	-54.3893	-0.000113073	0.157181		24.5912	1094.3	15499.5	144.325	19.9753	3887.33	1660.69	0.158078	198.427	34.8724	3726.92	265.98	0.539665	198.709		24.0071	38.3885	-54.3804	-0.000112391	1.57271	1.29053	3907.3	3761.79	187.261	163.124	127.087	163.85	47.3662	2.40439	77.4527	2.0414	69.8876	-7.71091	8.63884	1.38362	0.0894389	0.272585
-55	31.4514	1132.74	15469.2	144.326		0.0044	24.0038	38.3909	-54.3891	-0.000113822	0.157182		24.5912	1094.34	15499.5	144.326	19.9753	3887.32	1660.69	0.158078	198.427	34.8724	3726.92	265.98	0.539665	198.709		24.0071	38.3884	-54.3802	-0.000113141	1.5727	1.29053	3907.3	3761.79	187.26	163.124	127.087	163.85	47.3661	2.40439	77.4525	2.0414	69.8875	-7.71091	8.63886	1.38362	0.0894384	0.272585
-50	31.4515	1132.78	15469.2	144.326		0.0044	24.0038	38.3907	-54.389	-0.000114564	0.157183		24.5913	1094.37	15499.4	144.326	19.9752	3887.32	1660.7	0.158077	198.427	34.8724	3726.92	265.981	0.539664	198.709		24.0071	38.3882	-54.3801	-0.000113882	1.5727	1.29052	3907.3	3761.79	187.26	163.124	127.087	163.85	47.3661	2.40439	77.4524	2.04141	69.8874	-7.71091	8.63889	1.38362	0.0894378	0.272585
-45	31.4515	1132.81	15469.2	144.326		0.0044	24.0038	38.3905	-54.3889	-0.000115298	0.157184		24.5914	1094.41	15499.4	144.326	19.9751	3887.32	1660.7	0.158077	198.427	34.8724	3726.92	265.981	0.539664	198.709		24.007	38.3881	-54.38	-0.000114616	1.57269	1.29052	3907.29	3761.79	187.259	163.124	127.086	163.85	47.366	2.40439	77.4523	2.04141	69.8873	-7.7109	8.63891	1.38362	0.0894373	0.272585
-40	31.4516	1132.85	15469.1	144.326		0.0044	24.0037	38.3904	-54.3887	-0.000116023	0.157185		24.5915	1094.44	15499.4	144.326	19.9751	3887.32	1660.71	0.158077	198.427	34.8724	3726.92	265.981	0.539663	198.709		24.007	38.3879	-54.3798	-0.000115341	1.57269	1.29051	3907.29	3761.79	187.259	163.124	127.086	163.85	47.366	2.40439	77.4522	2.04141	69.8871	-7.7109	8.63893	1.38362	0.0894367	0.272585
-35	31.4517	1132.88	15469.1	144.326		0.0044	24.0037	38.3902	-54.3886	-0.000116741	0.157186		24.5916	1094.48	15499.3	144.326	19.975	3887.32	1660.71	0.158076	198.427	34.8723	3726.92	265.981	0.539663	198.709		24.007	38.3878	-54.3797	-0.000116059	1.57268	1.29051	3907.29	3761.79	187.259	163.124	127.086	163.85	47.3659	2.40439	77.452	2.04141	69.887	-7.7109	8.63895	1.38363	0.0894362	0.272585
-30	31.4518	1132.92	15469.1	144.326		0.0044	24.0037	38.3901	-54.3885	-0.000117452	0.157187		24.5917	1094.51	15499.3	144.326	19.9749	3887.31	1660.71	0.158076	198.427	34.8723	3726.92	265.982	0.539663	198.709		24.0069	38.3876	-54.3796	-0.000116769	1.57268	1.29051	3907.29	3761.79	187.258	163.124	127.086	163.85	47.3659	2.4044	77.4519	2.04141	69.8869	-7.7109	8.63898	1.38363	0.0894356	0.272585
-25	31.4519	1132.95	15469	144.327		0.0044	24.0036	38.3899	-54.3884	-0.000118154	0.157188		24.5918	1094.55	15499.3	144.327	19.9749	3887.31	1660.72	0.158075	198.427	34.8723	3726.92	265.982	0.539662	198.709		24.0069	38.3875	-54.3794	-0.000117472	1.57267	1.2905	3907.29	3761.79	187.258	163.124	127.086	163.85	47.3658	2.4044	77.4518	2.04141	69.8868	-7.71089	8.639	1.38363	0.0894351	0.272585
-20	31.452	1132.98	15469	144.327		0.0044	24.0036	38.3898	-54.3882	-0.00011885	0.157189		24.5919	1094.58	15499.2	144.327	19.9748	3887.31	1660.72	0.158075	198.427	34.8723	3726.92	265.982	0.539662	198.71		24.0069	38.3873	-54.3793	-0.000118167	1.57267	1.2905	3907.28	3761.79	187.258	163.124	127.085	163.85	47.3658	2.4044	77.4517	2.04142	69.8867	-7.71089	8.63902	1.38363	0.0894345	0.272584
-15	31.452	1133.02	15469	144.327		0.0044	24.0036	38.3897	-54.3881	-0.000119537	0.157189		24.592	1094.61	15499.2	144.327	19.9748	3887.31	1660.73	0.158075	198.427	34.8723	3726.92	265.983	0.539662	198.71		24.0069	38.3872	-54.3792	-0.000118855	1.57266	1.29049	3907.28	3761.79	187.257	163.124	127.085	163.85	47.3657	2.4044	77.4515	2.04142	69.8866	-7.71089	8.63904	1.38363	0.089434	0.272584
-10	31.4521	1133.05	15469	144.327		0.0044	24.0036	38.3895	-54.388	-0.000120218	0.15719		24.5921	1094.65	15499.2	144.327	19.9747	3887.31	1660.73	0.158074	198.427	34.8723	3726.92	265.983	0.539661	198.71		24.0068	38.387	-54.3791	-0.000119535	1.57266	1.29049	3907.28	3761.79	187.257	163.124	127.085	163.85	47.3657	2.4044	77.4514	2.04142	69.8865	-7.71089	8.63906	1.38363	0.0894335	0.272584
-5	31.4522	1133.08	15468.9	144.327		0.0044	24.0035	38.3894	-54.3878	-0.000120891	0.157191		24.5921	1094.68	15499.2	144.327	19.9746	3887.3	1660.73	0.158074	198.427	34.8723	3726.92	265.983	0.539661	198.71		24.0068	38.3869	-54.3789	-0.000120208	1.57265	1.29049	3907.28	3761.79	187.257	163.124	127.085	163.85	47.3656	2.4044	77.4513	2.04142	69.8864	-7.71089	8.63908	1.38363	0.0894329	0.272584
0	31.4522	1133.12	15468.9	144.327		0.0044	24.003	38.3888	-54.3868	-0.000121558	0.157191		24.5922	1094.71	15499.1	144.327	19.9746	3887.3	1660.74	0.158074	198.427	34.8723	3726.92	265.983	0.53966	198.71		24.0067	38.3867	-54.3787	-0.00012087	1.57265	1.29048	3907.28	3761.79	187.256	163.124	127.085	163.85	47.3656	2.40441	77.4512	2.04142	69.8862	-7.71088	8.6391	1.38364	0.0894324	0.272584
5	22.8966	1107.31	15498.4	144.329		0.00304033	18.5293	26.9232	-38.0666	-0.000106378	0.0755271		17.5921	1080.13	15519.7	144.329	20.0258	3887.25	1660.61	0.158074	198.425	35.1524	3726.63	265.973	0.53966	198.708		18.4962	26.6307	-37.8263	-0.000103156	1.57516	1.29227	3907.27	3761.78	187.256	163.123	126.728	163.677	47.3369	2.40292	77.5881	2.05466	70.0435	-7.68799	8.63844	1.38358	0.0898915	0.276981
10	3.73598	1055.29	15571.4	144.37		0.00181374	12.0111	16.4729	-23.721	-0.00181174	0.000732388		0.55178	1038.6	15585.7	144.375	24.4215	3882.81	1655.67	0.158081	198.358	58.9113	3702.55	265.615	0.539662	198.693		18.0514	16.2266	-10.7874	0.0354208	1.64182	1.30728	3907.24	3761.46	187.25	163.069	96.5279	133.716	47.2428	2.3953	91.5131	3.13891	85.7368	-4.82582	8.61274	1.38172	0.133686	0.777924
15	1.34158	982.57	15759.7	144.418		0.000840325	5.56831	8.10581	-12.4013	-0.000371828	5.11201e-05		0.0892684	974.299	15768.3	144.418	33.9488	3872.74	1595.73	0.158312	198.218	288.348	3439.82	257.142	0.53976	198.645		8.1993	7.8934	-5.39413	-0.0116959	1.78166	1.35499	3906.69	3728.17	187.159	157.548	41.8802	64.2208	47.1409	2.35018	118.677	8.33797	116.155	4.50586	8.30093	1.33764	0.258338	18.6369
20	0.253288	895.937	16004.2	144.447		0.000215351	1.42819	2.65752	-4.88164	-0.000219892	6.70201e-07		0.0080915	893.17	16007.8	144.446	41.5138	3863.83	1479.79	0.15921	198.106	565.637	2905.06	239.89	0.540216	198.605		1.03263	2.45871	-5.5935	-0.000509134	1.89412	1.39477	3905.35	3470.7	186.936	114.84	5.32848	7.85801	47.1724	2.24835	137.523	10.4847	137.194	10.0119	7.69783	1.2479	0.3863	71.7158
25	2.59383e-06	803.601	16275.4	144.464		0	7.63521e-06	0.73777	-2.19251	-8.61579e-05	7.12945e-20		3.41653e-07	802.812	16276.6	144.464	43.057	3860.55	1346.27	0.161015	198.064	522.967	2555.53	221.029	0.541159	198.582		1.53076e-05	0.577385	-2.13126	-2.65653e-05	1.93596	1.41822	3903.61	3078.5	186.648	53.0821	0.000234916	0.000341074	47.4104	2.16289	140.533	10.1917	140.528	10.188	7.00324	1.14979	0.415554	61.3038
30	0.247167	714.537	16542.4	144.469		0.000215351	1.41919	2.64431	-4.93453	-3.18828e-05	6.28898e-07		0.00751799	711.906	16545.8	144.47	42.5237	3859.31	1216.38	0.163711	198.046	400.228	2420.29	203.841	0.542565	198.564		0.980444	2.53482	-5.9858	-0.000456128	1.95367	1.43637	3901.84	2820.52	186.354	34.7552	5.00271	7.20476	47.8357	2.11878	138.548	9.30083	138.251	8.86939	6.32756	1.06038	0.405323	35.905
35	1.35998	637.639	16776.7	144.462		0.000840325	5.54011	8.29268	-13.1519	-7.49284e-06	5.29622e-05		0.0904899	629.416	16785.6	144.462	35.711	3864.66	1108.84	0.167173	198.108	225.994	2466.78	189.581	0.544365	198.563		8.52854	8.24565	-7.51642	0.014231	1.89242	1.43727	3900.37	2692.77	186.11	30.2641	43.1451	63.6234	48.4362	2.119	121.017	7.2991	118.475	3.51611	5.76816	0.986194	0.285853	11.4481
40	3.83295	580.707	16948.9	144.438		0.00181374	11.9544	17.1852	-26.162	6.3381e-07	0.000782802		0.626516	563.622	16964.7	144.438	25.2661	3874.54	1068.39	0.171012	198.228	5.11271	2682.95	188.093	0.546367	198.567		16.2228	17.1667	-10.7996	-0.00504994	1.772	1.43315	3899.8	2688.06	186.017	30.131	101.983	35.9182	49.1438	2.15848	91.6335	0.32713	85.5737	-1.81293	5.55772	0.978452	0.143092	0.00585924
45	8.12665	549.463	17034.1	144.403		0.00304033	19.9214	28.4384	-42.6337	-0.000111562	0.00549772		2.49204	521.123	17058	144.403	22.0934	3877.57	1072.51	0.174706	198.264	3.80075	2693.24	192.681	0.548233	198.559		20.5529	28.3387	-40.4455	-0.00666895	1.7361	1.44103	3899.67	2697.04	185.994	30.3865	122.465	35.9456	49.8756	2.15351	81.8234	0.244157	74.5377	-1.89616	5.57918	1.00232	0.109412	0.00323801
50	21.0923	546.828	17039	144.395		0.0044	26.9364	40.8743	-61.124	-0.000412069	0.0619116		13.4134	506.028	17072.9	144.396	21.1419	3878.5	1093.72	0.178032	198.276	3.4828	2702.49	197.261	0.549925	198.558		26.9392	40.6666	-61.0593	-0.000452058	1.72364	1.44225	3899.64	2705.97	185.99	30.6474	129.75	36.1269	50.6925	2.15642	78.8267	0.223991	71.1034	-1.92624	5.68951	1.02614	0.100191	0.00271892
55	39.7184	572.498	16995	144.395		0.00575967	27.1524	53.1704	-79.4612	-0.000536066	0.254914		31.9638	519.349	17039.1	144.395	21.1698	3878.46	1120.47	0.180916	198.279	3.46781	2711.37	201.786	0.551451	198.561		27.08	52.8308	-79.353	-0.000476193	1.72072	1.43935	3899.63	2714.84	185.988	30.9138	131.287	36.3942	51.6351	2.16942	78.9735	0.223202	71.1587	-1.94226	5.82866	1.04969	0.100455	0.00269557
60	52.8222	622.942	16910.7	144.393		0.00698626	24.6434	64.0308	-95.615	-0.000627563	0.417931		45.7841	558.856	16963.8	144.393	21.3258	3878.29	1150.01	0.183351	198.284	3.49071	2720.15	206.283	0.552813	198.567		24.5583	63.5345	-95.3999	-0.000565102	1.71599	1.43298	3899.62	2723.64	185.986	31.1858	132.101	36.6911	52.6629	2.19054	79.5887	0.225	71.726	-1.95756	5.9823	1.07308	0.101941	0.00273129
65	60.611	692.025	16795	144.39		0.00795967	22.935	72.3512	-107.923	-0.000681678	0.506586		54.0621	619.523	16855	144.39	21.4901	3878.11	1181.93	0.185338	198.291	3.52145	2728.87	210.775	0.554016	198.576		22.8451	71.6814	-107.581	-0.000624082	1.7085	1.42381	3899.6	2732.39	185.982	31.4635	132.732	37.0017	53.6731	2.21536	80.2823	0.227453	72.3824	-1.97316	6.14835	1.09644	0.103518	0.00277959
70	65.0574	771.829	16659.6	144.385		0.00858465	21.8697	77.3435	-115.208	-0.000693765	0.552408		58.8132	694.229	16723.7	144.386	21.6294	3877.94	1215.85	0.186883	198.301	3.55472	2737.51	215.267	0.555064	198.587		21.7736	76.4962	-114.734	-0.000644521	1.69876	1.41276	3899.57	2741.07	185.977	31.747	133.218	37.3173	54.5674	2.23979	80.9332	0.230182	73.0048	-1.98896	6.32481	1.11981	0.104865	0.00283238
75	67.2045	853.546	16517.8	144.38		0.0088	21.0916	78.6016	-116.882	-0.000666864	0.573178		61.1828	774.584	16582.8	144.381	21.7313	3877.8	1251.24	0.187999	198.312	3.58899	2746.1	219.753	0.555961	198.599		20.9894	77.5866	-116.281	-0.000628036	1.68774	1.40091	3899.53	2749.69	185.971	32.0364	133.557	37.6332	55.2858	2.26136	81.4822	0.233033	73.5337	-2.00486	6.50889	1.14315	0.105855	0.00288725
80	67.4982	928.36	16383.1	144.375		0.00858465	20.4144	76.1091	-112.947	-0.00061013	0.575949		61.6699	851.797	16446	144.376	21.7941	3877.7	1287.47	0.188703	198.323	3.62374	2754.63	224.215	0.556709	198.611		20.3073	74.948	-112.235	-0.000582508	1.67659	1.3894	3899.49	2758.25	185.965	32.332	133.755	37.9474	55.8054	2.27905	81.9022	0.235911	73.9419	-2.02084	6.69739	1.16636	0.106467	0.00294343
85	66.0734	988.249	16268.1	144.371		0.00795967	19.738	70.1996	-103.938	-0.000535339	0.562348		60.4385	917.519	16326	144.371	21.8218	3877.62	1323.95	0.189019	198.334	3.65889	2763.09	228.639	0.557315	198.621		19.6277	68.9231	-103.136	-0.000518712	1.66649	1.37929	3899.45	2766.75	185.958	32.6338	133.83	38.26	56.1261	2.29268	82.1849	0.238749	74.2199	-2.03694	6.88716	1.18937	0.106739	0.00300081
90	62.864	1026.66	16183.2	144.368		0.00698626	18.9885	61.4903	-90.8099	-0.000453363	0.530272		57.4434	964.586	16233.9	144.368	21.8211	3877.58	1360.12	0.188977	198.342	3.6946	2771.5	233.005	0.557782	198.628		18.8764	60.135	-89.947	-0.000446821	1.65846	1.37151	3899.4	2775.19	185.95	32.942	133.797	38.5712	56.2583	2.30238	82.332	0.241499	74.3685	-2.05319	7.07527	1.21209	0.106731	0.00305967
95	57.6065	1039.01	16135.9	144.366		0.00575967	18.0793	50.8076	-74.8226	-0.00037188	0.473563		52.4458	987.593	16177.7	144.366	21.7985	3877.56	1395.46	0.188612	198.347	3.73122	2779.84	237.3	0.558116	198.633		17.9667	49.4136	-73.9289	-0.000374045	1.65331	1.36675	3899.36	2783.57	185.943	33.2567	133.67	38.8816	56.2152	2.3083	82.3508	0.244139	74.3943	-2.06961	7.25912	1.23443	0.10651	0.00312062
100	49.7401	1023.04	16130.4	144.366		0.0044	16.8588	39.1159	-57.4257	-0.000294946	0.380463		44.9281	983.313	16162.6	144.366	21.7611	3877.56	1429.52	0.187959	198.348	3.76963	2788.12	241.508	0.558323	198.635		16.7459	37.7245	-56.5328	-0.000304076	1.65157	1.36542	3899.32	2791.89	185.937	33.578	133.445	39.1912	56.0088	2.31048	82.2551	0.246693	74.3114	-2.08612	7.4363	1.25632	0.106145	0.0031852
105	38.0768	978.999	16167.2	144.367		0.00304033	14.9696	27.4539	-40.1609	-0.000224562	0.234635		33.8037	950.957	16189.7	144.368	21.7203	3877.56	1461.85	0.18706	198.347	3.81273	2796.35	245.615	0.558409	198.632		14.8543	26.106	-39.2992	-0.000238134	1.65349	1.36763	3899.28	2800.16	185.93	33.9062	133.066	39.4986	55.6474	2.30875	82.0792	0.249336	74.1573	-2.1024	7.60449	1.27768	0.105747	0.00325845
110	19.8256	909.69	16243	144.371		0.00181374	11.4665	16.873	-24.5728	-0.000169445	0.0531934		16.5509	892.279	16256.9	144.371	21.7418	3877.5	1491.85	0.185956	198.34	3.88168	2804.48	249.604	0.558379	198.627		11.3426	15.6072	-23.7654	-0.000172105	1.65981	1.3732	3899.25	2808.36	185.924	34.2412	132.082	39.7896	55.1341	2.30267	82.0361	0.25343	74.1716	-2.11621	7.76053	1.29843	0.105957	0.00337737
115	1.42918	820.399	16382.2	144.454		0.000840325	5.56925	8.36991	-12.9611	-0.000464055	6.02567e-05		0.121091	811.568	16391.2	144.455	34.8752	3864.08	1493.71	0.184734	198.155	14.5106	2801.96	253.133	0.558243	198.613		8.62477	7.23069	-2.74613	-0.0115241	1.84528	1.38722	3898.96	2816.47	185.876	34.5814	52.6171	34.0687	54.4395	2.28924	119.793	0.901482	116.627	-1.13112	7.77021	1.31679	0.272629	0.0471968
120	0.261273	718.426	16634.5	144.488		0.000215351	1.42846	2.81306	-5.09659	-0.000246558	7.26531e-07		0.00907988	715.232	16638.4	144.487	44.4854	3852.97	1402.74	0.184056	198.018	93.711	2727.7	252.142	0.55806	198.574		1.12389	1.77563	-4.7275	-0.00135665	1.98223	1.42584	3897.46	2821.41	185.627	34.7934	6.09896	7.38666	53.7787	2.25424	143.003	4.3141	142.627	3.86696	7.29701	1.31163	0.443583	1.96843
125	2.6189e-06	612.202	16916	144.506		0	7.49178e-06	0.842177	-2.27435	-8.34186e-05	7.30997e-20		3.45619e-07	611.061	16917.4	144.506	45.9943	3849.45	1286.45	0.184395	197.975	209.446	2588.74	243.198	0.558026	198.539		1.55168e-05	-0.069901	-1.45144	-0.000134389	2.02459	1.46076	3895.44	2798.19	185.294	33.8271	0.000242905	0.000325291	53.2626	2.19715	145.711	6.9879	145.706	6.98257	6.69205	1.26511	0.474186	9.83292
130	0.247197	511.069	17192.4	144.51		0.000215351	1.41918	2.77617	-5.1414	-2.89439e-05	6.29101e-07		0.00747352	508.084	17196	144.511	45.0663	3848.36	1171.44	0.185753	197.961	257.404	2476.93	230.713	0.558301	198.515		0.981593	1.99887	-5.59785	-0.000573304	2.03914	1.48545	3893.42	2734.34	184.958	31.5264	5.07182	6.96122	52.8258	2.13751	142.833	7.68075	142.532	7.26303	6.09381	1.20016	0.455242	14.8515
135	1.37716	424.405	17433.2	144.5		0.000840325	5.54076	8.53937	-13.7389	-2.9158e-05	5.47197e-05		0.0953126	415.74	17442.5	144.5	37.1202	3854.68	1077.38	0.187984	198.034	158.778	2518.06	218.796	0.55892	198.512		8.86186	7.91185	-6.93752	0.0142763	1.96626	1.48751	3891.8	2676.84	184.689	29.8215	45.488	63.7026	52.4151	2.10723	123.147	5.96667	120.466	2.17883	5.60451	1.13817	0.308858	5.65096
140	3.82529	360.514	17608.2	144.474		0.00181374	11.9548	17.6281	-27.3649	-5.27186e-05	0.000778747		0.621299	342.818	17624.7	144.474	26.1493	3865.06	1048.6	0.190641	198.16	5.069	2675.12	218.449	0.559717	198.512		16.3897	17.1117	-11.3725	-0.00506317	1.84024	1.48828	3891.21	2680.19	184.591	29.9128	103.361	35.5809	51.9757	2.09724	93.0936	0.320242	86.9524	-1.79981	5.45478	1.13636	0.15327	0.00575948
145	8.06822	325.38	17692.2	144.437		0.00304033	19.9254	29.1389	-44.6081	-0.00019304	0.00539609		2.43116	296.206	17717.2	144.436	22.5932	3868.5	1061.11	0.193157	198.201	3.76286	2685.47	222.008	0.560415	198.504		20.6018	28.6265	-41.9982	-0.0073366	1.79942	1.49614	3891.09	2689.23	184.572	30.1638	123.544	35.5554	51.6182	2.06003	82.342	0.238672	74.9927	-1.87843	5.51986	1.15488	0.114419	0.00317377
150	20.8236	321.577	17691.7	144.427		0.0044	26.9989	41.8664	-63.9384	-0.000544216	0.0600039		13.1243	279.681	17727.2	144.427	21.4335	3869.67	1088.14	0.195307	198.216	3.43706	2694.77	225.468	0.560996	198.503		26.9954	41.3298	-63.7229	-0.000632228	1.78384	1.49696	3891.11	2698.21	184.574	30.4202	130.605	35.7015	51.7463	2.04632	78.7593	0.218286	70.9854	-1.90657	5.66045	1.17287	0.102973	0.00264797
155	39.4733	347.777	17639.3	144.426		0.00575967	27.2808	54.4569	-83.0965	-0.00071156	0.251868		31.6798	293.259	17685.4	144.426	21.4282	3869.72	1119.55	0.197028	198.22	3.42178	2703.71	228.875	0.561466	198.507		27.2079	53.8527	-82.8815	-0.000672608	1.77981	1.49341	3891.14	2707.13	184.58	30.6819	132.091	35.9734	52.5783	2.06462	78.8121	0.217515	70.9494	-1.92281	5.82389	1.1906	0.102922	0.00262448
160	52.6179	399.326	17544.8	144.424		0.00698626	24.769	65.584	-99.9587	-0.000839842	0.415482		45.542	333.611	17600.3	144.424	21.6426	3869.53	1154	0.198313	198.225	3.44826	2712.54	232.34	0.561827	198.514		24.6881	64.8607	-99.6582	-0.000787875	1.77497	1.48622	3891.17	2715.99	184.585	30.949	133.089	36.3042	53.8875	2.10555	79.6158	0.219548	71.6941	-1.93987	6.00304	1.20862	0.104993	0.00266526
165	60.3904	469.441	17417.9	144.42		0.00795967	23.0739	74.1156	-112.789	-0.000920365	0.504216		53.8	395.101	17480.6	144.42	21.8841	3869.31	1191.71	0.199158	198.233	3.48323	2721.31	235.919	0.56208	198.524		22.9917	73.2429	-112.374	-0.000871503	1.76749	1.47614	3891.19	2724.79	184.588	31.2217	133.952	36.6541	55.2582	2.1528	80.5574	0.222271	72.5848	-1.95753	6.19924	1.22724	0.107349	0.0027196
170	64.803	550.058	17270.8	144.415		0.00858465	22.029	79.2416	-120.361	-0.000945844	0.549888		58.5116	470.488	17337.8	144.416	22.0777	3869.12	1232.2	0.199562	198.243	3.51986	2730	239.611	0.562225	198.536		21.9441	78.2165	-119.827	-0.000908558	1.75743	1.46412	3891.2	2733.52	184.589	31.5002	134.596	37.0009	56.4043	2.19547	81.3865	0.225214	73.376	-1.97497	6.40987	1.24645	0.109256	0.00277709
175	66.9255	632.433	17117.3	144.41		0.0088	21.2631	80.5426	-122.065	-0.000918529	0.570529		60.8533	551.463	17185.2	144.41	22.1997	3868.99	1274.49	0.199534	198.254	3.55621	2738.64	243.382	0.562261	198.549		21.1763	79.3815	-121.421	-0.00089581	1.74565	1.4513	3891.19	2742.2	184.589	31.7844	134.99	37.3364	57.2187	2.22952	82.0096	0.228199	73.9759	-1.9919	6.62987	1.26607	0.110467	0.00283475
180	67.2115	707.827	16971.2	144.404		0.00858465	20.5851	77.9979	-117.908	-0.000848482	0.573244		61.3333	629.317	17036.9	144.404	22.2524	3868.93	1317.53	0.199095	198.267	3.59195	2747.22	247.19	0.562189	198.561		20.4982	76.7289	-117.175	-0.000840168	1.73341	1.43883	3891.19	2750.81	184.587	32.0747	135.155	37.6604	57.6974	2.25475	82.4111	0.231144	74.3676	-2.0084	6.85374	1.28587	0.110992	0.00289201
185	65.7948	768.249	16845.7	144.399		0.00795967	19.8962	71.9467	-108.455	-0.000749685	0.559642		60.1139	695.723	16906.1	144.399	22.2475	3868.93	1360.35	0.198275	198.278	3.62726	2755.74	250.998	0.562013	198.572		19.8112	70.6045	-107.658	-0.000754207	1.72199	1.42784	3891.18	2759.36	184.586	32.3711	135.128	37.9751	57.8745	2.27218	82.6053	0.233996	74.5631	-2.02463	7.07651	1.30568	0.110944	0.00294915
190	62.6056	807.135	16751.3	144.395		0.00698626	19.1253	63.0204	-94.709	-0.00063598	0.527603		57.1454	743.493	16804.2	144.395	22.1982	3868.97	1402.16	0.197115	198.287	3.6625	2764.19	254.774	0.561736	198.581		19.0439	61.6435	-93.8784	-0.000651223	1.71254	1.41925	3891.17	2767.86	184.585	32.6737	134.948	38.283	57.79	2.28294	82.6136	0.236721	74.5817	-2.04073	7.29401	1.32533	0.110453	0.00300674
195	57.3769	819.891	16696	144.392		0.00575967	18.1886	52.0667	-77.9898	-0.000518313	0.470976		52.1849	767.186	16739.6	144.393	22.1161	3869.05	1442.29	0.195661	198.294	3.69817	2772.59	258.492	0.561362	198.586		18.1118	50.6947	-77.1561	-0.000541971	1.70595	1.41379	3891.17	2776.29	184.584	32.9827	134.641	38.5858	57.4779	2.2878	82.4579	0.239304	74.4437	-2.05677	7.50275	1.34466	0.109637	0.00306558
200	49.5458	804.266	16683.9	144.392		0.0044	16.936	40.0759	-59.8142	-0.000403963	0.378066		44.7121	763.563	16717.4	144.392	22.011	3869.16	1480.16	0.193961	198.297	3.73518	2780.93	262.127	0.560896	198.588		16.8638	38.7483	-59.008	-0.000433645	1.70279	1.41187	3891.17	2784.66	184.584	33.2983	134.209	38.8839	56.962	2.28704	82.1601	0.241773	74.171	-2.0727	7.69976	1.36358	0.108597	0.00312724
205	37.9229	760.574	16715.5	144.393		0.00304033	15.0114	28.1148	-41.7918	-0.00029794	0.232749		33.6387	731.869	16739	144.393	21.8951	3869.28	1515.24	0.192066	198.297	3.7764	2789.2	265.658	0.560343	198.586		14.9413	26.8696	-41.0421	-0.000330745	1.70332	1.41362	3891.17	2792.98	184.585	33.6205	133.6	39.1758	56.2532	2.28039	81.7571	0.244297	73.8036	-2.0882	7.88225	1.38194	0.107456	0.00319664
210	19.7242	691.757	16787.4	144.396		0.00181374	11.4749	17.2632	-25.5322	-0.000211782	0.0525257		16.4482	673.967	16801.8	144.396	21.8337	3869.35	1546.83	0.190029	198.292	3.84279	2797.39	269.057	0.559709	198.581		11.4002	16.1352	-24.8605	-0.000232817	1.70826	1.41882	3891.19	2801.23	184.588	33.9495	132.35	39.4463	55.3466	2.26687	81.4585	0.248212	73.5782	-2.10099	8.04653	1.39962	0.106855	0.00331004
215	1.42947	603.328	16923.4	144.48		0.000840325	5.56924	8.54312	-13.3898	-0.000482335	6.02892e-05		0.121042	594.346	16932.6	144.48	34.9922	3855.96	1548.93	0.187947	198.105	14.331	2795.06	271.975	0.559002	198.567		8.62316	7.57248	-3.43702	-0.0117797	1.8949	1.43251	3890.95	2809.39	184.548	34.2837	52.671	33.8036	54.1898	2.24235	118.859	0.881434	115.69	-1.13539	8.05747	1.4148	0.274462	0.0460352
220	0.261671	502.932	17172.3	144.513		0.000215351	1.42846	2.84274	-5.18276	-0.000244003	7.29409e-07		0.00910261	499.742	17176.2	144.512	44.4783	3845.02	1456.99	0.186499	197.969	92.5572	2721.9	270.421	0.558283	198.529		1.12595	2.00238	-5.10988	-0.00139527	2.03089	1.47084	3889.5	2814.46	184.307	34.4962	6.1134	7.38698	52.9478	2.19089	141.531	4.23147	141.155	3.78433	7.57922	1.40672	0.443441	1.92026
225	2.61666e-06	399.529	17449.5	144.529		0	7.67334e-06	0.812709	-2.23362	-6.90171e-05	7.29374e-20		3.4544e-07	398.463	17450.8	144.529	45.6522	3841.91	1338.15	0.186163	197.931	207.638	2584.26	260.938	0.557742	198.495		1.5489e-05	0.125928	-1.73145	-0.000140746	2.06944	1.5055	3887.56	2791.9	183.986	33.5783	0.00024219	0.000324853	51.6269	2.10821	143.468	6.88431	143.464	6.87905	6.96102	1.35739	0.467157	9.66388
230	0.247647	303.269	17719.6	144.531		0.000215351	1.41916	2.77083	-5.19281	-1.09748e-05	6.32083e-07		0.00754216	300.348	17723.2	144.532	44.1959	3841.46	1218.41	0.18694	197.922	255.49	2473.71	247.799	0.557541	198.47		0.985542	2.24948	-5.98846	-0.000559857	2.07771	1.52967	3885.66	2729.2	183.67	31.3614	5.08416	7.01923	49.9859	2.00701	139.415	7.57593	139.114	7.15489	6.33814	1.28904	0.437828	14.6315
235	1.38491	224.708	17950.6	144.518		0.000840325	5.54064	8.6257	-14.0779	-1.03356e-05	5.55237e-05		0.0978491	216.036	17960	144.518	35.5235	3848.69	1116.46	0.188692	198.006	154.585	2518.59	235.031	0.557717	198.47		8.91776	8.29385	-7.53219	0.0143081	1.99438	1.53022	3884.22	2673.17	183.431	29.7227	45.6027	64.72	47.7651	1.90968	117.884	5.81599	115.198	1.96798	5.8078	1.22262	0.28286	5.35644
240	3.86369	173.469	18110.9	144.488		0.00181374	11.9542	17.8458	-28.1361	-4.60687e-05	0.000799218		0.6476	155.678	18127.7	144.487	24.2845	3859.52	1074.37	0.190996	198.139	4.88122	2672.17	233.501	0.558109	198.47		16.0525	17.6943	-13.4987	-0.00612645	1.86144	1.53046	3883.81	2677.05	183.364	29.8273	101.06	34.9198	45.0375	1.80868	86.7142	0.305623	80.7105	-1.77487	5.58885	1.21466	0.13219	0.00534068
245	8.42186	155.648	18175	144.448		0.00304033	19.9033	29.5035	-45.9164	-0.000266674	0.00602894		2.78685	126.292	18200.6	144.448	20.5826	3863.27	1066.44	0.19334	198.184	3.61614	2682.5	235.313	0.558454	198.463		20.4	29.4815	-44.585	-0.00529204	1.81632	1.53673	3883.85	2686.12	183.371	30.0766	119.322	34.7932	43.121	1.71323	75.3603	0.227362	68.2624	-1.8441	5.54758	1.22409	0.0949599	0.0029311
250	22.4904	170.892	18156.4	144.441		0.0044	26.5933	42.3823	-65.8466	-0.000614215	0.0723419		14.9133	128.693	18192.9	144.441	19.7586	3864.26	1070.75	0.195537	198.197	3.34832	2691.77	236.98	0.558743	198.464		26.664	42.4249	-66.0622	-0.000671446	1.80343	1.53605	3884.02	2695.12	183.398	30.3312	125.509	34.9827	43.8489	1.72499	72.7967	0.210809	65.3254	-1.87103	5.57003	1.23276	0.0875087	0.002513
255	41.1165	213.671	18087.6	144.441		0.00575967	26.4171	55.1133	-85.5549	-0.000810156	0.27237		33.577	158.687	18135.1	144.441	20.2185	3863.96	1083.7	0.197504	198.196	3.35886	2700.71	238.892	0.558975	198.469		26.425	55.0622	-85.7345	-0.000744647	1.80384	1.53111	3884.18	2704.07	183.425	30.5911	128.256	35.4156	46.8023	1.82527	74.3424	0.211709	66.7071	-1.89521	5.63738	1.24271	0.09163	0.00252885
260	53.7111	277.581	17978.5	144.44		0.00698626	24.1034	66.3517	-102.878	-0.000963086	0.428522		46.8316	211.247	18035.6	144.44	20.8782	3863.43	1106.58	0.199163	198.197	3.40349	2709.54	241.263	0.559141	198.477		24.0956	66.1006	-102.92	-0.000879171	1.80328	1.52267	3884.31	2712.95	183.447	30.8564	130.692	35.9014	50.2377	1.94526	76.5679	0.214904	68.7881	-1.92036	5.75638	1.25504	0.0977067	0.00259651
265	61.0754	356.426	17838.4	144.437		0.00795967	22.6477	74.9567	-116.035	-0.00106149	0.511545		54.6117	281.357	17902.9	144.438	21.4431	3862.96	1138.4	0.200441	198.201	3.4503	2718.31	244.068	0.55923	198.489		22.6295	74.4845	-115.918	-0.00098962	1.79868	1.51147	3884.41	2721.77	183.463	31.1271	132.591	36.357	53.1365	2.04655	78.5358	0.218387	70.6438	-1.94357	5.92191	1.26963	0.103066	0.00266841
270	65.2289	443.261	17679.3	144.433		0.00858465	21.7648	80.1162	-123.775	-0.00109713	0.5541		59.0171	362.906	17748.1	144.433	21.8473	3862.63	1176.76	0.201283	198.21	3.49385	2727.03	247.19	0.559234	198.502		21.7376	79.4422	-123.506	-0.00104506	1.79018	1.49844	3884.48	2730.52	183.474	31.4036	133.895	36.7663	55.2668	2.12156	80.0325	0.22178	72.0634	-1.96429	6.12146	1.28587	0.106988	0.00273619
275	67.1916	530.187	17514.6	144.427		0.0088	21.1006	81.4111	-125.477	-0.0010717	0.573056		61.1692	448.422	17584.5	144.428	22.1035	3862.43	1219.27	0.201667	198.221	3.53406	2735.68	250.512	0.559147	198.515		21.0673	80.5668	-125.074	-0.00103867	1.7791	1.48469	3884.53	2739.22	183.483	31.6858	134.701	37.1368	56.7057	2.17419	81.0835	0.225022	73.0669	-1.98306	6.3426	1.30315	0.109511	0.00279954
280	67.3783	608.964	17358.5	144.421		0.00858465	20.4862	78.8234	-121.156	-0.000995589	0.57482		61.5314	529.69	17425.9	144.422	22.2425	3862.33	1263.98	0.201594	198.233	3.57187	2744.28	253.944	0.558969	198.529		20.4497	77.8444	-120.645	-0.000978886	1.76703	1.47137	3884.57	2747.85	183.49	31.974	135.127	37.4798	57.5882	2.20999	81.765	0.228111	73.7231	-2.00056	6.57518	1.32101	0.110894	0.00285977
285	65.8981	671.88	17223.9	144.416		0.00795967	19.8378	72.6968	-111.399	-0.0008839	0.560647		60.2366	598.658	17286	144.416	22.2937	3862.31	1309.39	0.201084	198.244	3.60823	2752.82	257.42	0.5587	198.54		19.8004	71.621	-110.807	-0.000880721	1.75551	1.45961	3884.61	2756.42	183.496	32.2683	135.269	37.8043	58.0305	2.23338	82.1456	0.23104	74.095	-2.01731	6.81139	1.33909	0.111405	0.00291829
290	62.6669	712.539	17121.8	144.412		0.00698626	19.093	63.6697	-97.2409	-0.000752084	0.528238		57.2185	648.294	17176.1	144.412	22.2799	3862.36	1354.34	0.200174	198.254	3.64389	2761.29	260.892	0.558342	198.55		19.0568	62.5367	-96.599	-0.000759843	1.74581	1.45036	3884.64	2764.94	183.502	32.5687	135.197	38.1163	58.1177	2.2473	82.2769	0.233802	74.2302	-2.03364	7.04521	1.35715	0.111267	0.00297625
295	57.4099	726.461	17060.1	144.409		0.00575967	18.173	52.5977	-80.0415	-0.000612938	0.471348		52.2247	673.266	17104.8	144.409	22.2181	3862.46	1397.91	0.198908	198.261	3.67954	2769.71	264.321	0.557898	198.556		18.1391	51.4479	-79.3812	-0.000629231	1.73889	1.44434	3884.68	2773.39	183.508	32.8755	134.951	38.4194	57.9072	2.25344	82.1962	0.236393	74.1636	-2.04971	7.27189	1.37499	0.11065	0.00303478
300	49.5603	711.501	17043	144.408		0.0044	16.9303	40.4804	-61.3594	-0.000475674	0.378245		44.7303	670.429	17077.4	144.408	22.1204	3862.6	1439.35	0.197337	198.265	3.71619	2778.07	267.677	0.557372	198.558		16.8988	39.3539	-60.7123	-0.000498172	1.73535	1.44198	3884.72	2781.78	183.515	33.1888	134.543	38.7148	57.4331	2.25244	81.9328	0.238845	73.9239	-2.06552	7.48744	1.39245	0.10968	0.00309553
305	37.9277	668.091	17070.9	144.409		0.00304033	15.0102	28.3949	-42.847	-0.0003472	0.232808		33.6458	639.138	17094.9	144.409	21.9997	3862.77	1477.93	0.195517	198.265	3.75667	2786.36	270.931	0.55677	198.557		14.9785	27.3303	-42.2429	-0.000373183	1.73547	1.44339	3884.76	2790.12	183.522	33.5087	133.92	39.001	56.7075	2.244	81.5243	0.241325	73.5517	-2.08075	7.68816	1.40937	0.108485	0.00316333
310	19.7311	599.328	17140.1	144.412		0.00181374	11.4742	17.4309	-26.1543	-0.000240888	0.0525709		16.4571	581.398	17154.8	144.412	21.9195	3862.9	1512.78	0.193508	198.26	3.82167	2794.57	274.047	0.556097	198.552		11.4357	16.4641	-25.6163	-0.000256462	1.73993	1.44835	3884.82	2798.4	183.531	33.8354	132.613	39.262	55.7156	2.22667	81.1739	0.245143	73.278	-2.09307	7.86944	1.42558	0.107696	0.00327376
315	1.42833	510.933	17274.1	144.497		0.000840325	5.56923	8.61983	-13.6709	-0.00049758	6.01636e-05		0.120633	501.9	17283.5	144.497	35.1693	3849.45	1517.69	0.191414	198.072	14.2677	2792.3	276.67	0.555362	198.538		8.61483	7.79231	-3.93878	-0.0119613	1.92815	1.46184	3884.62	2806.57	183.497	34.1672	52.6523	33.6352	54.3778	2.19517	118.53	0.871691	115.362	-1.1351	7.89495	1.43923	0.277247	0.0456294
320	0.261645	410.865	17521.3	144.529		0.000215351	1.42846	2.8576	-5.24331	-0.000242898	7.29217e-07		0.00908853	407.683	17525.2	144.528	44.5976	3838.59	1427.67	0.18994	197.936	92.0947	2719.6	274.83	0.554622	198.5		1.1248	2.14533	-5.36585	-0.00138176	2.0637	1.50005	3883.19	2811.69	183.261	34.3798	6.10969	7.36882	52.8006	2.13141	140.881	4.18769	140.505	3.74165	7.42667	1.42965	0.445823	1.90112
325	2.59309e-06	308.594	17796.3	144.545		0	7.17075e-06	0.798376	-2.21081	-5.75499e-05	7.12415e-20		3.49466e-07	307.565	17797.6	144.545	45.5082	3835.79	1309.64	0.189584	197.901	206.732	2582.7	265.059	0.554069	198.465		1.49386e-05	0.229342	-1.88731	-0.000121609	2.09932	1.53457	3881.3	2789.44	182.947	33.4822	0.000244761	0.000328501	50.8508	2.02595	142.212	6.8224	142.208	6.81718	6.81272	1.37883	0.464214	9.57979
330	0.247997	215.192	18062.4	144.544		0.000215351	1.41915	2.75623	-5.22406	8.93286e-06	6.34405e-07		0.00759738	212.313	18066	144.545	43.5284	3835.95	1188.66	0.190363	197.898	254.311	2473.05	251.517	0.553863	198.442		0.988777	2.35077	-6.18762	-0.000519557	2.10156	1.5584	3879.48	2727.36	182.646	31.303	5.09429	7.06656	47.994	1.88031	136.979	7.50947	136.68	7.08571	6.18339	1.30838	0.424702	14.4967
335	1.39289	142.852	18286	144.527		0.000840325	5.5405	8.62549	-14.2803	1.7175e-05	5.63593e-05		0.100519	134.227	18295.5	144.527	33.9988	3844.19	1081.77	0.192166	197.993	150.922	2521.47	238.11	0.554046	198.442		8.97556	8.43041	-7.79766	0.0142844	2.00666	1.55773	3878.19	2672.4	182.432	29.7018	45.7136	65.7938	43.5569	1.69966	113.207	5.6977	110.517	1.78614	5.6273	1.23864	0.259099	5.10555
340	3.90616	103.086	18433.4	144.493		0.00181374	11.9535	17.8603	-28.5938	-2.58289e-05	0.000822242		0.677313	85.3843	18450.3	144.492	22.4333	3855.51	1027.99	0.194608	198.133	4.69942	2672.01	235.564	0.554464	198.442		15.6805	17.9308	-15.2346	-0.00725245	1.86652	1.55758	3877.95	2676.71	182.392	29.8181	98.4747	34.2781	38.1262	1.49319	80.625	0.29263	74.7757	-1.74949	5.34759	1.2254	0.112805	0.00495025
345	8.84299	100.515	18480.4	144.454		0.00304033	19.8768	29.5504	-46.7244	-0.000334716	0.00683887		3.21461	71.2764	18506.3	144.453	18.9142	3859.22	1002.12	0.197239	198.178	3.49155	2682.29	235.893	0.554872	198.438		20.2721	29.8863	-46.2229	-0.00364949	1.8216	1.56244	3878.13	2685.78	182.422	30.0672	115.421	34.1457	35.9835	1.39268	69.653	0.218344	62.7861	-1.81436	5.213	1.22711	0.0801892	0.00273259
350	23.8471	128.607	18449.6	144.45		0.0044	26.2387	42.4875	-67.0554	-0.000675264	0.0832514		16.3761	86.4462	18486.7	144.451	18.7983	3859.6	991.876	0.199873	198.183	3.29342	2691.49	236.353	0.555261	198.439		26.3577	42.8764	-67.5147	-0.00067235	1.81673	1.56069	3878.39	2694.79	182.466	30.3216	122.4	34.5364	39.3471	1.5052	69.3331	0.20622	62.0456	-1.84891	5.1597	1.2295	0.079209	0.00243127
355	42.11	178.756	18372	144.452		0.00575967	25.8939	55.2749	-87.1311	-0.000888302	0.284845		34.7241	123.697	18420.3	144.453	19.7921	3858.84	998.372	0.202358	198.177	3.32927	2700.4	237.535	0.555616	198.445		25.9419	55.455	-87.4789	-0.000774401	1.82313	1.55497	3878.63	2703.73	182.504	30.5813	126.861	35.1534	44.8507	1.69734	72.5952	0.208709	65.042	-1.8825	5.19349	1.23565	0.0878058	0.00248449
360	54.1721	245.832	18255.9	144.452		0.00698626	23.8269	66.5599	-104.765	-0.00105717	0.433971		47.3742	179.332	18314	144.453	20.7806	3858.03	1020.98	0.204537	198.174	3.3859	2709.23	239.506	0.555918	198.454		23.8473	66.4424	-104.917	-0.000939863	1.8261	1.54593	3878.81	2712.62	182.535	30.8464	130.386	35.7428	49.851	1.86922	75.8599	0.212653	68.0979	-1.91309	5.31111	1.2459	0.0967959	0.00256973
365	61.2238	325.383	18109.8	144.45		0.00795967	22.5573	75.2047	-118.15	-0.00116844	0.513122		54.7875	250.083	18175.5	144.451	21.5378	3857.41	1056.05	0.206281	198.177	3.43859	2718	242.085	0.556148	198.466		22.5591	74.8055	-118.105	-0.00107546	1.82338	1.53423	3878.95	2721.44	182.557	31.1169	132.89	36.2509	53.6381	1.99685	78.4251	0.216502	70.515	-1.93907	5.49355	1.25932	0.103978	0.00265033
370	65.2082	411.536	17945.2	144.446		0.00858465	21.7787	80.3978	-126.017	-0.00121192	0.553896		58.9932	330.901	18015.3	144.447	22.0568	3856.99	1099.59	0.20751	198.184	3.48514	2726.71	245.07	0.556295	198.479		21.7667	79.7591	-125.794	-0.00114582	1.81584	1.52075	3879.05	2730.2	182.574	31.3932	134.538	36.6871	56.2877	2.08546	80.2761	0.220081	72.2686	-1.96121	5.72003	1.27484	0.10905	0.00272257
375	67.0758	496.962	17775.6	144.44		0.0088	21.1722	81.7178	-127.735	-0.00118829	0.571958		61.0335	414.882	17846.7	144.441	22.3831	3856.74	1148.34	0.208185	198.195	3.52696	2735.37	248.303	0.55635	198.493		21.1511	80.8837	-127.361	-0.00114531	1.80518	1.50658	3879.12	2738.89	182.586	31.6752	135.547	37.0722	58.041	2.14551	81.5449	0.223423	73.4778	-1.98076	5.97363	1.29166	0.1123	0.00278831
380	67.2047	573.735	17614.9	144.434		0.00858465	20.5901	79.1433	-123.324	-0.00110795	0.57318		61.3283	494.126	17683.6	144.435	22.564	3856.62	1199.86	0.208303	198.207	3.5657	2743.96	251.673	0.556313	198.507		20.5637	78.1564	-122.829	-0.00108395	1.79323	1.49288	3879.18	2747.53	182.597	31.9632	136.091	37.4235	59.1125	2.18559	82.3593	0.226568	74.2599	-1.99871	6.24162	1.30919	0.114123	0.00284989
385	65.6856	634.326	17476.5	144.429		0.00795967	19.9591	73.0153	-113.381	-0.000986684	0.558578		59.9895	560.764	17539.7	144.43	22.6375	3856.6	1252.32	0.207885	198.218	3.60258	2752.5	255.103	0.556182	198.519		19.9305	71.9182	-112.795	-0.000978198	1.78164	1.48079	3879.24	2756.11	182.606	32.2572	136.297	37.7528	59.6578	2.2115	82.8141	0.22953	74.7023	-2.01572	6.51455	1.32704	0.114867	0.00290916
390	62.4248	672.453	17371.3	144.425		0.00698626	19.2221	63.9706	-98.9612	-0.000841112	0.525729		56.9394	607.884	17426.5	144.425	22.6311	3856.66	1304.36	0.20697	198.228	3.63853	2760.98	258.537	0.55596	198.529		19.1935	62.8066	-98.3179	-0.000845211	1.77174	1.47126	3879.29	2764.62	182.615	32.5574	136.247	38.0674	59.7823	2.22684	82.9745	0.232308	74.8653	-2.0322	6.78524	1.3449	0.114802	0.00296751
395	57.1412	683.727	17307.2	144.422		0.00575967	18.3019	52.8652	-81.4482	-0.000685456	0.46831		51.919	630.238	17352.6	144.422	22.5644	3856.78	1354.88	0.205612	198.235	3.6743	2769.4	261.935	0.55565	198.535		18.2749	51.6779	-80.7819	-0.00069952	1.76455	1.46503	3879.35	2773.08	182.624	32.864	135.988	38.3714	59.5542	2.23354	82.8851	0.234903	74.7908	-2.04833	7.04805	1.36258	0.114127	0.00302614
400	49.2606	666.079	17288.4	144.421		0.0044	17.0503	40.7017	-62.4291	-0.000530465	0.374544		44.3962	624.758	17323.4	144.421	22.4511	3856.96	1402.97	0.203873	198.239	3.71091	2777.76	265.262	0.555255	198.537		17.0252	39.5338	-61.7735	-0.000552001	1.76066	1.46253	3879.41	2781.47	182.633	33.177	135.535	38.6661	59.0121	2.23227	82.5788	0.237349	74.5108	-2.06412	7.2982	1.37988	0.112983	0.00308674
405	37.5767	620.024	17315.4	144.422		0.00304033	15.1066	28.5618	-43.5855	-0.000384606	0.228519		33.2671	590.877	17339.8	144.422	22.3041	3857.17	1447.77	0.201819	198.24	3.75123	2786.06	268.482	0.554782	198.536		15.0812	27.4545	-42.9724	-0.000410717	1.76037	1.46384	3879.47	2789.81	182.644	33.4967	134.831	38.9494	58.1663	2.22249	82.0934	0.239812	74.0667	-2.07919	7.53127	1.39663	0.111509	0.00315418
410	19.2662	548.769	17384.2	144.425		0.00181374	11.5155	17.5415	-26.5965	-0.000263409	0.0495677		15.9803	530.704	17399.2	144.425	22.1899	3857.36	1488.24	0.199524	198.236	3.81704	2794.27	271.557	0.554235	198.531		11.4834	16.5331	-26.0501	-0.000278547	1.76439	1.46876	3879.55	2798.09	182.657	33.8231	133.368	39.2032	56.9913	2.20216	81.6394	0.243666	73.6986	-2.09107	7.74175	1.41263	0.11037	0.00326582
415	1.42612	458.207	17520.3	144.51		0.000840325	5.56919	8.67959	-13.8837	-0.000502853	5.99222e-05		0.119709	449.09	17529.8	144.511	35.6029	3843.74	1496.54	0.197113	198.045	14.3485	2791.92	274.105	0.553623	198.518		8.60956	7.81395	-4.1491	-0.0122097	1.95498	1.48242	3879.35	2806.26	182.624	34.1546	52.6234	33.5738	55.3782	2.16471	119.105	0.872071	115.939	-1.13111	7.78494	1.42588	0.284125	0.0461481
420	0.261481	356.555	17768	144.542		0.000215351	1.42846	2.87854	-5.29802	-0.000239681	7.28033e-07		0.00905285	353.332	17771.9	144.541	44.9454	3832.97	1409.69	0.195331	197.91	92.1777	2719.2	272.18	0.553006	198.479		1.12283	2.13181	-5.43253	-0.00137941	2.08963	1.52073	3877.92	2811.38	182.387	34.3665	6.10217	7.34216	53.3688	2.08933	141.034	4.17007	140.659	3.7256	7.33316	1.41587	0.452803	1.90454
425	2.61721e-06	253.792	18042.5	144.557		0	7.67401e-06	0.795615	-2.20131	-4.34975e-05	7.29774e-20		3.45732e-07	252.751	18043.8	144.557	45.53	3830.51	1293.46	0.194695	197.878	206.539	2582.61	262.301	0.552574	198.445		1.54786e-05	0.200995	-1.89407	-0.000117873	2.1218	1.55523	3876.04	2789.15	182.075	33.471	0.000242184	0.000324963	50.643	1.95993	141.612	6.78638	141.61	6.78118	6.72855	1.36448	0.46466	9.56187
430	0.248405	162.092	18306.1	144.554		0.000215351	1.41914	2.74023	-5.24232	3.60285e-05	6.37124e-07		0.00765836	159.224	18309.7	144.555	42.8841	3831.41	1171.69	0.195241	197.883	253.7	2473.6	248.517	0.552489	198.421		0.992793	2.33001	-6.23316	-0.000484417	2.11661	1.57883	3874.29	2727.3	181.785	31.3009	5.10816	7.1203	46.2235	1.76186	134.863	7.46567	134.565	7.03879	6.09507	1.29278	0.412222	14.4272
435	1.40281	95.8552	18522.8	144.532		0.000840325	5.54033	8.59113	-14.3983	5.9469e-05	5.74089e-05		0.103894	87.2957	18532.3	144.532	32.2561	3840.89	1059.08	0.196887	197.993	147.126	2526.04	234.581	0.552799	198.423		9.046	8.44945	-7.85057	0.0141248	2.00724	1.57691	3873.15	2673.17	181.595	29.7224	45.8349	67.1513	38.8607	1.47775	108.131	5.58686	105.436	1.5949	5.50927	1.22028	0.233218	4.852
440	3.95427	68.292	18656.9	144.493		0.00181374	11.9527	17.8102	-28.8753	-1.51663e-05	0.000848811		0.712022	50.7516	18673.8	144.492	20.5856	3852.48	991.777	0.199294	198.137	4.52701	2673.38	231.128	0.553359	198.424		15.2688	18.0758	-16.8917	-0.00830736	1.86256	1.57642	3873.07	2677.91	181.582	29.8506	95.5673	33.6899	31.0959	1.18721	74.6145	0.280878	68.9377	-1.72599	5.15919	1.20232	0.0949871	0.00459369
445	9.25757	78.5783	18689.6	144.458		0.00304033	19.851	29.5348	-47.2795	-0.000400937	0.00769738		3.63754	49.4849	18715.8	144.458	17.7839	3855.57	950.494	0.202057	198.175	3.40839	2683.56	230.374	0.553936	198.42		20.2066	30.1439	-47.273	-0.0025911	1.82512	1.58005	3873.36	2686.97	181.63	30.1004	112.578	33.7347	31.1325	1.17459	65.7498	0.212352	59.0501	-1.79573	4.94444	1.19839	0.0708914	0.00260398
450	24.7444	113.792	18651.5	144.458		0.0044	25.9928	42.5181	-67.8997	-0.000724516	0.0908797		17.3463	71.6755	18689	144.458	18.3775	3855.31	932.853	0.204941	198.171	3.26987	2692.7	230.268	0.554511	198.422		26.1399	43.0873	-68.4857	-0.000667063	1.82881	1.57763	3873.69	2695.97	181.685	30.3556	121.01	34.3514	37.468	1.39648	67.7207	0.203962	60.5149	-1.84007	4.85267	1.19784	0.0757032	0.00239663
455	42.6174	166.403	18569.3	144.461		0.00575967	25.6272	55.3382	-88.2352	-0.000946881	0.291231		35.3097	111.311	18618.2	144.462	19.7061	3854.26	938.61	0.207706	198.161	3.32057	2701.59	231.249	0.555058	198.429		25.6943	55.6031	-88.6525	-0.000801671	1.83909	1.57149	3873.97	2704.91	181.731	30.616	126.586	35.0779	44.5752	1.64243	72.0534	0.207372	64.5162	-1.87929	4.88262	1.20295	0.0870442	0.00247152
460	54.3284	233.544	18449.5	144.462		0.00698626	23.7344	66.6511	-106.089	-0.00112704	0.435813		47.5581	166.959	18508.3	144.463	20.8667	3853.31	963.884	0.210138	198.156	3.38284	2710.4	233.183	0.55555	198.438		23.7664	66.5618	-106.278	-0.000990942	1.84391	1.56214	3874.18	2713.78	181.766	30.8817	130.667	35.7156	50.3756	1.83801	75.8513	0.211661	68.0723	-1.91242	5.01409	1.21301	0.0975996	0.00256509
465	61.2013	311.943	18300	144.46		0.00795967	22.5722	75.3241	-119.638	-0.00124763	0.512882		54.7611	236.515	18366.5	144.461	21.7224	3852.62	1003.31	0.21208	198.158	3.43822	2719.16	235.8	0.555965	198.45		22.5815	74.9218	-119.608	-0.00114347	1.84213	1.55016	3874.34	2722.6	181.793	31.1531	133.464	36.2475	54.6006	1.97718	78.7138	0.215673	70.7693	-1.93966	5.21917	1.22662	0.105768	0.00264977
470	65.0965	396.286	18132.3	144.456		0.00858465	21.8487	80.5449	-127.598	-0.00129661	0.552794		58.8616	315.487	18203.3	144.457	22.3003	3852.16	1052.07	0.213436	198.165	3.48628	2727.86	238.859	0.556289	198.464		21.8421	79.886	-127.379	-0.00122397	1.83504	1.53641	3874.46	2731.35	181.813	31.4301	135.276	36.6971	57.5047	2.07214	80.7412	0.219343	72.6897	-1.96252	5.47285	1.24254	0.111471	0.00272435
475	66.9167	479.545	17959.7	144.45		0.0088	21.2703	81.8893	-129.332	-0.00127399	0.570446		60.8463	397.272	18031.6	144.451	22.6608	3851.89	1106.49	0.214162	198.175	3.52904	2736.51	242.187	0.556516	198.478		21.2534	81.0256	-128.954	-0.00122743	1.82454	1.52199	3874.55	2740.04	181.829	31.7129	136.375	37.0906	59.4033	2.13601	82.1132	0.222742	73.9967	-1.98251	5.75594	1.25985	0.115104	0.0027916
480	67.0182	553.967	17796.3	144.444		0.00858465	20.7019	79.3322	-124.861	-0.00119018	0.571411		61.1097	474.145	17865.8	144.445	22.8586	3851.77	1163.85	0.214254	198.187	3.56842	2745.1	245.663	0.556642	198.492		20.6792	78.3112	-124.357	-0.00116464	1.81257	1.50807	3874.63	2748.66	181.842	32.0016	136.963	37.4475	60.5464	2.17852	82.9804	0.225926	74.8291	-2.00076	6.05431	1.27793	0.117122	0.00285424
485	65.4817	612.134	17655.5	144.439		0.00795967	20.0759	73.2114	-114.788	-0.00106154	0.556583		59.7519	538.352	17719.5	144.439	22.9358	3851.77	1222.14	0.213734	198.199	3.60576	2753.63	249.205	0.556667	198.504		20.051	72.079	-114.192	-0.00105301	1.80081	1.49578	3874.7	2757.23	181.853	32.2964	137.177	37.7808	61.1083	2.20601	83.4501	0.228915	75.2858	-2.01798	6.35752	1.29636	0.117915	0.00291429
490	62.2082	647.839	17548.3	144.434		0.00698626	19.3379	64.1618	-100.184	-0.000905579	0.523475		56.6895	583.054	17604.2	144.435	22.923	3851.85	1279.84	0.212651	198.209	3.64203	2762.1	252.755	0.556593	198.514		19.3132	62.9635	-99.5312	-0.00091077	1.79066	1.48608	3874.77	2765.74	181.864	32.5975	137.107	38.0981	61.2053	2.22228	83.5947	0.231711	75.4343	-2.03461	6.65768	1.31482	0.117783	0.00297321
495	56.9131	656.746	17482.7	144.431		0.00575967	18.4116	53.0392	-82.4491	-0.000737613	0.465721		51.6594	603.06	17528.7	144.431	22.8414	3852	1335.75	0.211064	198.217	3.67801	2770.51	256.268	0.556423	198.52		18.3888	51.8205	-81.7749	-0.00075364	1.78314	1.47972	3874.84	2774.19	181.876	32.9049	136.806	38.4037	60.912	2.22935	83.4635	0.234317	75.3205	-2.05084	6.94852	1.3331	0.116946	0.00303225
500	49.0172	636.835	17462.9	144.43		0.0044	17.1479	40.848	-63.1905	-0.000569539	0.371532		44.1248	595.346	17498.3	144.43	22.7054	3852.21	1388.86	0.209047	198.221	3.71472	2778.86	259.707	0.556162	198.523		17.1276	39.653	-62.5298	-0.0005937	1.77889	1.47712	3874.92	2782.58	181.889	33.2188	136.288	38.6988	60.2695	2.22783	83.0915	0.236766	74.9787	-2.06664	7.22479	1.35099	0.115557	0.00309309
505	37.3026	588.676	17489.3	144.431		0.00304033	15.1816	28.6731	-44.111	-0.000410962	0.225179		32.9714	559.397	17514	144.431	22.5281	3852.47	1438.21	0.206677	198.222	3.75506	2787.15	263.034	0.555814	198.522		15.1615	27.5442	-43.4965	-0.000440166	1.77817	1.47837	3875	2790.91	181.903	33.5394	135.492	38.9807	59.286	2.21693	82.5163	0.239225	74.4502	-2.08165	7.48153	1.3683	0.11376	0.00316062
510	18.9162	515.552	17557.9	144.434		0.00181374	11.5457	17.6155	-26.9105	-0.000279001	0.0473698		15.6216	497.395	17573	144.434	22.378	3852.72	1482.64	0.204038	198.218	3.82169	2795.35	266.206	0.555386	198.517		11.5196	16.5917	-26.367	-0.000296364	1.78174	1.48326	3875.09	2799.18	181.918	33.8667	133.88	39.2296	57.9258	2.19407	81.953	0.24312	73.9817	-2.09319	7.71263	1.38479	0.112248	0.00327379
515	1.42463	423.481	17695.3	144.52		0.000840325	5.56917	8.71891	-14.0334	-0.000506488	5.97594e-05		0.119092	414.311	17704.9	144.52	35.88	3839.02	1493.14	0.201274	198.026	14.4358	2792.91	268.82	0.554888	198.503		8.60611	7.84494	-4.31656	-0.0123912	1.97369	1.49704	3874.9	2807.34	181.886	34.199	52.5933	33.5784	56.0525	2.15142	119.428	0.874022	116.264	-1.12947	7.76729	1.39839	0.288565	0.0467114
520	0.261386	320.899	17943	144.551		0.000215351	1.42845	2.89039	-5.33369	-0.000235467	7.27347e-07		0.00903331	317.653	17947	144.55	45.1132	3828.37	1408.22	0.199159	197.893	92.4265	2720	266.938	0.554379	198.465		1.1217	2.14189	-5.49763	-0.00137943	2.10719	1.53542	3873.48	2812.42	181.651	34.4105	6.09692	7.33067	53.6404	2.06539	140.96	4.16363	140.586	3.71984	7.3255	1.3886	0.456191	1.91484
525	2.62038e-06	218.252	18216.8	144.564		0	7.67969e-06	0.788206	-2.18847	-2.96423e-05	7.32071e-20		3.46518e-07	217.213	18218.1	144.564	45.3806	3826.25	1292.64	0.198225	197.864	206.714	2583.39	257.06	0.554052	198.43		1.5494e-05	0.20209	-1.91849	-0.000115305	2.13596	1.56987	3871.63	2790.1	181.343	33.5081	0.000242474	0.000325728	50.1695	1.91274	140.818	6.76626	140.816	6.76108	6.72424	1.33722	0.461615	9.57808
530	0.248897	128.835	18477.4	144.559		0.000215351	1.41912	2.71508	-5.24177	6.47127e-05	6.40411e-07		0.00773505	125.999	18481	144.56	42.0683	3827.89	1168.95	0.198521	197.877	253.452	2474.79	243.139	0.554071	198.407		0.997651	2.33464	-6.27914	-0.000441847	2.12322	1.5932	3869.96	2728.24	181.066	31.3309	5.12404	7.18898	44.1628	1.66079	132.529	7.43747	132.232	7.00658	6.08085	1.2648	0.396688	14.3989
535	1.41354	69.2864	18686.7	144.532		0.000840325	5.54014	8.53697	-14.4545	9.48478e-05	5.8558e-05		0.107696	60.8261	18696.2	144.532	30.4479	3838.52	1049.53	0.199993	198	143.317	2531.48	228.775	0.554491	198.41		9.1157	8.48488	-7.87137	0.0138548	2.00021	1.58997	3868.97	2674.8	180.902	29.7663	45.9122	68.6503	34.0067	1.27792	102.957	5.48252	100.26	1.40175	5.45963	1.19008	0.207805	4.604
540	3.99439	52.6768	18809	144.492		0.00181374	11.9521	17.7536	-29.0567	-3.15944e-05	0.000871362		0.742161	35.2939	18825.9	144.491	19.2323	3849.79	969.866	0.20235	198.142	4.4074	2675.53	224.684	0.555174	198.411		14.9404	18.2099	-18.257	-0.00880137	1.85836	1.58925	3869.02	2679.94	180.911	29.9059	93.2206	33.3096	25.8826	0.976786	70.1663	0.272787	64.6274	-1.71126	5.04521	1.1688	0.0829087	0.00435415
545	9.52753	70.7538	18832.7	144.462		0.00304033	19.8344	29.5196	-47.6719	-0.000446646	0.00828973		3.9135	41.749	18859	144.462	17.2438	3852.14	919.589	0.205193	198.17	3.37289	2685.61	223.414	0.555888	198.408		20.183	30.2956	-47.9057	-0.00210443	1.83042	1.59204	3869.38	2688.98	180.971	30.1569	111.181	33.5879	28.891	1.07757	63.8234	0.209587	57.2054	-1.78967	4.78367	1.16219	0.0666509	0.00255002
550	25.1891	108.843	18790.8	144.464		0.0044	25.8677	42.5288	-68.4892	-0.000758037	0.0947792		17.8283	66.7507	18828.7	144.464	18.2315	3851.53	899.66	0.208214	198.161	3.26642	2694.7	223.199	0.556605	198.411		26.0317	43.195	-69.1448	-0.000676827	1.83895	1.58928	3869.76	2697.97	181.033	30.4132	120.531	34.3335	36.9251	1.36028	67.0747	0.203197	59.897	-1.83974	4.68	1.16107	0.0745045	0.00239158
555	42.8365	162.024	18705.9	144.468		0.00575967	25.5122	55.3638	-89.0027	-0.000987193	0.293991		35.5628	106.922	18755.2	144.468	19.7055	3850.36	906.362	0.211116	198.149	3.32344	2703.57	224.241	0.557292	198.417		25.5925	55.687	-89.4678	-0.000831772	1.85086	1.58291	3870.06	2706.89	181.084	30.6747	126.59	35.1062	44.7204	1.62835	71.8665	0.206996	64.3288	-1.88132	4.71486	1.16649	0.0870387	0.0024758
560	54.3796	228.747	18583.7	144.469		0.00698626	23.7044	66.6904	-107.009	-0.00117517	0.436416		47.6186	162.129	18643.1	144.469	20.94	3849.36	933.974	0.213661	198.144	3.38811	2712.37	226.298	0.557916	198.427		23.7468	66.6402	-107.233	-0.00103349	1.85642	1.57336	3870.3	2715.75	181.124	30.9418	130.903	35.7641	50.8545	1.8334	75.8875	0.211429	68.0943	-1.91551	4.8585	1.1772	0.0982863	0.00257308
565	61.1717	306.226	18432	144.467		0.00795967	22.5911	75.3783	-120.669	-0.0013019	0.512568		54.7266	230.745	18499	144.468	21.84	3848.65	976.422	0.215678	198.145	3.44479	2721.11	229.065	0.558456	198.439		22.6092	75.005	-120.67	-0.00119466	1.855	1.56118	3870.49	2724.55	181.154	31.2143	133.827	36.3074	55.2698	1.97764	78.8804	0.215521	70.9143	-1.94334	5.07931	1.19159	0.106917	0.0026599
570	65.0276	389.376	18261.9	144.463		0.00858465	21.8919	80.6145	-128.692	-0.00135431	0.552114		58.7808	308.506	18333.4	144.463	22.4452	3848.18	1028.57	0.217066	198.152	3.4937	2729.8	232.289	0.558897	198.453		21.8933	79.9793	-128.498	-0.00128012	1.84805	1.54725	3870.63	2733.29	181.177	31.4926	135.711	36.7644	58.2863	2.07571	80.9872	0.219244	72.9097	-1.9666	5.35059	1.20836	0.112924	0.00273597
575	66.8273	471.299	18086.9	144.457		0.0088	21.3255	81.9729	-130.434	-0.00133205	0.569594		60.7414	388.938	18159.5	144.458	22.8206	3847.92	1086.54	0.217776	198.162	3.53709	2738.43	235.789	0.559232	198.467		21.3164	81.1302	-130.08	-0.0012849	1.83754	1.53264	3870.74	2741.97	181.196	31.7767	136.848	37.1633	60.2458	2.14162	82.4038	0.222682	74.2592	-1.98687	5.65213	1.22657	0.116733	0.00280435
580	66.9174	544.325	17921.4	144.451		0.00858465	20.7624	79.4262	-125.918	-0.00124561	0.570452		60.9918	464.404	17991.6	144.451	23.0242	3847.81	1147.47	0.217805	198.175	3.57694	2747	239.44	0.559459	198.481		20.7474	78.4251	-125.437	-0.00122011	1.82545	1.51854	3870.83	2750.58	181.212	32.0668	137.448	37.5243	61.4117	2.18549	83.2896	0.225897	75.1094	-2.00533	5.9691	1.24556	0.118825	0.00286789
585	65.3742	601.093	17778.7	144.445		0.00795967	20.1376	73.3104	-115.754	-0.00111177	0.555529		59.6271	527.206	17843.2	144.446	23.1001	3847.82	1209.27	0.21718	198.186	3.61466	2755.52	243.158	0.559577	198.494		20.1202	72.1976	-115.18	-0.00110369	1.8135	1.50608	3870.92	2759.13	181.226	32.363	137.656	37.8607	61.9669	2.21389	83.7574	0.228911	75.5647	-2.02272	6.29057	1.2649	0.11961	0.0029287
590	62.0966	635.433	17669.8	144.44		0.00698626	19.3977	64.2591	-101.021	-0.000948653	0.522311		56.5611	570.545	17726.2	144.441	23.0802	3847.93	1270.34	0.215952	198.197	3.65124	2763.98	246.883	0.559587	198.504		19.3806	63.0808	-100.389	-0.000954577	1.80312	1.49624	3871.01	2767.63	181.24	32.6655	137.565	38.1805	62.0331	2.2307	83.8834	0.231728	75.6957	-2.03948	6.60825	1.28427	0.119404	0.00298828
595	56.7983	643.037	17602.9	144.437		0.00575967	18.4668	53.1283	-83.132	-0.000772329	0.464416		51.5291	589.257	17649.3	144.438	22.9867	3848.11	1329.41	0.214189	198.205	3.68747	2772.38	250.568	0.559494	198.51		18.4518	51.9301	-82.4791	-0.000789272	1.79534	1.48976	3871.09	2776.06	181.255	32.9743	137.231	38.4879	61.688	2.23796	83.7193	0.23435	75.551	-2.0558	6.91555	1.30345	0.118438	0.00304787
600	48.8979	621.911	17582.1	144.436		0.0044	17.1957	40.9229	-63.7081	-0.00059546	0.370054		43.9921	580.344	17617.8	144.436	22.8346	3848.35	1385.43	0.211968	198.209	3.72436	2780.71	254.176	0.559302	198.513		17.1833	39.7494	-63.0691	-0.000620643	1.7908	1.48707	3871.19	2784.44	181.27	33.2897	136.667	38.784	60.9746	2.23623	83.3011	0.236808	75.1658	-2.07167	7.20694	1.32221	0.116876	0.00310915
605	37.1725	572.654	17607.7	144.437		0.00304033	15.217	28.73	-44.4665	-0.000428392	0.223598		32.8315	543.316	17632.7	144.437	22.637	3848.65	1437.38	0.209376	198.21	3.76481	2788.99	257.666	0.559016	198.512		15.2049	27.6234	-43.8745	-0.000458665	1.78977	1.48826	3871.29	2792.76	181.287	33.6118	135.811	39.066	59.8996	2.22458	82.6666	0.239274	74.5815	-2.08667	7.4772	1.34037	0.114862	0.00317706
610	18.7568	498.59	17675.9	144.439		0.00181374	11.5592	17.653	-27.1215	-0.000289176	0.0463863		15.4586	480.394	17691.2	144.44	22.4629	3848.94	1484.03	0.206503	198.207	3.83196	2797.18	260.992	0.558644	198.507		11.5411	16.6526	-26.6012	-0.0003072	1.793	1.4931	3871.41	2801.01	181.306	33.9406	134.109	39.3127	58.4211	2.20006	82.0318	0.243194	74.0469	-2.09807	7.71989	1.35767	0.113102	0.0032914
615	1.42376	405.808	17813.5	144.526		0.000840325	5.56916	8.73826	-14.1312	-0.000509381	5.96647e-05		0.118756	396.619	17823.2	144.526	36.002	3835.23	1495.86	0.203502	198.014	14.5183	2794.65	263.74	0.558194	198.493		8.60341	7.88867	-4.46188	-0.0124851	1.9856	1.50692	3871.23	2809.17	181.277	34.2744	52.5593	33.6289	56.3854	2.15405	119.477	0.876658	116.314	-1.12986	7.7814	1.37197	0.290532	0.0472468
620	0.261323	302.872	18061	144.557		0.000215351	1.42845	2.89506	-5.35486	-0.000232782	7.26891e-07		0.00902277	299.624	18065	144.556	45.1581	3824.67	1411.98	0.201165	197.882	92.793	2721.41	261.964	0.557729	198.455		1.12093	2.1718	-5.56467	-0.00137475	2.11831	1.54535	3869.82	2814.21	181.044	34.4855	6.09205	7.328	53.722	2.06099	140.755	4.16555	140.381	3.72193	7.34506	1.36273	0.4571	1.93005
625	2.62545e-06	200.528	18333.8	144.569		0	7.6866e-06	0.781674	-2.17745	-2.05703e-05	7.3576e-20		3.47453e-07	199.499	18335.1	144.569	45.2214	3822.78	1296.64	0.20003	197.855	207.194	2584.5	252.158	0.557443	198.42		1.55246e-05	0.223575	-1.95409	-0.000109874	2.14485	1.57972	3868	2791.7	180.742	33.5703	0.000242848	0.000326681	49.7756	1.89269	140.153	6.75884	140.152	6.75368	6.7451	1.31172	0.458382	9.62258
630	0.249237	112.808	18592.2	144.562		0.000215351	1.41911	2.69579	-5.23942	8.35683e-05	6.42689e-07		0.0077901	110.002	18595.8	144.563	41.4759	3824.92	1171.56	0.200157	197.873	253.647	2475.95	238.214	0.557504	198.397		1.00099	2.35244	-6.32418	-0.000408196	2.12709	1.60285	3866.4	2729.6	180.475	31.3742	5.13419	7.23911	42.7274	1.60403	130.855	7.42353	130.558	6.98972	6.0944	1.23918	0.385595	14.4212
635	1.42055	57.7193	18796.5	144.533		0.000840325	5.54003	8.49861	-14.4939	0.000112627	5.93153e-05		0.110256	49.3318	18806	144.533	29.3086	3836.2	1047.65	0.20151	198.004	141.063	2535.37	223.639	0.557969	198.401		9.15688	8.51525	-7.91112	0.0136439	1.99612	1.59873	3865.51	2676.43	180.329	29.8105	45.9279	69.6479	30.9672	1.16283	99.6422	5.41888	96.9445	1.279	5.44986	1.16336	0.192544	4.46032
640	4.01489	47.1056	18912	144.493		0.00181374	11.9517	17.7245	-29.1959	-5.09951e-05	0.000883028		0.75807	29.8045	18928.9	144.492	18.6029	3847.04	961.408	0.203822	198.141	4.35666	2677.43	219.289	0.558705	198.402		14.7802	18.282	-19.0135	-0.00895918	1.85909	1.5979	3865.64	2681.79	180.351	29.9567	92.0653	33.1699	23.5067	0.886623	68.0377	0.269165	62.5663	-1.70648	5.00121	1.14073	0.0775708	0.00425447
645	9.64608	68.3045	18931.5	144.465		0.00304033	19.827	29.5138	-47.9523	-0.000471108	0.00855827		4.03491	39.3358	18957.9	144.466	17.0409	3849.01	907.853	0.206679	198.164	3.36443	2687.45	217.901	0.559477	198.4		20.1769	30.36	-48.2806	-0.00193823	1.83626	1.6003	3866.05	2690.82	180.418	30.2087	110.65	33.5777	28.1453	1.04931	63.0457	0.208668	56.4588	-1.78995	4.72262	1.13351	0.0650913	0.00253725
650	25.3686	107.288	18887.6	144.468		0.0044	25.8165	42.5328	-68.9013	-0.000779835	0.0963752		18.0232	65.2078	18925.7	144.469	18.1755	3848.27	887.626	0.209734	198.153	3.27028	2696.52	217.751	0.560252	198.403		25.9898	43.2438	-69.5915	-0.000692248	1.84656	1.59735	3866.45	2699.79	180.484	30.4661	120.347	34.3742	36.8107	1.35554	66.7737	0.203051	59.6067	-1.84228	4.6174	1.13273	0.0740477	0.00239722
655	42.9277	160.557	18801	144.472		0.00575967	25.4642	55.3732	-89.5366	-0.00101422	0.29514		35.6684	105.455	18850.6	144.473	19.6997	3847.08	895.156	0.212667	198.141	3.32978	2705.38	218.918	0.560992	198.409		25.5528	55.7308	-90.0309	-0.000856916	1.85899	1.59085	3866.78	2708.7	180.539	30.7287	126.573	35.1651	44.8393	1.63212	71.7205	0.207001	64.1837	-1.8848	4.65657	1.13881	0.0869878	0.00248525
660	54.4072	227.036	18677	144.473		0.00698626	23.6881	66.7051	-107.646	-0.00120736	0.43674		47.6514	160.41	18736.8	144.474	20.9603	3846.08	924.06	0.215229	198.135	3.39556	2714.16	221.125	0.561664	198.419		23.7379	66.6844	-107.897	-0.00106472	1.86474	1.58115	3867.04	2717.55	180.583	30.9969	130.969	35.8325	51.0877	1.84132	75.8176	0.211502	68.0204	-1.91949	4.80693	1.15028	0.0984764	0.00258442
665	61.169	304.106	18523.4	144.471		0.00795967	22.5929	75.3988	-121.382	-0.0013379	0.51254		54.7239	228.61	18590.8	144.472	21.8759	3845.37	968.023	0.217246	198.137	3.45296	2722.89	224.051	0.562245	198.431		22.6178	75.0523	-121.407	-0.00123011	1.86336	1.56882	3867.25	2726.34	180.616	31.2706	133.938	36.3818	55.5678	1.98804	78.8552	0.215638	70.8825	-1.94764	5.03562	1.16551	0.107268	0.00267253
670	65.0105	386.759	18351.4	144.467		0.00858465	21.9026	80.6412	-129.445	-0.00139227	0.551944		58.761	305.866	18423.4	144.468	22.49	3844.92	1021.79	0.218614	198.144	3.50238	2731.56	227.44	0.562723	198.445		21.9105	80.031	-129.275	-0.00131776	1.85636	1.55473	3867.41	2735.06	180.643	31.5501	135.846	36.8433	58.6199	2.08772	80.9877	0.219394	72.9023	-1.97112	5.31533	1.18313	0.113376	0.00274958
675	66.8032	468.144	18174.6	144.461		0.0088	21.3404	82.005	-131.19	-0.00136996	0.569364		60.7134	385.755	18247.6	144.462	22.8695	3844.67	1081.41	0.219284	198.154	3.54617	2740.18	231.106	0.563088	198.46		21.3376	81.186	-130.859	-0.00132263	1.84575	1.53997	3867.54	2743.73	180.665	31.8354	136.992	37.2454	60.5943	2.15468	82.4165	0.22286	74.2634	-1.99156	5.62546	1.20221	0.117234	0.00281876
680	66.89	540.627	18007.2	144.455		0.00858465	20.7789	79.4623	-126.641	-0.00128157	0.570191		60.9601	460.673	18077.8	144.456	23.0734	3844.58	1143.97	0.219254	198.166	3.58634	2748.74	234.924	0.563338	198.474		20.77	78.4838	-126.181	-0.00125595	1.8335	1.52571	3867.65	2752.33	180.684	32.1267	137.591	37.609	61.76	2.19925	83.3043	0.226097	75.1155	-2.01015	5.95092	1.22207	0.119333	0.00288298
685	65.3458	596.865	17862.8	144.449		0.00795967	20.154	73.3482	-116.411	-0.00114417	0.55525		59.5944	522.943	17927.7	144.45	23.1466	3844.61	1207.34	0.218553	198.179	3.62432	2757.25	238.807	0.563473	198.487		20.1427	72.2571	-115.857	-0.00113601	1.82138	1.51311	3867.76	2760.87	180.702	32.4242	137.791	37.9475	62.303	2.22807	83.7658	0.229131	75.5651	-2.02765	6.28055	1.24226	0.120092	0.00294437
690	62.0686	630.705	17752.4	144.444		0.00698626	19.4128	64.296	-101.587	-0.00097632	0.522018		56.5291	565.783	17809.1	144.445	23.1218	3844.74	1269.89	0.217234	198.189	3.66112	2765.69	242.694	0.563495	198.497		19.4017	63.1385	-100.974	-0.000982192	1.81081	1.50314	3867.86	2769.35	180.719	32.7279	137.686	38.269	62.3474	2.24509	83.8791	0.231965	75.6842	-2.0445	6.60592	1.26249	0.119835	0.00300447
695	56.7716	637.849	17684.2	144.441		0.00575967	18.4797	53.1617	-83.5911	-0.000794565	0.464111		51.4991	584.038	17730.9	144.442	23.0216	3844.95	1330.33	0.215368	198.197	3.69753	2774.08	246.539	0.563408	198.503		18.4706	51.9834	-82.9565	-0.000811465	1.80283	1.49655	3867.97	2777.78	180.737	33.0381	137.333	38.5778	61.9729	2.25238	83.6967	0.2346	75.5224	-2.06089	6.92032	1.28249	0.118798	0.00306453
700	48.8733	616.311	17662.4	144.44		0.0044	17.2056	40.9506	-64.0539	-0.000612048	0.369748		43.965	574.719	17698.2	144.44	22.8613	3845.22	1387.58	0.213036	198.202	3.73457	2782.4	250.302	0.563217	198.506		17.199	39.796	-63.4326	-0.000637189	1.79809	1.49376	3868.09	2786.14	180.756	33.3548	136.745	38.8749	61.2229	2.25047	83.2558	0.23707	75.1158	-2.07681	7.21813	1.30206	0.117149	0.00312623
705	37.1501	566.7	17687.2	144.44		0.00304033	15.2231	28.7507	-44.7025	-0.000439574	0.223327		32.8078	537.345	17712.3	144.441	22.6539	3845.56	1440.61	0.210326	198.203	3.77514	2790.67	253.943	0.562927	198.505		15.2167	27.6621	-44.1275	-0.000469807	1.79687	1.49488	3868.21	2794.44	180.776	33.6783	135.861	39.1573	60.1042	2.23837	82.5937	0.239542	74.5058	-2.09184	7.49403	1.321	0.115034	0.00319452
710	18.7372	492.357	17754.7	144.443		0.00181374	11.5607	17.6661	-27.2602	-0.000295634	0.0462662		15.439	474.152	17770.1	144.443	22.4684	3845.88	1488.18	0.207335	198.2	3.84246	2798.85	257.413	0.562545	198.5		11.5484	16.6829	-26.7566	-0.000313693	1.7999	1.49966	3868.34	2802.69	180.799	34.0085	134.123	39.4036	58.5727	2.21298	81.9258	0.24347	73.9401	-2.1032	7.74146	1.33905	0.113158	0.00330946
715	1.42348	399.394	17891.9	144.53		0.000840325	5.56916	8.7446	-14.1931	-0.000511991	5.96341e-05		0.11866	390.203	17901.6	144.53	36.0103	3832.18	1500.69	0.204217	198.007	14.577	2796.25	260.295	0.562083	198.487		8.60223	7.91124	-4.55772	-0.0125215	1.99267	1.51346	3868.19	2810.83	180.773	34.3437	52.5346	33.6921	56.4681	2.16532	119.323	0.878626	116.162	-1.13165	7.80652	1.35405	0.290666	0.0476298
720	0.261298	296.426	18138.8	144.561		0.000215351	1.42845	2.8959	-5.36693	-0.000231927	7.26706e-07		0.00901971	293.18	18142.8	144.56	45.1325	3821.67	1417.3	0.201768	197.875	93.1292	2722.7	258.633	0.561601	198.448		1.12059	2.18814	-5.60568	-0.00137183	2.12506	1.55191	3866.81	2815.83	180.543	34.5544	6.08891	7.33068	53.7024	2.06894	140.494	4.16976	140.121	3.72598	7.37276	1.3454	0.45658	1.94407
725	2.624e-06	194.308	18411	144.573		0	7.68677e-06	0.778243	-2.17017	-1.68216e-05	7.34706e-20		3.47614e-07	193.287	18412.2	144.573	45.114	3819.9	1302.15	0.200532	197.849	207.727	2585.41	248.922	0.561297	198.414		1.55045e-05	0.23558	-1.97456	-0.000106243	2.15067	1.58623	3865.01	2793.13	180.246	33.6267	0.000242771	0.000326913	49.5679	1.89355	139.711	6.75759	139.71	6.75244	6.77372	1.29488	0.456206	9.67223
730	0.249381	107.359	18668.1	144.565		0.000215351	1.4191	2.68726	-5.2421	9.07498e-05	6.43655e-07		0.00781456	104.568	18671.7	144.566	41.2002	3822.25	1176.59	0.200569	197.869	254.07	2476.66	235.033	0.56134	198.391		1.00238	2.36147	-6.3532	-0.000393493	2.13089	1.60924	3863.45	2730.73	179.986	31.4103	5.1379	7.26215	42.1153	1.58902	130.021	7.4183	129.725	6.98316	6.12056	1.22263	0.380486	14.4693
735	1.42333	54.063	18870.1	144.535		0.000840325	5.53999	8.48339	-14.5329	0.000115783	5.96177e-05		0.111293	45.7053	18879.5	144.534	28.8532	3833.76	1051.07	0.201851	198.003	140.431	2537.06	220.433	0.561791	198.395		9.17168	8.52725	-7.96043	0.0135604	1.99705	1.60473	3862.62	2677.5	179.849	29.8393	45.9186	70.0636	29.8124	1.12559	98.254	5.39654	95.5571	1.23202	5.46762	1.14669	0.186607	4.42043
740	4.02227	45.5426	18982.8	144.495		0.00181374	11.9516	17.715	-29.3053	-6.1285e-05	0.000887253		0.763898	28.2687	18999.7	144.494	18.3815	3844.41	962.718	0.204118	198.138	4.34336	2678.57	216.048	0.562515	198.396		14.7231	18.3051	-19.3493	-0.00900902	1.86231	1.60382	3862.79	2682.91	179.877	29.9877	91.6457	33.1499	22.7569	0.863162	67.2435	0.267991	61.7966	-1.70643	5.00803	1.12387	0.0757356	0.00422855
745	9.6921	67.6793	19000.4	144.468		0.00304033	19.8241	29.5118	-48.1518	-0.000484084	0.00866392		4.08212	38.722	19027	144.469	16.9594	3846.26	908.359	0.20695	198.159	3.36458	2688.57	214.686	0.563278	198.394		20.175	30.3781	-48.5137	-0.00188714	1.84112	1.60605	3863.22	2691.94	179.949	30.2403	110.428	33.6026	27.928	1.04718	62.6997	0.208399	56.1257	-1.79168	4.72525	1.11679	0.0644707	0.00253748
750	25.4487	106.932	18955.4	144.471		0.0044	25.7934	42.5333	-69.19	-0.000794034	0.0970917		18.1104	64.8569	18993.6	144.472	18.1354	3845.51	888.19	0.209983	198.148	3.27469	2697.63	214.622	0.564042	198.397		25.9709	43.2576	-69.8939	-0.000705134	1.85188	1.60301	3863.64	2700.9	180.019	30.4983	120.209	34.4169	36.7616	1.36162	66.5608	0.203053	59.402	-1.84481	4.62033	1.11645	0.0737218	0.00240369
755	42.982	160.268	18867.6	144.475		0.00575967	25.4355	55.3746	-89.9092	-0.00103208	0.295823		35.7313	105.17	18917.4	144.476	19.6708	3844.33	896.049	0.212894	198.136	3.33526	2706.47	215.897	0.564768	198.404		25.5282	55.7439	-90.4165	-0.000875048	1.86437	1.5964	3864	2709.81	180.077	30.7617	126.477	35.2158	44.8409	1.64183	71.5407	0.207068	64.0096	-1.88774	4.66122	1.12309	0.086733	0.00249344
760	54.4404	226.753	18742.2	144.477		0.00698626	23.6682	66.7071	-108.089	-0.00122845	0.437129		47.6907	160.129	18802.1	144.477	20.9354	3843.34	925.368	0.215431	198.13	3.40161	2715.24	218.22	0.565423	198.413		23.7219	66.698	-108.354	-0.0010863	1.87006	1.58659	3864.28	2718.65	180.124	31.0305	130.89	35.8879	51.1065	1.85306	75.6483	0.211604	67.8559	-1.92267	4.81373	1.13517	0.0982431	0.00259363
765	61.1929	303.809	18587	144.474		0.00795967	22.5781	75.4013	-121.876	-0.00136122	0.512793		54.7524	228.315	18654.7	144.475	21.8523	3842.65	969.766	0.21742	198.131	3.45938	2723.97	221.268	0.565985	198.426		22.6069	75.0666	-121.914	-0.0012539	1.86858	1.57414	3864.5	2727.42	180.161	31.3049	133.866	36.4404	55.5909	2.00101	78.6888	0.215764	70.7204	-1.95098	5.04469	1.15103	0.107037	0.00268248
770	65.0309	386.447	18413.4	144.47		0.00858465	21.8899	80.6439	-129.964	-0.0014166	0.552146		58.7855	305.556	18485.7	144.471	22.4661	3842.22	1023.96	0.218755	198.139	3.50907	2732.63	224.78	0.566439	198.44		21.9016	80.0458	-129.808	-0.00134247	1.86145	1.55991	3864.68	2736.14	180.191	31.5851	135.774	36.904	58.6408	2.10142	80.8204	0.21954	72.7392	-1.97457	5.32663	1.1693	0.113135	0.00276009
775	66.8228	467.827	18235	144.464		0.0088	21.3283	82.0078	-131.709	-0.00139402	0.569551		60.7368	385.439	18308.2	144.465	22.8444	3841.99	1083.99	0.219391	198.149	3.55305	2741.24	228.568	0.566777	198.455		21.3293	81.201	-131.39	-0.00134697	1.85069	1.54501	3864.84	2744.8	180.217	31.8712	136.918	37.3078	60.6093	2.16882	82.2462	0.223021	74.0974	-1.99509	5.63885	1.189	0.116976	0.00282971
780	66.9102	540.317	18066	144.458		0.00858465	20.7667	79.4648	-127.133	-0.00130419	0.570384		60.9842	460.365	18136.8	144.458	23.0465	3841.92	1146.92	0.219324	198.162	3.59337	2749.8	232.507	0.566997	198.469		20.7616	78.4985	-126.686	-0.00127877	1.83829	1.53062	3864.97	2753.39	180.239	32.1633	137.513	37.6726	61.7667	2.21362	83.1297	0.226272	74.9456	-2.01374	5.96623	1.20949	0.119055	0.0028943
785	65.3676	596.578	17920.1	144.452		0.00795967	20.1414	73.3502	-116.856	-0.00116442	0.555464		59.6201	522.659	17985.2	144.452	23.1177	3841.98	1210.62	0.218584	198.174	3.63148	2758.3	236.509	0.567099	198.482		20.1338	72.271	-116.314	-0.00115637	1.82602	1.5179	3865.1	2761.93	180.26	32.4615	137.707	38.012	62.3001	2.24252	83.5863	0.229317	75.3905	-2.03129	6.2976	1.23031	0.119792	0.00295602
790	62.0929	630.459	17808.4	144.447		0.00698626	19.3997	64.2973	-101.968	-0.00099353	0.522272		56.5575	565.54	17865.2	144.448	23.0906	3842.13	1273.46	0.217227	198.185	3.66839	2766.73	240.512	0.567084	198.492		19.3923	63.1514	-101.367	-0.000999436	1.8153	1.50782	3865.22	2770.4	180.281	32.7661	137.596	38.3343	62.3344	2.25954	83.6943	0.232161	75.5048	-2.04817	6.62448	1.25114	0.119512	0.00301641
795	56.7995	637.66	17739	144.444		0.00575967	18.4662	53.1622	-83.8978	-0.00080836	0.464429		51.5311	583.853	17785.8	144.444	22.9881	3842.36	1334.15	0.215322	198.193	3.70489	2775.11	244.471	0.566958	198.499		18.4608	51.9951	-83.2747	-0.000825232	1.80719	1.50112	3865.35	2778.82	180.302	33.077	137.235	38.6437	61.9496	2.26674	83.5068	0.234805	75.3383	-2.06459	6.9402	1.27173	0.118453	0.00307674
800	48.9065	616.197	17716.2	144.442		0.0044	17.1922	40.9505	-64.2832	-0.000622348	0.370161		44.0024	574.609	17752.1	144.443	22.8257	3842.66	1391.61	0.212953	198.198	3.742	2783.43	248.344	0.566724	198.502		17.1892	39.8065	-63.6729	-0.000647408	1.80234	1.49825	3865.48	2787.17	180.324	33.3946	136.641	38.9413	61.1898	2.26467	83.061	0.237282	74.9272	-2.08054	7.23911	1.29188	0.116785	0.00313869
825	2.62434e-06	194.733	18461.3	144.575		0	7.68573e-06	0.777473	-2.16605	-1.6839e-05	7.34955e-20		3.47793e-07	193.716	18462.5	144.575	45.0608	3817.46	1307.29	0.200287	197.845	208.138	2585.85	247.453	0.564562	198.41		1.54989e-05	0.241728	-1.98608	-0.000104953	2.15464	1.59048	3862.52	2793.99	179.833	33.6602	0.000242802	0.000327144	49.5236	1.90554	139.462	6.75782	139.461	6.75268	6.80047	1.28724	0.455132	9.71051
850	25.4858	107.104	19003	144.474		0.0044	25.7826	42.532	-69.3927	-0.000803189	0.0974244		18.1508	65.0304	19041.4	144.474	18.1	3843.15	894.93	0.209541	198.144	3.27751	2697.95	213.52	0.567064	198.393		25.9618	43.2559	-70.101	-0.000715212	1.85552	1.60698	3861.25	2701.23	179.621	30.5078	120.084	34.4438	36.7227	1.37057	66.3882	0.20304	59.2369	-1.84642	4.6554	1.11072	0.0734338	0.00240784
875	66.8661	468.99	18276.6	144.466		0.0088	21.3016	81.9952	-132.064	-0.00140882	0.569964		60.7881	386.62	18350	144.467	22.782	3839.75	1090.04	0.218768	198.146	3.55667	2741.55	227.815	0.569543	198.452		21.3053	81.1984	-131.756	-0.00136249	1.85355	1.54849	3862.54	2745.11	179.835	31.8817	136.734	37.3407	60.4516	2.18025	81.9917	0.223064	73.8539	-1.99699	5.67033	1.18509	0.116338	0.00283548
900	48.97	618.954	17752	144.444		0.0044	17.1667	40.9358	-64.4341	-0.000628499	0.370947		44.0735	577.386	17788	144.444	22.7605	3840.52	1396.11	0.212297	198.195	3.74567	2783.73	247.909	0.56921	198.499		17.1666	39.8023	-63.8341	-0.000653434	1.80466	1.50124	3863.28	2787.47	179.959	33.4063	136.45	38.9742	61.0182	2.27556	82.8038	0.237343	74.6815	-2.08243	7.26252	1.28961	0.116119	0.00314483
925	2.62343e-06	198.593	18493.7	144.577		0	7.68421e-06	0.77815	-2.16382	-1.88084e-05	7.34291e-20		3.47693e-07	197.578	18494.9	144.577	45.0401	3815.38	1311.79	0.19969	197.843	208.364	2585.84	247.315	0.566755	198.407		1.54966e-05	0.247741	-1.99576	-0.000104573	2.15734	1.59321	3860.42	2794.21	179.485	33.669	0.000242695	0.000327084	49.5727	1.92077	139.332	6.75735	139.331	6.75221	6.82387	1.28652	0.454714	9.73165
950	25.4987	107.543	19036.4	144.475		0.0044	25.7786	42.5299	-69.5346	-0.00080892	0.0975395		18.1649	65.4705	19074.8	144.476	18.0694	3841.12	904.401	0.208788	198.142	3.27857	2697.69	213.814	0.568965	198.39		25.9584	43.2479	-70.2433	-0.000723165	1.858	1.60977	3859.19	2700.96	179.281	30.5002	119.973	34.454	36.6953	1.37921	66.2489	0.202975	59.1041	-1.84708	4.70466	1.11225	0.0731854	0.0024094
975	66.9198	470.842	18305.1	144.467		0.0088	21.2685	81.9755	-132.306	-0.00141749	0.570475		60.8515	388.496	18378.7	144.468	22.7045	3837.86	1097.53	0.217824	198.145	3.55739	2741.3	228.244	0.571156	198.449		21.2744	81.1888	-132.008	-0.001372	1.85509	1.55088	3860.57	2744.86	179.509	31.8732	136.505	37.3474	60.2186	2.1876	81.7118	0.222985	73.5876	-1.99745	5.70933	1.18732	0.115548	0.00283663
1000	49.0461	623.009	17775.6	144.445		0.0044	17.1361	40.9145	-64.5321	-0.00063192	0.37189		44.1586	581.468	17811.7	144.445	22.6842	3838.72	1400.65	0.211397	198.194	3.74609	2783.48	248.437	0.57055	198.497		17.1382	39.7917	-63.9421	-0.000656636	1.80579	1.50322	3861.41	2787.23	179.648	33.3968	136.226	38.9785	60.7882	2.28216	82.5315	0.237259	74.4225	-2.08275	7.28612	1.29236	0.115341	0.00314555
1025	2.61611e-06	203.993	18514.1	144.578		0	7.64427e-06	0.779364	-2.16251	-2.15228e-05	7.28977e-20		3.46754e-07	202.98	18515.4	144.578	45.0316	3813.61	1315.75	0.198954	197.841	208.426	2585.54	247.973	0.567838	198.405		1.54752e-05	0.253392	-2.00415	-0.000104593	2.15909	1.59493	3858.64	2793.97	179.189	33.6595	0.000242025	0.000326209	49.6565	1.93496	139.26	6.75573	139.259	6.7506	6.84449	1.28995	0.454542	9.73742
1050	25.4951	108.13	19059.6	144.476		0.0044	25.7794	42.5274	-69.6329	-0.000812293	0.0975072		18.1611	66.0567	19098	144.477	18.0442	3839.38	914.771	0.207927	198.14	3.2784	2697.09	214.888	0.56979	198.388		25.959	43.2364	-70.3397	-0.000729439	1.85968	1.61171	3857.43	2700.37	178.988	30.4827	119.881	34.4522	36.6831	1.38652	66.1399	0.202876	59.0007	-1.84707	4.75861	1.11784	0.072982	0.00240914
1075	66.9759	472.948	18324.4	144.467		0.0088	21.2339	81.9533	-132.468	-0.00142207	0.571009		60.9178	390.629	18398.1	144.468	22.6237	3836.26	1105.41	0.216775	198.144	3.55612	2740.72	229.301	0.571733	198.447		21.2416	81.1754	-132.18	-0.00137742	1.85579	1.5525	3858.88	2744.28	179.229	31.8539	136.266	37.336	59.9613	2.19108	81.436	0.222823	73.3261	-1.99693	5.7503	1.19281	0.114728	0.00283461
1100	49.1249	627.493	17790.8	144.445		0.0044	17.1045	40.8912	-64.5938	-0.000633543	0.372866		44.2468	585.98	17827	144.445	22.6061	3837.19	1405	0.210424	198.194	3.74437	2782.93	249.442	0.570913	198.496		17.1084	39.7778	-64.0128	-0.000658015	1.80617	1.5045	3859.8	2786.67	179.381	33.3753	135.996	38.9636	60.5412	2.28492	82.2673	0.237082	74.172	-2.08203	7.30878	1.29759	0.114549	0.00314265
1125	2.63161e-06	209.888	18526.4	144.578		0	7.69361e-06	0.780634	-2.16161	-2.43499e-05	7.4026e-20		3.48548e-07	208.875	18527.6	144.578	45.0246	3812.09	1319.24	0.198187	197.84	208.375	2585.09	248.989	0.56802	198.404		1.55572e-05	0.258067	-2.01112	-0.000104876	2.16012	1.59595	3857.12	2793.47	178.937	33.6397	0.000243264	0.000327889	49.7435	1.94653	139.213	6.7533	139.212	6.74817	6.86266	1.29523	0.454401	9.73259
1150	25.4798	108.798	19075.3	144.477		0.0044	25.7836	42.5249	-69.6997	-0.000814038	0.0973705		18.1446	66.7236	19113.8	144.477	18.0248	3837.89	925.035	0.207061	198.139	3.27757	2696.36	216.28	0.569783	198.387		25.9626	43.2231	-70.4031	-0.000734448	1.86078	1.61302	3855.91	2699.64	178.736	30.4615	119.808	34.4442	36.6873	1.39247	66.0583	0.202766	58.9235	-1.8467	4.812	1.12508	0.0728247	0.00240793
1175	67.0304	475.079	18337	144.468		0.0088	21.2004	81.9309	-132.574	-0.00142395	0.571527		60.982	392.788	18410.8	144.469	22.5458	3834.88	1113.07	0.215733	198.144	3.55376	2740.02	230.588	0.571546	198.446		21.2095	81.1604	-132.293	-0.00138007	1.85594	1.55357	3857.43	2743.58	178.988	31.8303	136.034	37.3148	59.7068	2.1916	81.1787	0.222624	73.0827	-1.99585	5.79016	1.19951	0.113938	0.00283084
1200	49.2011	631.952	17800.1	144.445		0.0044	17.0739	40.8681	-64.6303	-0.000633984	0.373808		44.332	590.467	17836.3	144.445	22.5315	3835.89	1409.06	0.209471	198.194	3.74151	2782.25	250.591	0.570586	198.495		17.0792	39.7628	-64.0573	-0.000658232	1.80608	1.50528	3858.42	2785.99	179.153	33.3492	135.775	38.9386	60.2996	2.28485	82.0227	0.236862	73.9405	-2.08076	7.32988	1.30356	0.113794	0.00313786
1225	2.62169e-06	215.727	18533.1	144.579		0	7.67934e-06	0.781765	-2.16087	-2.69976e-05	7.33024e-20		3.4754e-07	214.716	18534.3	144.578	45.0155	3810.8	1322.31	0.197449	197.839	208.261	2584.61	250.079	0.567589	198.403		1.54808e-05	0.26201	-2.01715	-0.000105219	2.16062	1.59651	3855.82	2792.87	178.721	33.6163	0.000242545	0.000326924	49.821	1.9554	139.176	6.75058	139.174	6.74545	6.87863	1.3009	0.454217	9.72197
1250	25.4566	109.506	19085.6	144.477		0.0044	25.7901	42.5224	-69.7434	-0.000814704	0.0971621		18.1195	67.4302	19124.2	144.478	18.0107	3836.6	934.687	0.206244	198.139	3.27654	2695.63	217.706	0.569234	198.386		25.9684	43.2091	-70.4428	-0.000736795	1.8615	1.61389	3854.61	2698.9	178.52	30.4402	119.754	34.4342	36.7068	1.39737	66.0005	0.202665	58.869	-1.8462	4.86221	1.1325	0.0727107	0.00240642
1275	67.081	477.121	18345	144.468		0.0088	21.1693	81.9095	-132.639	-0.00142403	0.572008		61.0418	394.855	18418.8	144.469	22.4736	3833.71	1120.23	0.214756	198.144	3.55098	2739.32	231.869	0.570883	198.446		21.1795	81.1455	-132.365	-0.00138088	1.85576	1.55425	3856.19	2742.87	178.782	31.8068	135.819	37.2899	59.4684	2.19023	80.9463	0.222419	72.8631	-1.99456	5.82742	1.20617	0.11321	0.00282642
1300	49.272	636.166	17805.3	144.445		0.0044	17.0455	40.8463	-64.6493	-0.000633658	0.374684		44.4111	594.707	17841.4	144.445	22.4627	3834.78	1412.76	0.208583	198.194	3.73827	2781.57	251.696	0.56985	198.494		17.0521	39.7483	-64.0835	-0.000657706	1.8057	1.50572	3857.24	2785.31	178.957	33.323	135.571	38.9102	60.0742	2.28305	81.8022	0.236637	73.7322	-2.07929	7.34915	1.30931	0.1131	0.00313243
1325	2.62244e-06	221.238	18535.9	144.579		0	7.68406e-06	0.7827	-2.1602	-2.93499e-05	7.33571e-20		3.47739e-07	220.228	18537.2	144.579	45.0036	3809.7	1325.01	0.196767	197.839	208.123	2584.16	251.092	0.566813	198.403		1.54672e-05	0.265461	-2.0226	-0.000105602	2.16076	1.59674	3854.71	2792.28	178.536	33.5931	0.000242663	0.000327091	49.8857	1.96207	139.142	6.74795	139.14	6.74282	6.89266	1.30617	0.453978	9.70908
1350	25.4283	110.226	19092	144.477		0.0044	25.798	42.5201	-69.7704	-0.000814539	0.0969087		18.0889	68.1483	19130.6	144.478	18.0012	3835.49	943.506	0.205499	198.138	3.27558	2694.96	219.018	0.568398	198.386		25.9754	43.1953	-70.4656	-0.000741892	1.86192	1.61442	3853.49	2698.24	178.335	30.4209	119.717	34.4246	36.7389	1.40159	65.9624	0.202583	58.8332	-1.84571	4.90809	1.13933	0.072634	0.00240501
1375	67.127	479.019	18349.5	144.468		0.0088	21.1411	81.8898	-132.675	-0.00142297	0.572444		61.0961	396.776	18423.3	144.469	22.4084	3832.71	1126.77	0.213867	198.145	3.54821	2738.68	233.028	0.569986	198.445		21.1524	81.1315	-132.407	-0.00138047	1.85536	1.55463	3855.12	2742.23	178.605	31.7853	135.624	37.265	59.2517	2.18787	80.7402	0.22223	72.6686	-1.99326	5.86143	1.21221	0.112554	0.00282201
1400	49.3363	640.034	17807.6	144.445		0.0044	17.0198	40.8263	-64.6561	-0.00063285	0.375479		44.483	598.599	17843.7	144.445	22.4006	3833.83	1416.11	0.207776	198.195	3.7351	2780.95	252.673	0.568927	198.494		17.0274	39.7347	-64.0968	-0.00065672	1.80514	1.50592	3856.23	2784.69	178.789	33.2993	135.386	38.8823	59.8696	2.28039	81.6068	0.236429	73.5478	-2.07783	7.36653	1.31439	0.112476	0.00312712
1425	2.62137e-06	226.295	18536.1	144.579		0	7.67649e-06	0.783446	-2.15957	-3.14304e-05	7.32792e-20		3.475e-07	225.286	18537.4	144.579	44.9896	3808.76	1327.37	0.19615	197.839	207.983	2583.76	251.969	0.565892	198.403		1.54856e-05	0.268503	-2.02759	-0.000105964	2.16063	1.59675	3853.75	2791.75	178.378	33.5722	0.000242471	0.000326844	49.9379	1.96711	139.109	6.74563	139.108	6.7405	6.90495	1.31073	0.453695	9.69609
1450	25.3973	110.937	19095.5	144.478		0.0044	25.8067	42.518	-69.7853	-0.000813922	0.0966318		18.0553	68.857	19134.1	144.478	17.9954	3834.54	951.42	0.204833	198.138	3.27481	2694.39	220.163	0.567458	198.385		25.9832	43.182	-70.4762	-0.000744688	1.86215	1.61472	3852.54	2697.66	178.177	30.4043	119.693	34.4166	36.7801	1.40539	65.9398	0.202523	58.8121	-1.84529	4.94925	1.14528	0.0725876	0.00240388
1475	67.1681	480.75	18351.5	144.468		0.0088	21.1159	81.8718	-132.69	-0.00142118	0.572833		61.1445	398.528	18425.4	144.468	22.3503	3831.86	1132.65	0.213072	198.145	3.54567	2738.12	234.029	0.56902	198.445		21.1282	81.1186	-132.428	-0.00137928	1.85483	1.55481	3854.21	2741.67	178.454	31.7669	135.449	37.2421	59.0584	2.18513	80.5595	0.222065	72.4982	-1.99206	5.892	1.21741	0.111971	0.00281797
1500	49.3938	643.521	17807.8	144.445		0.0044	16.9967	40.8083	-64.6546	-0.000631757	0.37619		44.5473	602.108	17843.9	144.445	22.3453	3833.02	1419.09	0.207056	198.196	3.73222	2780.42	253.502	0.567965	198.494		17.0054	39.7224	-64.1012	-0.000655472	1.8045	1.50595	3855.36	2784.15	178.646	33.2788	135.221	38.857	59.6869	2.27747	81.4355	0.236249	73.3863	-2.0765	7.38205	1.31871	0.111921	0.0031223
1525	2.62135e-06	230.855	18534.6	144.578		0	7.68064e-06	0.78403	-2.15898	-3.31842e-05	7.32779e-20		3.47666e-07	229.847	18535.9	144.578	44.9743	3807.97	1329.44	0.195601	197.84	207.855	2583.43	252.702	0.564957	198.403		1.54715e-05	0.271198	-2.0322	-0.000106281	2.16033	1.59661	3852.94	2791.29	178.244	33.5543	0.000242559	0.000326981	49.9792	1.97102	139.078	6.74371	139.077	6.73858	6.9157	1.31454	0.453386	9.6841
1550	25.3655	111.623	19097	144.478		0.0044	25.8157	42.516	-69.7914	-0.000813	0.096348		18.0209	69.541	19135.5	144.478	17.9926	3833.73	958.434	0.204245	198.138	3.27426	2693.9	221.136	0.566527	198.385		25.9914	43.1695	-70.4783	-0.00074702	1.86224	1.61484	3851.72	2697.18	178.041	30.3903	119.679	34.4107	36.8271	1.40892	65.929	0.202485	58.8022	-1.84498	4.98574	1.15034	0.0725647	0.00240307
1575	67.2043	482.308	18351.9	144.467		0.0088	21.0936	81.8556	-132.69	-0.00141899	0.573176		61.1872	400.105	18425.7	144.468	22.2991	3831.13	1137.87	0.21237	198.146	3.54345	2737.66	234.875	0.568085	198.445		21.1068	81.1069	-132.434	-0.00137761	1.85424	1.55485	3853.43	2741.2	178.325	31.7514	135.295	37.2221	58.888	2.18242	80.4023	0.221927	72.3503	-1.991	5.91916	1.22181	0.111459	0.00281444
1600	49.4447	646.628	17806.7	144.444		0.0044	16.9763	40.7922	-64.6475	-0.000630515	0.376819		44.6042	605.234	17842.8	144.445	22.2965	3832.33	1421.73	0.206421	198.196	3.72972	2779.97	254.194	0.56705	198.494		16.9859	39.7115	-64.0995	-0.000654096	1.80381	1.50586	3854.63	2783.7	178.523	33.2616	135.075	38.835	59.5256	2.27462	81.2864	0.236099	73.2458	-2.07534	7.39579	1.32231	0.111433	0.00311812
1625	2.62146e-06	234.917	18532	144.578		0	7.68567e-06	0.784481	-2.15842	-3.46962e-05	7.32854e-20		3.47731e-07	233.91	18533.2	144.578	44.9585	3807.29	1331.24	0.195118	197.84	207.742	2583.17	253.307	0.564081	198.404		1.54675e-05	0.273602	-2.03646	-0.000106561	2.15993	1.59638	3852.25	2790.91	178.129	33.5395	0.000242577	0.000327025	50.0117	1.97414	139.049	6.74219	139.047	6.73706	6.92507	1.31769	0.453068	9.67357
1650	25.3343	112.272	19096.9	144.478		0.0044	25.8245	42.5142	-69.7915	-0.000811909	0.0960692		17.9871	70.189	19135.5	144.478	17.9919	3833.03	964.596	0.20373	198.138	3.27392	2693.51	221.956	0.565667	198.385		25.9995	43.158	-70.4745	-0.000748968	1.86224	1.61484	3851.02	2696.78	177.925	30.3789	119.673	34.4066	36.8771	1.41224	65.9268	0.202465	58.8005	-1.84476	5.01779	1.15461	0.0725591	0.00240257
1675	67.2361	483.698	18351.1	144.467		0.0088	21.0742	81.8413	-132.681	-0.00141661	0.573477		61.2247	401.512	18424.9	144.468	22.2544	3830.51	1142.47	0.211756	198.146	3.54156	2737.28	235.586	0.567231	198.445		21.0882	81.0965	-132.429	-0.00137569	1.85362	1.55478	3852.76	2740.82	178.214	31.7387	135.16	37.2051	58.739	2.17992	80.2665	0.221815	72.2226	-1.9901	5.94309	1.22551	0.111012	0.00281144
1700	49.4895	649.373	17804.7	144.444		0.0044	16.9584	40.7781	-64.6369	-0.000629216	0.377371		44.6542	607.996	17840.8	144.444	22.2538	3831.74	1424.05	0.205864	198.197	3.72761	2779.6	254.772	0.566222	198.494		16.9688	39.7019	-64.0937	-0.000652682	1.80312	1.5057	3854	2783.33	178.419	33.2475	134.947	38.8164	59.3843	2.27202	81.1573	0.235977	73.1244	-2.07435	7.40787	1.32531	0.111007	0.00311458
1725	2.65106e-06	238.505	18528.7	144.578		0	7.80508e-06	0.784828	-2.15791	-3.59587e-05	7.54566e-20		3.50086e-07	237.498	18529.9	144.578	44.9429	3806.72	1332.8	0.194694	197.841	207.645	2582.95	253.808	0.563295	198.404		1.57743e-05	0.275753	-2.04039	-0.00010682	2.15946	1.5961	3851.66	2790.59	178.031	33.5273	0.000244192	0.000329226	50.0372	1.97669	139.022	6.74102	139.021	6.7359	6.9332	1.3203	0.452754	9.66456
1750	25.3045	112.879	19095.9	144.478		0.0044	25.8329	42.5126	-69.7873	-0.000810741	0.0958037		17.9548	70.7936	19134.5	144.478	17.9927	3832.44	969.972	0.203282	198.138	3.27375	2693.18	222.648	0.564902	198.385		26.0073	43.1476	-70.4669	-0.000750592	1.86216	1.61476	3850.43	2696.45	177.827	30.3695	119.673	34.4041	36.9276	1.41538	65.9308	0.202459	58.8045	-1.84461	5.04576	1.1582	0.0725657	0.00240231
1775	67.2638	484.929	18349.4	144.467		0.0088	21.0572	81.8286	-132.665	-0.00141418	0.573739		61.2574	402.758	18423.2	144.468	22.2154	3829.98	1146.5	0.211222	198.147	3.53998	2736.96	236.185	0.566476	198.445		21.0719	81.0874	-132.418	-0.00137366	1.85301	1.55465	3852.2	2740.5	178.12	31.7283	135.043	37.1908	58.6095	2.17772	80.1497	0.221724	72.1127	-1.98934	5.96404	1.22863	0.110624	0.00280893
1800	49.5285	651.781	17802.1	144.444		0.0044	16.9428	40.7657	-64.6241	-0.000627924	0.377853		44.6979	610.419	17838.2	144.444	22.2166	3831.24	1426.08	0.20538	198.198	3.72584	2779.3	255.256	0.565494	198.495		16.954	39.6935	-64.0852	-0.000651291	1.80245	1.50549	3853.46	2783.03	178.33	33.2359	134.835	38.8009	59.2613	2.26973	81.046	0.235879	73.0198	-2.07352	7.41844	1.32783	0.110636	0.00311162
1825	2.62143e-06	241.652	18525	144.578		0	7.68111e-06	0.785096	-2.15744	-3.7079e-05	7.32833e-20		3.47743e-07	240.647	18526.2	144.578	44.928	3806.23	1334.16	0.194326	197.841	207.563	2582.78	254.228	0.562606	198.404		1.54692e-05	0.277681	-2.04401	-0.00010699	2.15897	1.59579	3851.16	2790.34	177.948	33.5173	0.000242531	0.00032701	50.0572	1.97882	138.998	6.74015	138.996	6.73503	6.94025	1.32248	0.452453	9.65695
1850	25.2767	113.437	19094.3	144.477		0.0044	25.8408	42.5111	-69.7804	-0.000809563	0.0955565		17.9247	71.3502	19132.8	144.478	17.9945	3831.93	974.64	0.202894	198.138	3.2737	2692.91	223.233	0.564235	198.385		26.0145	43.1382	-70.4568	-0.000751946	1.86204	1.61462	3849.93	2696.19	177.743	30.3618	119.677	34.4028	36.977	1.41831	65.9387	0.202463	58.8122	-1.84454	5.07004	1.16125	0.0725805	0.00240224
1875	67.2878	486.013	18347.3	144.467		0.0088	21.0425	81.8175	-132.646	-0.00141179	0.573966		61.2857	403.855	18421.1	144.467	22.1817	3829.53	1150.01	0.210759	198.148	3.53867	2736.71	236.693	0.56582	198.446		21.0579	81.0793	-132.402	-0.00137164	1.85242	1.55448	3851.72	2740.25	178.04	31.7198	134.941	37.179	58.4975	2.17581	80.0494	0.221653	72.0185	-1.9887	5.98229	1.23127	0.110288	0.00280684
1900	49.5624	653.884	17799.2	144.443		0.0044	16.9292	40.7549	-64.6103	-0.00062668	0.378272		44.7358	612.535	17835.3	144.444	22.1844	3830.82	1427.85	0.204961	198.198	3.72437	2779.05	255.666	0.564864	198.495		16.9411	39.6862	-64.0753	-0.000649963	1.80181	1.50525	3853.01	2782.78	178.254	33.2265	134.738	38.788	59.1547	2.26775	80.9505	0.2358	72.93	-2.07282	7.42764	1.32997	0.110315	0.00310917
1925	2.62104e-06	244.399	18521.2	144.578		0	7.68506e-06	0.785302	-2.15702	-3.80054e-05	7.32555e-20		3.4793e-07	243.395	18522.4	144.577	44.914	3805.82	1335.33	0.194008	197.842	207.495	2582.64	254.581	0.562011	198.405		1.54885e-05	0.279406	-2.04732	-0.00010715	2.15848	1.59546	3850.73	2790.13	177.877	33.5093	0.000242636	0.000327175	50.0729	1.98062	138.976	6.73952	138.974	6.73439	6.94632	1.32432	0.452171	9.65057
1950	25.2512	113.945	19092.2	144.477		0.0044	25.848	42.5098	-69.7717	-0.000808418	0.0953303		17.8972	71.8567	19130.8	144.478	17.997	3831.5	978.676	0.20256	198.138	3.27374	2692.7	223.733	0.563659	198.386		26.0212	43.1298	-70.4455	-0.000753064	1.8619	1.61445	3849.5	2695.97	177.672	30.3556	119.683	34.4024	37.0241	1.42101	65.9491	0.202474	58.8223	-1.8445	5.09104	1.16385	0.0726002	0.0024023
1975	67.3086	486.962	18345	144.466		0.0088	21.0298	81.8078	-132.624	-0.00140952	0.574162		61.3102	404.815	18418.7	144.467	22.1525	3829.16	1153.05	0.210359	198.148	3.53758	2736.5	237.127	0.565255	198.446		21.0458	81.0724	-132.383	-0.00136968	1.85185	1.55428	3851.31	2740.04	177.973	31.7129	134.852	37.1692	58.401	2.17417	79.9637	0.221596	71.938	-1.98818	5.99812	1.23353	0.109998	0.00280512
2000	49.5918	655.712	17796.3	144.443		0.0044	16.9175	40.7456	-64.5962	-0.00062551	0.378635		44.7686	614.374	17832.4	144.443	22.1565	3830.46	1429.39	0.204599	198.199	3.72315	2778.85	256.016	0.564321	198.495		16.9299	39.68	-64.0646	-0.00064872	1.80121	1.50501	3852.62	2782.58	178.19	33.2188	134.654	38.7773	59.0627	2.26606	80.8686	0.235739	72.8532	-2.07225	7.43561	1.33178	0.110038	0.00310714
2025	2.62172e-06	246.786	18517.4	144.577		0	7.68127e-06	0.785461	-2.15665	-3.87945e-05	7.33045e-20		3.47941e-07	245.783	18518.6	144.577	44.9011	3805.47	1336.33	0.193733	197.842	207.437	2582.53	254.883	0.5615	198.405		1.54661e-05	0.280946	-2.05034	-0.000107292	2.158	1.59514	3850.37	2789.97	177.817	33.5028	0.000242621	0.000327177	50.0854	1.98213	138.956	6.73906	138.954	6.73394	6.95156	1.32589	0.451911	9.64523
2050	25.2282	114.403	19090	144.477		0.0044	25.8545	42.5087	-69.7622	-0.000807334	0.0951263		17.8723	72.3132	19128.5	144.478	17.9997	3831.13	982.154	0.202272	198.138	3.27383	2692.52	224.16	0.563165	198.386		26.0272	43.1224	-70.4335	-0.000753992	1.86174	1.61426	3849.13	2695.79	177.612	30.3505	119.691	34.4026	37.068	1.42347	65.9608	0.202489	58.8335	-1.8445	5.10913	1.16607	0.0726224	0.00240244
2075	67.3265	487.79	18342.5	144.466		0.0088	21.0189	81.7994	-132.601	-0.0014074	0.574331		61.3313	405.653	18416.2	144.467	22.1275	3828.83	1155.68	0.210016	198.149	3.53668	2736.33	237.5	0.56477	198.446		21.0354	81.0663	-132.363	-0.00136784	1.85133	1.55408	3850.96	2739.87	177.915	31.7072	134.776	37.1611	58.3181	2.17277	79.8905	0.221552	71.8694	-1.98774	6.01179	1.23546	0.109749	0.00280369
2100	49.6172	657.296	17793.3	144.443		0.0044	16.9073	40.7374	-64.5823	-0.000624428	0.378948		44.797	615.968	17829.4	144.443	22.1325	3830.16	1430.71	0.204287	198.199	3.72214	2778.69	256.316	0.563856	198.495		16.9204	39.6746	-64.0538	-0.000647576	1.80066	1.50476	3852.29	2782.41	178.136	33.2126	134.581	38.7684	58.9835	2.2646	80.7987	0.23569	72.7876	-2.07177	7.4425	1.33335	0.109799	0.00310545
2125	2.62201e-06	248.853	18513.7	144.577		0	7.68566e-06	0.785585	-2.15632	-3.94606e-05	7.33254e-20		3.47973e-07	247.85	18514.9	144.577	44.8894	3805.18	1337.2	0.193496	197.842	207.389	2582.44	255.141	0.561061	198.405		1.54685e-05	0.282318	-2.05307	-0.000107404	2.15755	1.59483	3850.07	2789.83	177.767	33.4975	0.000242622	0.000327199	50.0953	1.98341	138.939	6.73874	138.937	6.73362	6.95605	1.32724	0.451676	9.64077
2150	25.2077	114.812	19087.6	144.477		0.0044	25.8603	42.5077	-69.7523	-0.000806326	0.0949443		17.85	72.7209	19126.2	144.478	18.0026	3830.82	985.143	0.202025	198.138	3.27396	2692.38	224.527	0.562742	198.386		26.0326	43.1159	-70.4216	-0.000754758	1.86158	1.61406	3848.82	2695.65	177.561	30.3464	119.699	34.4032	37.1083	1.42569	65.9729	0.202506	58.8452	-1.84452	5.12468	1.16798	0.0726456	0.00240263
2175	67.3419	488.509	18340	144.466		0.0088	21.0095	81.792	-132.579	-0.00140546	0.574476		61.3494	406.381	18413.7	144.467	22.1059	3828.56	1157.94	0.209721	198.149	3.53593	2736.19	237.819	0.564355	198.446		21.0265	81.0611	-132.343	-0.00136613	1.85085	1.55387	3850.67	2739.73	177.866	31.7027	134.711	37.1544	58.247	2.17158	79.8281	0.221516	71.8109	-1.98737	6.02357	1.23713	0.109536	0.00280251
2200	49.6391	658.663	17790.4	144.443		0.0044	16.8986	40.7304	-64.5689	-0.000623441	0.379217		44.8214	617.343	17826.5	144.443	22.1119	3829.9	1431.85	0.20402	198.2	3.72131	2778.56	256.574	0.563456	198.495		16.9121	39.6701	-64.0432	-0.000646536	1.80016	1.50452	3852.01	2782.28	178.09	33.2075	134.519	38.7611	58.9156	2.26335	80.7391	0.235651	72.7316	-2.07137	7.44843	1.33469	0.109595	0.00310406
2225	2.56007e-06	250.637	18510.2	144.577		0	4.91053e-06	0.785681	-2.15603	-4.05359e-05	6.89066e-20		3.40821e-07	249.635	18511.4	144.577	44.8789	3804.93	1337.94	0.193293	197.843	207.349	2582.37	255.363	0.560685	198.405		1.50215e-05	0.283536	-2.05554	-0.00010741	2.15712	1.59454	3849.81	2789.72	177.724	33.4932	0.000237617	0.000320468	50.1032	1.98449	138.924	6.73853	138.922	6.73341	6.95989	1.32839	0.451464	9.63703
2250	25.1895	115.174	19085.3	144.477		0.0044	25.8654	42.5068	-69.7425	-0.000805403	0.0947833		17.8304	73.0825	19123.8	144.478	18.0054	3830.56	987.705	0.201814	198.139	3.27411	2692.26	224.842	0.562378	198.386		26.0374	43.1102	-70.4099	-0.000755389	1.86141	1.61387	3848.56	2695.53	177.518	30.343	119.708	34.404	37.1447	1.42766	65.9849	0.202525	58.8567	-1.84455	5.13801	1.16962	0.0726685	0.00240285
2275	67.3551	489.132	18337.5	144.466		0.0088	21.0014	81.7857	-132.557	-0.00140369	0.574601		61.365	407.011	18411.3	144.466	22.0874	3828.33	1159.89	0.209468	198.15	3.53531	2736.08	238.094	0.563998	198.446		21.0188	81.0567	-132.324	-0.00136457	1.85042	1.55367	3850.42	2739.61	177.825	31.6989	134.655	37.1488	58.1862	2.17056	79.7751	0.221489	71.7612	-1.98707	6.03369	1.23856	0.109353	0.00280152
2300	49.6578	659.841	17787.7	144.442		0.0044	16.8911	40.7244	-64.5563	-0.00062255	0.379449		44.8424	618.528	17823.8	144.443	22.0941	3829.68	1432.83	0.203791	198.2	3.72061	2778.45	256.795	0.563114	198.496		16.905	39.6662	-64.033	-0.0006456	1.79971	1.5043	3851.78	2782.17	178.051	33.2033	134.466	38.755	58.8574	2.26229	80.6883	0.235621	72.684	-2.07104	7.45352	1.33584	0.109419	0.0031029
2325	2.62176e-06	252.172	18507	144.577		0	7.67823e-06	0.785757	-2.15578	-4.05128e-05	7.33072e-20		3.48003e-07	251.171	18508.2	144.577	44.8695	3804.72	1338.57	0.193119	197.843	207.315	2582.32	255.554	0.560362	198.406		1.54642e-05	0.284616	-2.05775	-0.000107578	2.15673	1.59426	3849.59	2789.63	177.687	33.4897	0.000242608	0.000327216	50.1097	1.98539	138.911	6.73839	138.909	6.73327	6.96318	1.32938	0.451276	9.6339
2350	25.1736	115.493	19083.1	144.477		0.0044	25.8699	42.506	-69.733	-0.000804568	0.0946419		17.8131	73.4009	19121.6	144.477	18.0081	3830.34	989.897	0.201633	198.139	3.27427	2692.16	225.112	0.562067	198.386		26.0417	43.1053	-70.3989	-0.000755908	1.86126	1.61368	3848.34	2695.44	177.481	30.3403	119.716	34.405	37.1774	1.42941	65.9963	0.202543	58.8677	-1.84459	5.14941	1.17102	0.0726903	0.00240308
2375	67.3664	489.669	18335.2	144.465		0.0088	20.9945	81.7802	-132.536	-0.0014021	0.574708		61.3783	407.555	18408.9	144.466	22.0717	3828.14	1161.55	0.209252	198.15	3.5348	2735.99	238.33	0.563692	198.447		21.0123	81.0529	-132.305	-0.00136316	1.85003	1.55348	3850.21	2739.52	177.79	31.6959	134.607	37.1442	58.1343	2.16968	79.73	0.221467	71.719	-1.98681	6.04236	1.23979	0.109197	0.00280071
2400	49.674	660.853	17785.1	144.442		0.0044	16.8847	40.7192	-64.5447	-0.000621754	0.379647		44.8604	619.546	17821.2	144.443	22.079	3829.5	1433.67	0.203596	198.201	3.72004	2778.36	256.986	0.56282	198.496		16.899	39.6628	-64.0235	-0.000644765	1.79931	1.50408	3851.58	2782.08	178.018	33.2	134.42	38.75	58.8077	2.26137	80.6451	0.235596	72.6436	-2.07076	7.45788	1.33683	0.109269	0.00310194
2425	2.62341e-06	253.491	18504	144.577		0	7.70681e-06	0.785817	-2.15556	-4.09197e-05	7.34273e-20		3.47947e-07	252.49	18505.2	144.576	44.8612	3804.54	1339.11	0.192971	197.844	207.287	2582.27	255.717	0.560085	198.406		1.54665e-05	0.285568	-2.05973	-0.000107649	2.15638	1.59401	3849.4	2789.56	177.657	33.4869	0.000242554	0.000327159	50.1148	1.98616	138.9	6.73831	138.897	6.73319	6.96599	1.33023	0.45111	9.63127
2450	25.1596	115.773	19080.9	144.477		0.0044	25.8739	42.5053	-69.724	-0.00080382	0.0945186		17.798	73.6797	19119.4	144.477	18.0106	3830.15	991.769	0.201479	198.139	3.27442	2692.08	225.343	0.5618	198.386		26.0453	43.101	-70.3886	-0.000756334	1.8611	1.6135	3848.16	2695.36	177.45	30.338	119.724	34.406	37.2064	1.43094	66.0071	0.202561	58.878	-1.84463	5.15915	1.17222	0.0727106	0.0024033
2475	67.3761	490.132	18333.1	144.465		0.0088	20.9886	81.7755	-132.517	-0.00140068	0.574799		61.3897	408.023	18406.8	144.466	22.0582	3827.97	1162.98	0.209068	198.15	3.53437	2735.91	238.533	0.56343	198.447		21.0067	81.0496	-132.288	-0.00136189	1.84967	1.5533	3850.03	2739.45	177.761	31.6934	134.565	37.1403	58.09	2.16894	79.6918	0.22145	71.6833	-1.9866	6.04978	1.24084	0.109063	0.00280003
2500	49.6877	661.72	17782.8	144.442		0.0044	16.8792	40.7148	-64.534	-0.000621046	0.379817		44.8758	620.419	17818.8	144.442	22.066	3829.35	1434.38	0.203429	198.201	3.71956	2778.29	257.149	0.562569	198.496		16.8938	39.66	-64.0147	-0.000644025	1.79895	1.50389	3851.41	2782.01	177.99	33.1972	134.381	38.7458	58.7652	2.26059	80.6085	0.235578	72.6093	-2.07053	7.46161	1.33768	0.109141	0.00310114
2525	2.62199e-06	254.62	18501.3	144.576		0	7.6841e-06	0.785864	-2.15537	-4.12552e-05	7.33245e-20		3.48086e-07	253.619	18502.5	144.576	44.854	3804.39	1339.57	0.192844	197.844	207.263	2582.24	255.857	0.559848	198.406		1.54611e-05	0.286407	-2.06149	-0.000107688	2.15606	1.59379	3849.25	2789.5	177.631	33.4846	0.000242638	0.000327286	50.1191	1.9868	138.89	6.73827	138.888	6.73315	6.96838	1.33096	0.450964	9.62907
2550	25.1475	116.017	19078.9	144.477		0.0044	25.8773	42.5048	-69.7156	-0.000803155	0.0944117		17.7849	73.9226	19117.5	144.477	18.0129	3829.99	993.365	0.201348	198.139	3.27457	2692.02	225.54	0.561571	198.387		26.0486	43.0974	-70.3791	-0.000756683	1.86096	1.61334	3848	2695.3	177.424	30.3362	119.731	34.4069	37.2319	1.43228	66.0169	0.202577	58.8874	-1.84467	5.16745	1.17325	0.0727291	0.00240352
2575	67.3843	490.529	18331.1	144.465		0.0088	20.9835	81.7715	-132.5	-0.00139943	0.574877		61.3995	408.425	18404.8	144.466	22.0467	3827.83	1164.2	0.208911	198.151	3.53401	2735.85	238.705	0.563206	198.447		21.0019	81.0468	-132.272	-0.00136077	1.84936	1.55313	3849.88	2739.38	177.736	31.6914	134.53	37.1371	58.0523	2.1683	79.6595	0.221437	71.653	-1.98642	6.05611	1.24174	0.108949	0.00279947
2600	49.6995	662.462	17780.6	144.442		0.0044	16.8745	40.711	-64.5243	-0.000620422	0.379962		44.8889	621.165	17816.7	144.442	22.055	3829.22	1434.99	0.203286	198.201	3.71916	2778.23	257.288	0.562354	198.496		16.8894	39.6576	-64.0066	-0.000643373	1.79863	1.50371	3851.27	2781.95	177.967	33.195	134.347	38.7423	58.7291	2.25992	80.5775	0.235563	72.5803	-2.07033	7.46479	1.3384	0.109032	0.00310048
2625	2.62241e-06	255.586	18498.9	144.576		0	7.69097e-06	0.785902	-2.15521	-4.15354e-05	7.33546e-20		3.48188e-07	254.586	18500.1	144.576	44.8476	3804.27	1339.96	0.192736	197.844	207.244	2582.21	255.976	0.559645	198.406		1.54542e-05	0.287144	-2.06305	-0.000107728	2.15577	1.59358	3849.11	2789.45	177.609	33.4828	0.000242698	0.00032738	50.1226	1.98734	138.882	6.73826	138.88	6.73314	6.97041	1.33158	0.450836	9.62723
2650	25.1371	116.228	19077.1	144.477		0.0044	25.8802	42.5043	-69.708	-0.000802642	0.0943192		17.7736	74.1333	19115.6	144.477	18.015	3829.85	994.723	0.201236	198.139	3.2747	2691.97	225.708	0.561376	198.387		26.0513	43.0942	-70.3705	-0.000756959	1.86083	1.61318	3847.87	2695.24	177.402	30.3347	119.737	34.4079	37.2543	1.43344	66.0258	0.202593	58.8959	-1.84471	5.17451	1.17413	0.0727458	0.00240372
2675	67.3914	490.869	18329.3	144.465		0.0088	20.9792	81.7681	-132.483	-0.00139832	0.574943		61.4078	408.769	18402.9	144.466	22.0368	3827.72	1165.23	0.208778	198.151	3.53372	2735.8	238.853	0.563014	198.447		20.9979	81.0445	-132.257	-0.00135978	1.84908	1.55298	3849.75	2739.33	177.715	31.6897	134.501	37.1345	58.0203	2.16775	79.6321	0.221427	71.6274	-1.98627	6.06151	1.2425	0.108852	0.002799
[truncated: 33 more rows]
[truncated: 12 more columns]
