# Supplementary material for: The dynamic side of the Warburg effect: glycolytic intermediate storage as buffer for fluctuating glucose and O 2 supply in tumor cells
Source: F1000Res. 2018 Dec 28;7:1177. Originally published 2018 Aug 2. [Version 2] doi: 10.12688/f1000research.15635.2 (PMC6352925; doi:10.12688/f1000research.15635.2)
Supplement: Dataset 5. Simulations of tumor tissue with metabolism, diffusion and fluctuating low blood flow with long flow stops — http://dx.doi.org/10.5256/f1000research.15635.d212548 Maximal ATP hydrolysis 100 µM/s. In the second (“Glycolytic capacity 100%”) and penultimate (“FBP buffering uncoupled”) worksheet all cells had the full glycolytic capacity of tumor cells. In the rest of the simulations, 95% of cell volume is occupied by tumor cells with glycolytic capacity at 100% of tumor cell level. A second cell type with lower glycolytic capacity occupies the remaining 5% of cell volume. ATP hydrolysis responded to a fall in ATP concentration with little sensitivity (see Supplementary Text). Simulation for 8 tissue layers of width 5 μm, resulting in a maximal diffusion distance of 40 µm. Result is given for the tissue layer at 35–40 μm from the blood vessel. Blood flow is constant for t≤0 and starts to fluctuate sinusoidally at t=0, periodically stopping fully for ~2 min; for t ≤ 0: blood flow = offset; for t>0: blood flow = offset - amplitude ∙ sin(2πt/Tperiod). offset = 2.2 ml/l intracellular H2O/s, amplitude = 3.5 ml/l/s, flow ≥ 0. Six different simulations with different glycolytic capacities in the second cell type are given. Worksheet “Glycolytic capacity 100%”: all cells 100% of tumor cell level; worksheet “Glycolytic capacity 50%”: Second cell type: glycolytic capacity 50% of tumor cell level; worksheet “Glycolytic capacity 30%”: Second cell type: glycolytic capacity 30% of tumor cell level; worksheet “Glycolytic capacity 10%”: Second cell type: glycolytic capacity 10% of tumor cell level; worksheet “Glycolytic capacity 1.5%”: Second cell type: glycolytic capacity 1.5% of tumor cell level; worksheet “FBP buffering uncoupled”: Glycolytic ATP synthesis depending on falling stores of fructose 1,6-bisphosphate (FBP) and other GPI uncoupled, glycolytic capacity 100% of tumor level for all cells; worksheet “Parameters”: the parameters representing the glycolytic capacities in the simulations above. [file f1000research-7-18800-s0004.tgz]

Archive with 1 entries (1 files):
- f5a0b729-e047-4cdc-b2d5-fca566d92d99_Data_S5.xlsx
