# Supplementary material for: The dynamic side of the Warburg effect: glycolytic intermediate storage as buffer for fluctuating glucose and O 2 supply in tumor cells
Source: F1000Res. 2018 Dec 28;7:1177. Originally published 2018 Aug 2. [Version 2] doi: 10.12688/f1000research.15635.2 (PMC6352925; doi:10.12688/f1000research.15635.2)
Supplement: Dataset 5. Simulations of tumor tissue with metabolism, diffusion and fluctuating low blood flow with long flow stops — http://dx.doi.org/10.5256/f1000research.15635.d212548 Maximal ATP hydrolysis 100 µM/s. In the second (“Glycolytic capacity 100%”) and penultimate (“FBP buffering uncoupled”) worksheet all cells had the full glycolytic capacity of tumor cells. In the rest of the simulations, 95% of cell volume is occupied by tumor cells with glycolytic capacity at 100% of tumor cell level. A second cell type with lower glycolytic capacity occupies the remaining 5% of cell volume. ATP hydrolysis responded to a fall in ATP concentration with little sensitivity (see Supplementary Text). Simulation for 8 tissue layers of width 5 μm, resulting in a maximal diffusion distance of 40 µm. Result is given for the tissue layer at 35–40 μm from the blood vessel. Blood flow is constant for t≤0 and starts to fluctuate sinusoidally at t=0, periodically stopping fully for ~2 min; for t ≤ 0: blood flow = offset; for t>0: blood flow = offset - amplitude ∙ sin(2πt/Tperiod). offset = 2.2 ml/l intracellular H2O/s, amplitude = 3.5 ml/l/s, flow ≥ 0. Six different simulations with different glycolytic capacities in the second cell type are given. Worksheet “Glycolytic capacity 100%”: all cells 100% of tumor cell level; worksheet “Glycolytic capacity 50%”: Second cell type: glycolytic capacity 50% of tumor cell level; worksheet “Glycolytic capacity 30%”: Second cell type: glycolytic capacity 30% of tumor cell level; worksheet “Glycolytic capacity 10%”: Second cell type: glycolytic capacity 10% of tumor cell level; worksheet “Glycolytic capacity 1.5%”: Second cell type: glycolytic capacity 1.5% of tumor cell level; worksheet “FBP buffering uncoupled”: Glycolytic ATP synthesis depending on falling stores of fructose 1,6-bisphosphate (FBP) and other GPI uncoupled, glycolytic capacity 100% of tumor level for all cells; worksheet “Parameters”: the parameters representing the glycolytic capacities in the simulations above. [file f1000research-7-18800-s0004.tgz › f5a0b729-e047-4cdc-b2d5-fca566d92d99_Data_S5.xlsx]

## Sheet: Legend
Column headers	Variable	Unit
O2	oxygen concentration	micromol per liter water in the tissue; micromolar
GLC	glucose concentration	micromol per liter water in the tissue; micromolar
LAC	lactate concentration	micromol per liter water in the tissue; micromolar
PYR	pyruvate concentration	micromol per liter water in the tissue; micromolar
ADP	adenosine diphosphate	micromol per liter cytosolic water; micromolar
ATP	adenosine triphosphate	micromol per liter cytosolic water; micromolar
FBP	fructose-1,6-bisphosphate	micromol per liter cytosolic water; micromolar
F_active	active fraction of head section of glycolysis, not inhibited by phosphorylated glycolytic intermediates
NAD	oxidized nicotinamide adenine dinucleotide	micromol per liter cytosolic water; micromolar
2 appended to variable:	variable for cell type 2: glycolytic capacity decreased to percentage of full tumor glycolytic capacity as given on tab of worksheet (however, O2 refers to molecular oxygen)
J_diffO2_L8	O2 diffusion into layer 8, 35-40 micrometer from blood vessel	micromol per liter intracellular water per s; micromolar/s
J_diffGLC_L8	glucose diffusion into layer 8, 35-40 micrometer from blood vessel	micromol per liter intracellular water per s; micromolar/s
J_diffLAC_L8	lactate diffusion into layer 8, 35-40 micrometer from blood vessel	micromol per liter intracellular water per s; micromolar/s
J_diffPYR_L8	pyruvate diffusion into layer 8, 35-40 micrometer from blood vessel	micromol per liter intracellular water per s; micromolar/s
NADH	reduced nicotinamide adenine dinucleotide	micromol per liter cytosolic water; micromolar
J_hyd	ATP hydrolysis rate for cellular work and macromolecular synthesis	micromol per liter intracellular water per s; micromolar/s
J_mit	mitochondrial ATP synthesis	micromol per liter intracellular water per s; micromolar/s
J_head	flux in the head section of glycolysis: glucose + 2 ATP -> FBP + 2 ADP	micromol (6-carbon units) per liter intracellular water per s; micromolar/s
J_tail	flux in the tail section of glycolysis: FBP + 2 ADP + 2 NAD -> pyruvate + 2 ATP + 2 NADH	micromol (3-carbon units) per liter intracellular water per s; micromolar/s
J_lac	flux for lactate dehydrogenase: pyruvate + NADH <-> lactate + NAD	micromol (3-carbon units) per liter intracellular water per s; micromolar/s
J_store	storage rate into intracellular pool: phosphorylated glycolytic intermediates -> store	micromol (6-carbon units) per liter intracellular water per s; micromolar/s
J_glycATPnet	net glycolytic ATP production = 2*J_tail - 2*J_head	micromol per liter intracellular water per s; micromolar/s
glycATP_throughput	ATP synthesis from direct throughput from head to tail section without net PGI store change	micromol per liter intracellular water per s; micromolar/s
FBPbuffer_to_ATP	ATP synthesized from decreasing FBP and PGI store levels	micromol per liter intracellular water per s; micromolar/s
J_ATPtot	J_mit + J_glycATPnet	micromol per liter intracellular water per s; micromolar/s
J_O2	oxygen consumption	micromol per liter intracellular water per s; micromolar/s
2 appended to variable:	flux variable for cell type 2: glycolytic capacity decreased to percentage of full tumor glycolytic capacity as given on tab of worksheet (J_O2 refers to oxygen consumption, J_O2_2 is oxygen consumption in cell type 2)
BF	blood flow	liter blood per liter intracellular water per s; 1/s
J_diffO2_cap	O2 diffusion from blood vessel	micromol per liter intracellular water per s; micromolar/s
J_diffGLC_cap	glucose diffusion from blood vessel	micromol per liter intracellular water per s; micromolar/s
J_diffLAC_cap	lactate diffusion from blood vessel	micromol per liter intracellular water per s; micromolar/s
J_diffPYR_cap	pyruvate diffusion from blood vessel	micromol per liter intracellular water per s; micromolar/s
O2_sat_peri	oxygen saturation hemoglobin in blood vessel	fraction
suffix _L8	pertaining to layer 8: 35-40 micrometer from the blood vessel
suffix _peri	concentration at the blood vessel	micromol per liter water; micromolar
Note: in the worksheets entitled "Glycolytic capacity 100%" and "FBP buffering uncoupled" the glycolytic capacity and the results are the same in both cell types. Therefore only one cell type is given.

## Sheet: Glycolytic capacity 100%
time	O2_peri	GLC_peri	LAC_peri	PYR_peri		BF	J_diffO2_cap	J_diffGLC_cap	J_diffLAC_cap	J_diffPYR_cap	O2_sat_peri		O2_L8	GLC_L8	LAC_L8	PYR_L8	ADP_L8	ATP_L8	FBP_L8	F_active_L8	NAD_L8		J_diffO2_L8	J_diffGLC_L8	J_diffLAC_L8	J_diffPYR_L8	NADH_L8	J_hyd_L8	J_mit_L8	J_head_L8	J_tail_L8	J_lac_L8	J_glycATPnet_L8	glycATP_throughput_L8	FBPbuffer_to_ATP_L8	J_ATPtot_L8	J_O2_L8
-600	30.4592	2621.67	15735.2	144.295		0.0022	12.1754	15.9199	-27.7798	1.03219e-05	0.146454		26.0483	2601.49	15754.7	144.295	7.54622	3970.34	5737.56	0.0515426	198.561		12.1745	15.9224	-27.7852	9.7371e-06	1.43866	100.02	68.1771	15.9218	31.8434	27.7853	31.8434	31.8434	0	100.02	12.1745
-595	30.4592	2621.68	15735.2	144.295		0.0022	12.1754	15.9199	-27.7798	1.03149e-05	0.146454		26.0483	2601.49	15754.7	144.295	7.54622	3970.34	5737.56	0.0515426	198.561		12.1745	15.9224	-27.7852	9.73008e-06	1.43866	100.02	68.1771	15.9218	31.8434	27.7853	31.8434	31.8434	0	100.02	12.1745
-590	30.4592	2621.68	15735.2	144.295		0.0022	12.1754	15.9199	-27.7798	1.03079e-05	0.146454		26.0483	2601.49	15754.8	144.295	7.54622	3970.34	5737.56	0.0515426	198.561		12.1745	15.9224	-27.7852	9.72309e-06	1.43866	100.02	68.1771	15.9218	31.8434	27.7853	31.8434	31.8434	0	100.02	12.1745
-585	30.4592	2621.68	15735.2	144.295		0.0022	12.1754	15.9199	-27.7798	1.0301e-05	0.146454		26.0483	2601.49	15754.8	144.295	7.54622	3970.34	5737.56	0.0515426	198.561		12.1745	15.9224	-27.7852	9.71614e-06	1.43866	100.02	68.1771	15.9218	31.8434	27.7853	31.8434	31.8434	0	100.02	12.1745
-580	30.4592	2621.68	15735.2	144.295		0.0022	12.1754	15.9199	-27.7798	1.02941e-05	0.146454		26.0483	2601.49	15754.8	144.295	7.54622	3970.34	5737.56	0.0515426	198.561		12.1745	15.9224	-27.7852	9.70923e-06	1.43866	100.02	68.1771	15.9218	31.8434	27.7853	31.8434	31.8434	0	100.02	12.1745
-575	30.4592	2621.68	15735.2	144.295		0.0022	12.1754	15.9199	-27.7798	1.02872e-05	0.146454		26.0483	2601.49	15754.8	144.295	7.54622	3970.34	5737.56	0.0515426	198.561		12.1745	15.9224	-27.7852	9.70235e-06	1.43866	100.02	68.1771	15.9218	31.8434	27.7853	31.8434	31.8434	0	100.02	12.1745
-570	30.4592	2621.68	15735.2	144.295		0.0022	12.1754	15.9199	-27.7798	1.02803e-05	0.146454		26.0483	2601.5	15754.8	144.295	7.54622	3970.34	5737.56	0.0515426	198.561		12.1745	15.9224	-27.7852	9.69551e-06	1.43866	100.02	68.1771	15.9218	31.8434	27.7853	31.8434	31.8434	0	100.02	12.1745
-565	30.4592	2621.69	15735.2	144.295		0.0022	12.1754	15.9199	-27.7798	1.02735e-05	0.146454		26.0483	2601.5	15754.8	144.295	7.54622	3970.34	5737.56	0.0515426	198.561		12.1745	15.9224	-27.7852	9.68871e-06	1.43866	100.02	68.1771	15.9218	31.8434	27.7853	31.8434	31.8434	0	100.02	12.1745
-560	30.4592	2621.69	15735.2	144.295		0.0022	12.1754	15.9199	-27.7798	1.02668e-05	0.146454		26.0483	2601.5	15754.8	144.295	7.54622	3970.34	5737.56	0.0515425	198.561		12.1745	15.9224	-27.7852	9.68194e-06	1.43866	100.02	68.1771	15.9218	31.8434	27.7853	31.8434	31.8434	0	100.02	12.1745
-555	30.4592	2621.69	15735.2	144.295		0.0022	12.1754	15.9199	-27.7798	1.026e-05	0.146454		26.0483	2601.5	15754.8	144.295	7.54622	3970.34	5737.56	0.0515425	198.561		12.1745	15.9224	-27.7852	9.67521e-06	1.43866	100.02	68.1771	15.9218	31.8434	27.7853	31.8434	31.8434	0	100.02	12.1745
-550	30.4592	2621.69	15735.2	144.295		0.0022	12.1754	15.9199	-27.7798	1.02534e-05	0.146454		26.0483	2601.5	15754.8	144.295	7.54622	3970.34	5737.56	0.0515425	198.561		12.1745	15.9224	-27.7852	9.66851e-06	1.43866	100.02	68.1771	15.9218	31.8434	27.7853	31.8434	31.8434	0	100.02	12.1745
-545	30.4592	2621.69	15735.2	144.295		0.0022	12.1754	15.9199	-27.7798	1.02467e-05	0.146454		26.0483	2601.5	15754.8	144.295	7.54622	3970.34	5737.56	0.0515425	198.561		12.1745	15.9224	-27.7852	9.66185e-06	1.43866	100.02	68.1771	15.9218	31.8434	27.7853	31.8434	31.8434	0	100.02	12.1745
-540	30.4592	2621.69	15735.2	144.295		0.0022	12.1754	15.9199	-27.7798	1.02401e-05	0.146454		26.0483	2601.51	15754.8	144.295	7.54622	3970.34	5737.56	0.0515425	198.561		12.1745	15.9224	-27.7852	9.65522e-06	1.43866	100.02	68.1771	15.9218	31.8434	27.7853	31.8434	31.8434	0	100.02	12.1745
-535	30.4592	2621.7	15735.2	144.295		0.0022	12.1754	15.9199	-27.7798	1.02335e-05	0.146454		26.0483	2601.51	15754.8	144.295	7.54622	3970.34	5737.56	0.0515425	198.561		12.1745	15.9224	-27.7852	9.64864e-06	1.43866	100.02	68.1771	15.9218	31.8434	27.7853	31.8434	31.8434	0	100.02	12.1745
-530	30.4592	2621.7	15735.2	144.295		0.0022	12.1754	15.9199	-27.7798	1.02269e-05	0.146454		26.0483	2601.51	15754.8	144.295	7.54622	3970.34	5737.56	0.0515425	198.561		12.1745	15.9224	-27.7852	9.64208e-06	1.43866	100.02	68.1771	15.9218	31.8434	27.7853	31.8434	31.8434	0	100.02	12.1745
-525	30.4592	2621.7	15735.2	144.295		0.0022	12.1754	15.9199	-27.7798	1.02204e-05	0.146454		26.0483	2601.51	15754.8	144.295	7.54622	3970.34	5737.56	0.0515425	198.561		12.1745	15.9224	-27.7852	9.63556e-06	1.43866	100.02	68.1771	15.9218	31.8434	27.7853	31.8434	31.8434	0	100.02	12.1745
-520	30.4592	2621.7	15735.2	144.295		0.0022	12.1754	15.9198	-27.7798	1.02139e-05	0.146454		26.0483	2601.51	15754.8	144.295	7.54622	3970.34	5737.56	0.0515425	198.561		12.1745	15.9224	-27.7852	9.62907e-06	1.43866	100.02	68.1771	15.9218	31.8434	27.7853	31.8434	31.8434	0	100.02	12.1745
-515	30.4592	2621.7	15735.2	144.295		0.0022	12.1754	15.9198	-27.7798	1.02075e-05	0.146454		26.0483	2601.51	15754.8	144.295	7.54622	3970.34	5737.56	0.0515425	198.561		12.1745	15.9224	-27.7852	9.62262e-06	1.43866	100.02	68.1771	15.9218	31.8434	27.7853	31.8434	31.8434	0	100.02	12.1745
-510	30.4592	2621.7	15735.2	144.295		0.0022	12.1754	15.9198	-27.7798	1.02011e-05	0.146454		26.0483	2601.52	15754.8	144.295	7.54622	3970.34	5737.56	0.0515425	198.561		12.1745	15.9224	-27.7852	9.6162e-06	1.43866	100.02	68.1771	15.9218	31.8434	27.7853	31.8434	31.8434	0	100.02	12.1745
-505	30.4592	2621.7	15735.2	144.295		0.0022	12.1754	15.9198	-27.7798	1.01947e-05	0.146454		26.0483	2601.52	15754.8	144.295	7.54622	3970.34	5737.56	0.0515425	198.561		12.1745	15.9224	-27.7852	9.60982e-06	1.43866	100.02	68.1771	15.9218	31.8434	27.7853	31.8434	31.8434	0	100.02	12.1745
-500	30.4592	2621.71	15735.2	144.295		0.0022	12.1754	15.9198	-27.7798	1.01883e-05	0.146454		26.0483	2601.52	15754.8	144.295	7.54622	3970.34	5737.56	0.0515425	198.561		12.1745	15.9224	-27.7852	9.60347e-06	1.43866	100.02	68.1771	15.9218	31.8434	27.7853	31.8434	31.8434	0	100.02	12.1745
-495	30.4592	2621.71	15735.2	144.295		0.0022	12.1754	15.9198	-27.7798	1.0182e-05	0.146454		26.0483	2601.52	15754.8	144.295	7.54622	3970.34	5737.56	0.0515425	198.561		12.1745	15.9224	-27.7852	9.59715e-06	1.43866	100.02	68.1771	15.9218	31.8434	27.7853	31.8434	31.8434	0	100.02	12.1745
-490	30.4592	2621.71	15735.2	144.295		0.0022	12.1754	15.9198	-27.7798	1.01757e-05	0.146454		26.0483	2601.52	15754.8	144.295	7.54622	3970.34	5737.56	0.0515425	198.561		12.1745	15.9224	-27.7852	9.59087e-06	1.43866	100.02	68.1771	15.9218	31.8434	27.7853	31.8434	31.8434	0	100.02	12.1745
-485	30.4592	2621.71	15735.2	144.295		0.0022	12.1754	15.9198	-27.7798	1.01695e-05	0.146454		26.0483	2601.52	15754.8	144.295	7.54622	3970.34	5737.56	0.0515425	198.561		12.1745	15.9224	-27.7852	9.58462e-06	1.43866	100.02	68.1771	15.9218	31.8434	27.7853	31.8434	31.8434	0	100.02	12.1745
-480	30.4592	2621.71	15735.2	144.295		0.0022	12.1754	15.9198	-27.7798	1.01633e-05	0.146454		26.0483	2601.52	15754.8	144.295	7.54622	3970.34	5737.56	0.0515425	198.561		12.1745	15.9224	-27.7852	9.57841e-06	1.43866	100.02	68.1771	15.9218	31.8434	27.7853	31.8434	31.8434	0	100.02	12.1745
-475	30.4592	2621.71	15735.2	144.295		0.0022	12.1754	15.9198	-27.7798	1.01571e-05	0.146454		26.0483	2601.53	15754.8	144.295	7.54622	3970.34	5737.56	0.0515425	198.561		12.1745	15.9224	-27.7852	9.57223e-06	1.43866	100.02	68.1771	15.9218	31.8434	27.7853	31.8434	31.8434	0	100.02	12.1745
-470	30.4592	2621.72	15735.2	144.295		0.0022	12.1754	15.9198	-27.7798	1.01509e-05	0.146454		26.0483	2601.53	15754.8	144.295	7.54622	3970.34	5737.56	0.0515425	198.561		12.1745	15.9224	-27.7852	9.56607e-06	1.43866	100.02	68.1771	15.9218	31.8434	27.7853	31.8434	31.8434	0	100.02	12.1745
-465	30.4592	2621.72	15735.2	144.295		0.0022	12.1754	15.9198	-27.7798	1.01448e-05	0.146454		26.0483	2601.53	15754.8	144.295	7.54622	3970.34	5737.56	0.0515425	198.561		12.1745	15.9224	-27.7852	9.55995e-06	1.43866	100.02	68.1771	15.9218	31.8434	27.7853	31.8434	31.8434	0	100.02	12.1745
-460	30.4592	2621.72	15735.2	144.295		0.0022	12.1754	15.9198	-27.7798	1.01387e-05	0.146454		26.0483	2601.53	15754.8	144.295	7.54622	3970.34	5737.56	0.0515425	198.561		12.1745	15.9224	-27.7852	9.55387e-06	1.43866	100.02	68.1771	15.9218	31.8434	27.7853	31.8434	31.8434	0	100.02	12.1745
-455	30.4592	2621.72	15735.2	144.295		0.0022	12.1754	15.9198	-27.7798	1.01327e-05	0.146454		26.0483	2601.53	15754.8	144.295	7.54622	3970.34	5737.56	0.0515425	198.561		12.1745	15.9224	-27.7852	9.54781e-06	1.43866	100.02	68.1771	15.9218	31.8434	27.7853	31.8434	31.8434	0	100.02	12.1745
-450	30.4592	2621.72	15735.2	144.295		0.0022	12.1754	15.9198	-27.7798	1.01267e-05	0.146454		26.0483	2601.53	15754.8	144.295	7.54622	3970.34	5737.56	0.0515425	198.561		12.1745	15.9223	-27.7852	9.54179e-06	1.43866	100.02	68.1771	15.9218	31.8434	27.7853	31.8434	31.8434	0	100.02	12.1745
-445	30.4592	2621.72	15735.2	144.295		0.0022	12.1754	15.9198	-27.7798	1.01207e-05	0.146454		26.0483	2601.53	15754.8	144.295	7.54622	3970.34	5737.56	0.0515425	198.561		12.1745	15.9223	-27.7852	9.5358e-06	1.43866	100.02	68.1771	15.9218	31.8434	27.7853	31.8434	31.8434	0	100.02	12.1745
-440	30.4592	2621.72	15735.2	144.295		0.0022	12.1754	15.9198	-27.7798	1.01147e-05	0.146454		26.0483	2601.54	15754.8	144.295	7.54622	3970.34	5737.56	0.0515425	198.561		12.1745	15.9223	-27.7852	9.52985e-06	1.43866	100.02	68.1771	15.9218	31.8434	27.7853	31.8434	31.8434	0	100.02	12.1745
-435	30.4592	2621.73	15735.2	144.295		0.0022	12.1754	15.9198	-27.7798	1.01088e-05	0.146454		26.0483	2601.54	15754.8	144.295	7.54622	3970.34	5737.56	0.0515425	198.561		12.1745	15.9223	-27.7852	9.52392e-06	1.43866	100.02	68.1771	15.9218	31.8434	27.7853	31.8434	31.8434	0	100.02	12.1745
-430	30.4592	2621.73	15735.2	144.295		0.0022	12.1754	15.9198	-27.7798	1.01029e-05	0.146454		26.0483	2601.54	15754.8	144.295	7.54622	3970.34	5737.57	0.0515425	198.561		12.1745	15.9223	-27.7852	9.51803e-06	1.43866	100.02	68.1771	15.9218	31.8434	27.7853	31.8434	31.8434	0	100.02	12.1745
-425	30.4592	2621.73	15735.2	144.295		0.0022	12.1754	15.9198	-27.7798	1.0097e-05	0.146454		26.0483	2601.54	15754.8	144.295	7.54622	3970.34	5737.57	0.0515425	198.561		12.1745	15.9223	-27.7852	9.51216e-06	1.43866	100.02	68.1771	15.9218	31.8434	27.7853	31.8434	31.8434	0	100.02	12.1745
-420	30.4592	2621.73	15735.2	144.295		0.0022	12.1754	15.9198	-27.7798	1.00912e-05	0.146454		26.0483	2601.54	15754.8	144.295	7.54622	3970.34	5737.57	0.0515425	198.561		12.1745	15.9223	-27.7852	9.50633e-06	1.43866	100.02	68.1771	15.9218	31.8434	27.7853	31.8434	31.8434	0	100.02	12.1745
-415	30.4592	2621.73	15735.2	144.295		0.0022	12.1754	15.9198	-27.7798	1.00854e-05	0.146454		26.0483	2601.54	15754.8	144.295	7.54622	3970.34	5737.57	0.0515425	198.561		12.1745	15.9223	-27.7852	9.50053e-06	1.43866	100.02	68.1771	15.9218	31.8434	27.7853	31.8434	31.8434	0	100.02	12.1745
-410	30.4592	2621.73	15735.2	144.295		0.0022	12.1754	15.9198	-27.7798	1.00796e-05	0.146454		26.0483	2601.54	15754.8	144.295	7.54622	3970.34	5737.57	0.0515425	198.561		12.1745	15.9223	-27.7852	9.49476e-06	1.43866	100.02	68.1771	15.9218	31.8434	27.7853	31.8434	31.8434	0	100.02	12.1745
-405	30.4592	2621.73	15735.2	144.295		0.0022	12.1754	15.9198	-27.7798	1.00739e-05	0.146454		26.0483	2601.55	15754.8	144.295	7.54622	3970.34	5737.57	0.0515425	198.561		12.1745	15.9223	-27.7852	9.48901e-06	1.43866	100.02	68.1771	15.9218	31.8434	27.7853	31.8434	31.8434	0	100.02	12.1745
-400	30.4592	2621.74	15735.2	144.295		0.0022	12.1754	15.9198	-27.7798	1.00682e-05	0.146454		26.0483	2601.55	15754.8	144.295	7.54622	3970.34	5737.57	0.0515425	198.561		12.1745	15.9223	-27.7852	9.48331e-06	1.43866	100.02	68.1771	15.9217	31.8434	27.7853	31.8434	31.8434	0	100.02	12.1745
-395	30.4592	2621.74	15735.2	144.295		0.0022	12.1754	15.9198	-27.7798	1.00625e-05	0.146454		26.0483	2601.55	15754.8	144.295	7.54622	3970.34	5737.57	0.0515425	198.561		12.1745	15.9223	-27.7852	9.47763e-06	1.43866	100.02	68.1771	15.9217	31.8434	27.7853	31.8434	31.8434	0	100.02	12.1745
-390	30.4592	2621.74	15735.2	144.295		0.0022	12.1754	15.9198	-27.7798	1.00569e-05	0.146454		26.0483	2601.55	15754.8	144.295	7.54622	3970.34	5737.57	0.0515425	198.561		12.1745	15.9223	-27.7852	9.47198e-06	1.43866	100.02	68.1771	15.9217	31.8434	27.7853	31.8434	31.8434	0	100.02	12.1745
-385	30.4592	2621.74	15735.2	144.295		0.0022	12.1754	15.9198	-27.7798	1.00513e-05	0.146454		26.0483	2601.55	15754.8	144.295	7.54622	3970.34	5737.57	0.0515425	198.561		12.1745	15.9223	-27.7852	9.46636e-06	1.43866	100.02	68.1771	15.9217	31.8434	27.7853	31.8434	31.8434	0	100.02	12.1745
-380	30.4592	2621.74	15735.2	144.295		0.0022	12.1754	15.9198	-27.7798	1.00457e-05	0.146454		26.0483	2601.55	15754.8	144.295	7.54622	3970.34	5737.57	0.0515425	198.561		12.1745	15.9223	-27.7852	9.46077e-06	1.43866	100.02	68.1771	15.9217	31.8434	27.7853	31.8434	31.8434	0	100.02	12.1745
-375	30.4592	2621.74	15735.2	144.295		0.0022	12.1754	15.9198	-27.7798	1.00401e-05	0.146454		26.0483	2601.55	15754.8	144.295	7.54622	3970.34	5737.57	0.0515425	198.561		12.1745	15.9223	-27.7852	9.45521e-06	1.43866	100.02	68.1771	15.9217	31.8434	27.7853	31.8434	31.8434	0	100.02	12.1745
-370	30.4592	2621.74	15735.2	144.295		0.0022	12.1754	15.9198	-27.7798	1.00346e-05	0.146454		26.0483	2601.56	15754.8	144.295	7.54622	3970.34	5737.57	0.0515425	198.561		12.1745	15.9223	-27.7852	9.44968e-06	1.43866	100.02	68.1771	15.9217	31.8434	27.7853	31.8434	31.8434	0	100.02	12.1745
-365	30.4592	2621.74	15735.2	144.295		0.0022	12.1754	15.9198	-27.7798	1.00291e-05	0.146454		26.0483	2601.56	15754.8	144.295	7.54622	3970.34	5737.57	0.0515425	198.561		12.1745	15.9223	-27.7852	9.44418e-06	1.43866	100.02	68.1771	15.9217	31.8434	27.7853	31.8434	31.8434	0	100.02	12.1745
-360	30.4592	2621.75	15735.2	144.295		0.0022	12.1754	15.9197	-27.7798	1.00236e-05	0.146454		26.0483	2601.56	15754.8	144.295	7.54622	3970.34	5737.57	0.0515425	198.561		12.1745	15.9223	-27.7852	9.4387e-06	1.43866	100.02	68.1771	15.9217	31.8434	27.7853	31.8434	31.8434	0	100.02	12.1745
-355	30.4592	2621.75	15735.2	144.295		0.0022	12.1754	15.9197	-27.7798	1.00182e-05	0.146454		26.0483	2601.56	15754.8	144.295	7.54622	3970.34	5737.57	0.0515425	198.561		12.1745	15.9223	-27.7852	9.43326e-06	1.43866	100.02	68.1771	15.9217	31.8434	27.7853	31.8434	31.8434	0	100.02	12.1745
-350	30.4592	2621.75	15735.2	144.295		0.0022	12.1754	15.9197	-27.7798	1.00127e-05	0.146454		26.0483	2601.56	15754.8	144.295	7.54622	3970.34	5737.57	0.0515425	198.561		12.1745	15.9223	-27.7852	9.42785e-06	1.43866	100.02	68.1771	15.9217	31.8434	27.7853	31.8434	31.8434	0	100.02	12.1745
-345	30.4592	2621.75	15735.2	144.295		0.0022	12.1754	15.9197	-27.7798	1.00074e-05	0.146454		26.0483	2601.56	15754.8	144.295	7.54622	3970.34	5737.57	0.0515425	198.561		12.1745	15.9223	-27.7852	9.42246e-06	1.43866	100.02	68.1771	15.9217	31.8434	27.7853	31.8434	31.8434	0	100.02	12.1745
-340	30.4592	2621.75	15735.2	144.295		0.0022	12.1754	15.9197	-27.7798	1.0002e-05	0.146454		26.0483	2601.56	15754.8	144.295	7.54622	3970.34	5737.57	0.0515425	198.561		12.1745	15.9223	-27.7852	9.4171e-06	1.43866	100.02	68.1771	15.9217	31.8434	27.7853	31.8434	31.8434	0	100.02	12.1745
-335	30.4592	2621.75	15735.2	144.295		0.0022	12.1754	15.9197	-27.7798	9.99668e-06	0.146454		26.0483	2601.57	15754.8	144.295	7.54622	3970.34	5737.57	0.0515425	198.561		12.1745	15.9223	-27.7852	9.41178e-06	1.43866	100.02	68.1771	15.9217	31.8434	27.7853	31.8434	31.8434	0	100.02	12.1745
-330	30.4592	2621.75	15735.2	144.295		0.0022	12.1754	15.9197	-27.7798	9.99138e-06	0.146454		26.0483	2601.57	15754.8	144.295	7.54622	3970.34	5737.57	0.0515425	198.561		12.1745	15.9223	-27.7852	9.40647e-06	1.43866	100.02	68.1771	15.9217	31.8434	27.7853	31.8434	31.8434	0	100.02	12.1745
-325	30.4592	2621.76	15735.2	144.295		0.0022	12.1754	15.9197	-27.7798	9.98611e-06	0.146454		26.0483	2601.57	15754.8	144.295	7.54622	3970.34	5737.57	0.0515425	198.561		12.1745	15.9223	-27.7852	9.4012e-06	1.43866	100.02	68.1771	15.9217	31.8434	27.7853	31.8434	31.8434	0	100.02	12.1745
-320	30.4592	2621.76	15735.2	144.295		0.0022	12.1754	15.9197	-27.7798	9.98087e-06	0.146454		26.0483	2601.57	15754.8	144.295	7.54622	3970.34	5737.57	0.0515425	198.561		12.1745	15.9223	-27.7852	9.39596e-06	1.43866	100.02	68.1771	15.9217	31.8434	27.7853	31.8434	31.8434	0	100.02	12.1745
-315	30.4592	2621.76	15735.2	144.295		0.0022	12.1754	15.9197	-27.7798	9.97565e-06	0.146454		26.0483	2601.57	15754.8	144.295	7.54622	3970.34	5737.57	0.0515425	198.561		12.1745	15.9223	-27.7852	9.39074e-06	1.43866	100.02	68.1771	15.9217	31.8434	27.7853	31.8434	31.8434	0	100.02	12.1745
-310	30.4592	2621.76	15735.2	144.295		0.0022	12.1754	15.9197	-27.7798	9.97046e-06	0.146454		26.0483	2601.57	15754.8	144.295	7.54621	3970.34	5737.57	0.0515425	198.561		12.1745	15.9223	-27.7852	9.38555e-06	1.43866	100.02	68.1771	15.9217	31.8434	27.7853	31.8434	31.8434	0	100.02	12.1745
-305	30.4592	2621.76	15735.2	144.295		0.0022	12.1754	15.9197	-27.7798	9.9653e-06	0.146454		26.0483	2601.57	15754.8	144.295	7.54621	3970.34	5737.57	0.0515425	198.561		12.1745	15.9223	-27.7852	9.38039e-06	1.43866	100.02	68.1771	15.9217	31.8434	27.7853	31.8434	31.8434	0	100.02	12.1745
-300	30.4592	2621.76	15735.2	144.295		0.0022	12.1754	15.9197	-27.7798	9.96017e-06	0.146454		26.0483	2601.57	15754.8	144.295	7.54621	3970.34	5737.57	0.0515425	198.561		12.1745	15.9223	-27.7852	9.37526e-06	1.43866	100.02	68.1771	15.9217	31.8434	27.7853	31.8434	31.8434	0	100.02	12.1745
-295	30.4592	2621.76	15735.2	144.295		0.0022	12.1754	15.9197	-27.7798	9.95507e-06	0.146454		26.0483	2601.58	15754.8	144.295	7.54621	3970.34	5737.57	0.0515425	198.561		12.1745	15.9223	-27.7852	9.37015e-06	1.43866	100.02	68.1771	15.9217	31.8434	27.7853	31.8434	31.8434	0	100.02	12.1745
-290	30.4592	2621.76	15735.2	144.295		0.0022	12.1754	15.9197	-27.7798	9.94999e-06	0.146454		26.0483	2601.58	15754.8	144.295	7.54621	3970.34	5737.57	0.0515425	198.561		12.1745	15.9223	-27.7852	9.36507e-06	1.43866	100.02	68.1771	15.9217	31.8434	27.7853	31.8434	31.8434	0	100.02	12.1745
-285	30.4592	2621.77	15735.2	144.295		0.0022	12.1754	15.9197	-27.7798	9.94493e-06	0.146454		26.0483	2601.58	15754.8	144.295	7.54621	3970.34	5737.57	0.0515425	198.561		12.1745	15.9223	-27.7852	9.36002e-06	1.43866	100.02	68.1771	15.9217	31.8434	27.7853	31.8434	31.8434	0	100.02	12.1745
-280	30.4592	2621.77	15735.2	144.295		0.0022	12.1754	15.9197	-27.7798	9.93991e-06	0.146454		26.0483	2601.58	15754.8	144.295	7.54621	3970.34	5737.57	0.0515425	198.561		12.1745	15.9222	-27.7852	9.35499e-06	1.43866	100.02	68.1771	15.9217	31.8434	27.7853	31.8434	31.8434	0	100.02	12.1745
-275	30.4592	2621.77	15735.2	144.295		0.0022	12.1754	15.9197	-27.7798	9.93491e-06	0.146454		26.0483	2601.58	15754.8	144.295	7.54621	3970.34	5737.57	0.0515425	198.561		12.1745	15.9222	-27.7852	9.34999e-06	1.43866	100.02	68.1771	15.9217	31.8434	27.7853	31.8434	31.8434	0	100.02	12.1745
-270	30.4592	2621.77	15735.2	144.295		0.0022	12.1754	15.9197	-27.7798	9.92994e-06	0.146454		26.0483	2601.58	15754.8	144.295	7.54621	3970.34	5737.57	0.0515425	198.561		12.1745	15.9222	-27.7852	9.34502e-06	1.43865	100.02	68.1771	15.9217	31.8434	27.7853	31.8434	31.8434	0	100.02	12.1745
-265	30.4592	2621.77	15735.2	144.295		0.0022	12.1754	15.9197	-27.7798	9.92499e-06	0.146454		26.0483	2601.58	15754.8	144.295	7.54621	3970.34	5737.57	0.0515425	198.561		12.1745	15.9222	-27.7852	9.34007e-06	1.43865	100.02	68.1771	15.9217	31.8434	27.7853	31.8434	31.8434	0	100.02	12.1745
-260	30.4592	2621.77	15735.2	144.295		0.0022	12.1754	15.9197	-27.7798	9.92007e-06	0.146454		26.0483	2601.58	15754.8	144.295	7.54621	3970.34	5737.57	0.0515425	198.561		12.1745	15.9222	-27.7852	9.33515e-06	1.43865	100.02	68.1771	15.9217	31.8434	27.7853	31.8434	31.8434	0	100.02	12.1745
-255	30.4592	2621.77	15735.2	144.295		0.0022	12.1754	15.9197	-27.7798	9.91518e-06	0.146454		26.0483	2601.59	15754.8	144.295	7.54621	3970.34	5737.57	0.0515425	198.561		12.1745	15.9222	-27.7852	9.33026e-06	1.43865	100.02	68.1771	15.9217	31.8434	27.7853	31.8434	31.8434	0	100.02	12.1745
-250	30.4592	2621.77	15735.2	144.295		0.0022	12.1754	15.9197	-27.7798	9.91031e-06	0.146454		26.0483	2601.59	15754.8	144.295	7.54621	3970.34	5737.57	0.0515425	198.561		12.1745	15.9222	-27.7852	9.32538e-06	1.43865	100.02	68.1771	15.9217	31.8434	27.7853	31.8434	31.8434	0	100.02	12.1745
-245	30.4592	2621.77	15735.2	144.295		0.0022	12.1754	15.9197	-27.7798	9.90547e-06	0.146454		26.0483	2601.59	15754.8	144.295	7.54621	3970.34	5737.57	0.0515425	198.561		12.1745	15.9222	-27.7852	9.32054e-06	1.43865	100.02	68.1771	15.9217	31.8434	27.7853	31.8434	31.8434	0	100.02	12.1745
-240	30.4592	2621.78	15735.2	144.295		0.0022	12.1754	15.9197	-27.7798	9.90066e-06	0.146454		26.0483	2601.59	15754.8	144.295	7.54621	3970.34	5737.57	0.0515425	198.561		12.1745	15.9222	-27.7852	9.31573e-06	1.43865	100.02	68.1771	15.9217	31.8434	27.7853	31.8434	31.8434	0	100.02	12.1745
-235	30.4592	2621.78	15735.2	144.295		0.0022	12.1754	15.9197	-27.7798	9.89587e-06	0.146454		26.0483	2601.59	15754.8	144.295	7.54621	3970.34	5737.57	0.0515425	198.561		12.1745	15.9222	-27.7852	9.31093e-06	1.43865	100.02	68.1771	15.9217	31.8434	27.7853	31.8434	31.8434	0	100.02	12.1745
-230	30.4592	2621.78	15735.2	144.295		0.0022	12.1754	15.9197	-27.7798	9.8911e-06	0.146454		26.0483	2601.59	15754.8	144.295	7.54621	3970.34	5737.57	0.0515425	198.561		12.1745	15.9222	-27.7852	9.30617e-06	1.43865	100.02	68.1771	15.9217	31.8434	27.7853	31.8434	31.8434	0	100.02	12.1745
-225	30.4592	2621.78	15735.2	144.295		0.0022	12.1754	15.9197	-27.7798	9.88636e-06	0.146454		26.0483	2601.59	15754.8	144.295	7.54621	3970.34	5737.57	0.0515425	198.561		12.1745	15.9222	-27.7852	9.30143e-06	1.43865	100.02	68.1771	15.9217	31.8434	27.7853	31.8434	31.8434	0	100.02	12.1745
-220	30.4592	2621.78	15735.2	144.296		0.0022	12.1754	15.9197	-27.7798	9.88165e-06	0.146454		26.0483	2601.59	15754.8	144.295	7.54621	3970.34	5737.57	0.0515425	198.561		12.1745	15.9222	-27.7852	9.29671e-06	1.43865	100.02	68.1771	15.9217	31.8434	27.7853	31.8434	31.8434	0	100.02	12.1745
-215	30.4592	2621.78	15735.2	144.296		0.0022	12.1754	15.9197	-27.7798	9.87696e-06	0.146454		26.0483	2601.59	15754.8	144.295	7.54621	3970.34	5737.57	0.0515425	198.561		12.1745	15.9222	-27.7852	9.29202e-06	1.43865	100.02	68.1771	15.9217	31.8434	27.7853	31.8434	31.8434	0	100.02	12.1745
-210	30.4592	2621.78	15735.2	144.296		0.0022	12.1754	15.9197	-27.7798	9.87229e-06	0.146454		26.0483	2601.6	15754.8	144.295	7.54621	3970.34	5737.57	0.0515425	198.561		12.1745	15.9222	-27.7852	9.28736e-06	1.43865	100.02	68.1771	15.9217	31.8434	27.7853	31.8434	31.8434	0	100.02	12.1745
-205	30.4592	2621.78	15735.2	144.296		0.0022	12.1754	15.9197	-27.7798	9.86765e-06	0.146454		26.0483	2601.6	15754.8	144.296	7.54621	3970.34	5737.57	0.0515425	198.561		12.1745	15.9222	-27.7852	9.28271e-06	1.43865	100.02	68.1771	15.9217	31.8434	27.7853	31.8434	31.8434	0	100.02	12.1745
-200	30.4592	2621.79	15735.2	144.296		0.0022	12.1754	15.9197	-27.7798	9.86303e-06	0.146454		26.0483	2601.6	15754.8	144.296	7.54621	3970.34	5737.57	0.0515425	198.561		12.1745	15.9222	-27.7852	9.2781e-06	1.43865	100.02	68.1771	15.9217	31.8434	27.7853	31.8434	31.8434	0	100.02	12.1745
-195	30.4592	2621.79	15735.2	144.296		0.0022	12.1754	15.9197	-27.7798	9.85844e-06	0.146454		26.0483	2601.6	15754.8	144.296	7.54621	3970.34	5737.57	0.0515425	198.561		12.1745	15.9222	-27.7852	9.27351e-06	1.43865	100.02	68.1771	15.9217	31.8434	27.7853	31.8434	31.8434	0	100.02	12.1745
-190	30.4592	2621.79	15735.2	144.296		0.0022	12.1754	15.9197	-27.7798	9.85388e-06	0.146454		26.0483	2601.6	15754.8	144.296	7.54621	3970.34	5737.57	0.0515425	198.561		12.1745	15.9222	-27.7852	9.26893e-06	1.43865	100.02	68.1771	15.9217	31.8434	27.7853	31.8434	31.8434	0	100.02	12.1745
-185	30.4592	2621.79	15735.2	144.296		0.0022	12.1754	15.9197	-27.7798	9.84933e-06	0.146454		26.0483	2601.6	15754.8	144.296	7.54621	3970.34	5737.57	0.0515425	198.561		12.1745	15.9222	-27.7852	9.26439e-06	1.43865	100.02	68.1771	15.9217	31.8434	27.7853	31.8434	31.8434	0	100.02	12.1745
-180	30.4592	2621.79	15735.2	144.296		0.0022	12.1754	15.9197	-27.7798	9.84482e-06	0.146454		26.0483	2601.6	15754.8	144.296	7.54621	3970.34	5737.57	0.0515425	198.561		12.1745	15.9222	-27.7852	9.25987e-06	1.43865	100.02	68.1771	15.9217	31.8434	27.7853	31.8434	31.8434	0	100.02	12.1745
-175	30.4592	2621.79	15735.2	144.296		0.0022	12.1754	15.9197	-27.7798	9.84032e-06	0.146454		26.0483	2601.6	15754.8	144.296	7.54621	3970.34	5737.57	0.0515425	198.561		12.1745	15.9222	-27.7852	9.25538e-06	1.43865	100.02	68.1771	15.9217	31.8434	27.7853	31.8434	31.8434	0	100.02	12.1745
-170	30.4592	2621.79	15735.2	144.296		0.0022	12.1754	15.9196	-27.7798	9.83585e-06	0.146454		26.0483	2601.6	15754.8	144.296	7.54621	3970.34	5737.57	0.0515425	198.561		12.1745	15.9222	-27.7852	9.25091e-06	1.43865	100.02	68.1771	15.9217	31.8434	27.7853	31.8434	31.8434	0	100.02	12.1745
-165	30.4592	2621.79	15735.2	144.296		0.0022	12.1754	15.9196	-27.7798	9.8314e-06	0.146454		26.0483	2601.61	15754.8	144.296	7.54621	3970.34	5737.57	0.0515425	198.561		12.1745	15.9222	-27.7852	9.24646e-06	1.43865	100.02	68.1771	15.9217	31.8434	27.7853	31.8434	31.8434	0	100.02	12.1745
-160	30.4592	2621.79	15735.2	144.296		0.0022	12.1754	15.9196	-27.7798	9.82698e-06	0.146454		26.0483	2601.61	15754.8	144.296	7.54621	3970.34	5737.57	0.0515425	198.561		12.1745	15.9222	-27.7852	9.24203e-06	1.43865	100.02	68.1771	15.9217	31.8434	27.7853	31.8434	31.8434	0	100.02	12.1745
-155	30.4592	2621.8	15735.2	144.296		0.0022	12.1754	15.9196	-27.7798	9.82258e-06	0.146454		26.0483	2601.61	15754.8	144.296	7.54621	3970.34	5737.57	0.0515425	198.561		12.1745	15.9222	-27.7852	9.23763e-06	1.43865	100.02	68.1771	15.9217	31.8434	27.7853	31.8434	31.8434	0	100.02	12.1745
-150	30.4592	2621.8	15735.2	144.296		0.0022	12.1754	15.9196	-27.7798	9.8182e-06	0.146454		26.0483	2601.61	15754.8	144.296	7.54621	3970.34	5737.57	0.0515425	198.561		12.1745	15.9222	-27.7852	9.23325e-06	1.43865	100.02	68.1771	15.9217	31.8434	27.7853	31.8434	31.8434	0	100.02	12.1745
-145	30.4592	2621.8	15735.2	144.296		0.0022	12.1754	15.9196	-27.7798	9.81385e-06	0.146454		26.0483	2601.61	15754.8	144.296	7.54621	3970.34	5737.57	0.0515425	198.561		12.1745	15.9222	-27.7852	9.2289e-06	1.43865	100.02	68.1771	15.9217	31.8434	27.7853	31.8434	31.8434	0	100.02	12.1745
-140	30.4592	2621.8	15735.2	144.296		0.0022	12.1754	15.9196	-27.7798	9.80952e-06	0.146454		26.0483	2601.61	15754.8	144.296	7.54621	3970.34	5737.57	0.0515425	198.561		12.1745	15.9222	-27.7852	9.22457e-06	1.43865	100.02	68.1771	15.9217	31.8434	27.7853	31.8434	31.8434	0	100.02	12.1745
-135	30.4592	2621.8	15735.2	144.296		0.0022	12.1754	15.9196	-27.7798	9.80521e-06	0.146454		26.0483	2601.61	15754.8	144.296	7.54621	3970.34	5737.57	0.0515425	198.561		12.1745	15.9222	-27.7852	9.22026e-06	1.43865	100.02	68.1771	15.9217	31.8434	27.7853	31.8434	31.8434	0	100.02	12.1745
-130	30.4592	2621.8	15735.2	144.296		0.0022	12.1754	15.9196	-27.7798	9.80093e-06	0.146454		26.0483	2601.61	15754.8	144.296	7.54621	3970.34	5737.57	0.0515425	198.561		12.1745	15.9222	-27.7852	9.21597e-06	1.43865	100.02	68.1771	15.9217	31.8434	27.7853	31.8434	31.8434	0	100.02	12.1745
-125	30.4592	2621.8	15735.2	144.296		0.0022	12.1754	15.9196	-27.7798	9.79666e-06	0.146454		26.0483	2601.61	15754.8	144.296	7.54621	3970.34	5737.57	0.0515425	198.561		12.1745	15.9222	-27.7852	9.21171e-06	1.43865	100.02	68.1771	15.9217	31.8434	27.7853	31.8434	31.8434	0	100.02	12.1745
-120	30.4592	2621.8	15735.2	144.296		0.0022	12.1754	15.9196	-27.7798	9.79243e-06	0.146454		26.0483	2601.62	15754.8	144.296	7.54621	3970.34	5737.57	0.0515425	198.561		12.1745	15.9222	-27.7852	9.20747e-06	1.43865	100.02	68.1771	15.9217	31.8434	27.7853	31.8434	31.8434	0	100.02	12.1745
-115	30.4592	2621.8	15735.2	144.296		0.0022	12.1754	15.9196	-27.7798	9.78821e-06	0.146454		26.0483	2601.62	15754.8	144.296	7.54621	3970.34	5737.57	0.0515425	198.561		12.1745	15.9222	-27.7852	9.20325e-06	1.43865	100.02	68.1771	15.9217	31.8434	27.7853	31.8434	31.8434	0	100.02	12.1745
-110	30.4592	2621.8	15735.2	144.296		0.0022	12.1754	15.9196	-27.7798	9.78401e-06	0.146454		26.0483	2601.62	15754.8	144.296	7.54621	3970.34	5737.57	0.0515425	198.561		12.1745	15.9222	-27.7852	9.19906e-06	1.43865	100.02	68.1771	15.9217	31.8434	27.7853	31.8434	31.8434	0	100.02	12.1745
-105	30.4592	2621.81	15735.2	144.296		0.0022	12.1754	15.9196	-27.7798	9.77984e-06	0.146454		26.0483	2601.62	15754.8	144.296	7.54621	3970.34	5737.57	0.0515425	198.561		12.1745	15.9222	-27.7852	9.19488e-06	1.43865	100.02	68.1771	15.9217	31.8434	27.7853	31.8434	31.8434	0	100.02	12.1745
-100	30.4592	2621.81	15735.2	144.296		0.0022	12.1754	15.9196	-27.7798	9.77569e-06	0.146454		26.0483	2601.62	15754.8	144.296	7.54621	3970.34	5737.57	0.0515425	198.561		12.1745	15.9222	-27.7852	9.19073e-06	1.43865	100.02	68.1771	15.9217	31.8434	27.7853	31.8434	31.8434	0	100.02	12.1745
-95	30.4592	2621.81	15735.2	144.296		0.0022	12.1754	15.9196	-27.7798	9.77156e-06	0.146454		26.0483	2601.62	15754.8	144.296	7.54621	3970.34	5737.57	0.0515425	198.561		12.1745	15.9222	-27.7852	9.1866e-06	1.43865	100.02	68.1771	15.9217	31.8434	27.7853	31.8434	31.8434	0	100.02	12.1745
-90	30.4592	2621.81	15735.2	144.296		0.0022	12.1754	15.9196	-27.7798	9.76746e-06	0.146454		26.0483	2601.62	15754.8	144.296	7.54621	3970.34	5737.57	0.0515424	198.561		12.1745	15.9222	-27.7852	9.18249e-06	1.43865	100.02	68.1771	15.9217	31.8434	27.7853	31.8434	31.8434	0	100.02	12.1745
-85	30.4592	2621.81	15735.2	144.296		0.0022	12.1754	15.9196	-27.7798	9.76337e-06	0.146454		26.0483	2601.62	15754.8	144.296	7.54621	3970.34	5737.57	0.0515424	198.561		12.1745	15.9222	-27.7852	9.17841e-06	1.43865	100.02	68.1771	15.9217	31.8434	27.7853	31.8434	31.8434	0	100.02	12.1745
-80	30.4592	2621.81	15735.2	144.296		0.0022	12.1754	15.9196	-27.7798	9.75931e-06	0.146454		26.0483	2601.62	15754.8	144.296	7.54621	3970.34	5737.57	0.0515424	198.561		12.1745	15.9222	-27.7852	9.17435e-06	1.43865	100.02	68.1771	15.9217	31.8434	27.7853	31.8434	31.8434	0	100.02	12.1745
-75	30.4592	2621.81	15735.2	144.296		0.0022	12.1754	15.9196	-27.7798	9.75527e-06	0.146454		26.0483	2601.62	15754.8	144.296	7.54621	3970.34	5737.57	0.0515424	198.561		12.1745	15.9222	-27.7852	9.1703e-06	1.43865	100.02	68.177	15.9217	31.8434	27.7853	31.8434	31.8434	0	100.02	12.1745
-70	30.4592	2621.81	15735.2	144.296		0.0022	12.1754	15.9196	-27.7798	9.75125e-06	0.146454		26.0483	2601.63	15754.8	144.296	7.54621	3970.34	5737.57	0.0515424	198.561		12.1745	15.9221	-27.7852	9.16628e-06	1.43865	100.02	68.177	15.9217	31.8434	27.7853	31.8434	31.8434	0	100.02	12.1745
-65	30.4592	2621.81	15735.2	144.296		0.0022	12.1754	15.9196	-27.7798	9.74725e-06	0.146454		26.0483	2601.63	15754.8	144.296	7.54621	3970.34	5737.57	0.0515424	198.561		12.1745	15.9221	-27.7852	9.16228e-06	1.43865	100.02	68.177	15.9217	31.8434	27.7853	31.8434	31.8434	0	100.02	12.1745
-60	30.4592	2621.81	15735.2	144.296		0.0022	12.1754	15.9196	-27.7798	9.74327e-06	0.146454		26.0483	2601.63	15754.8	144.296	7.54621	3970.34	5737.57	0.0515424	198.561		12.1745	15.9221	-27.7852	9.1583e-06	1.43865	100.02	68.177	15.9217	31.8434	27.7853	31.8434	31.8434	0	100.02	12.1745
-55	30.4592	2621.82	15735.2	144.296		0.0022	12.1754	15.9196	-27.7798	9.73931e-06	0.146454		26.0483	2601.63	15754.8	144.296	7.54621	3970.34	5737.57	0.0515424	198.561		12.1745	15.9221	-27.7852	9.15435e-06	1.43865	100.02	68.177	15.9217	31.8434	27.7853	31.8434	31.8434	0	100.02	12.1745
-50	30.4592	2621.82	15735.2	144.296		0.0022	12.1754	15.9196	-27.7798	9.73538e-06	0.146454		26.0483	2601.63	15754.8	144.296	7.54621	3970.34	5737.57	0.0515424	198.561		12.1745	15.9221	-27.7852	9.15041e-06	1.43865	100.02	68.177	15.9217	31.8434	27.7853	31.8434	31.8434	0	100.02	12.1745
-45	30.4592	2621.82	15735.2	144.296		0.0022	12.1754	15.9196	-27.7798	9.73146e-06	0.146454		26.0483	2601.63	15754.8	144.296	7.54621	3970.34	5737.57	0.0515424	198.561		12.1745	15.9221	-27.7852	9.14649e-06	1.43865	100.02	68.177	15.9217	31.8434	27.7853	31.8434	31.8434	0	100.02	12.1745
-40	30.4592	2621.82	15735.2	144.296		0.0022	12.1754	15.9196	-27.7798	9.72757e-06	0.146454		26.0483	2601.63	15754.8	144.296	7.54621	3970.34	5737.57	0.0515424	198.561		12.1745	15.9221	-27.7852	9.1426e-06	1.43865	100.02	68.177	15.9217	31.8434	27.7853	31.8434	31.8434	0	100.02	12.1745
-35	30.4592	2621.82	15735.2	144.296		0.0022	12.1754	15.9196	-27.7798	9.7237e-06	0.146454		26.0483	2601.63	15754.8	144.296	7.54621	3970.34	5737.57	0.0515424	198.561		12.1745	15.9221	-27.7852	9.13872e-06	1.43865	100.02	68.177	15.9217	31.8434	27.7853	31.8434	31.8434	0	100.02	12.1745
-30	30.4592	2621.82	15735.2	144.296		0.0022	12.1754	15.9196	-27.7798	9.71984e-06	0.146454		26.0483	2601.63	15754.8	144.296	7.54621	3970.34	5737.57	0.0515424	198.561		12.1745	15.9221	-27.7852	9.13487e-06	1.43865	100.02	68.177	15.9217	31.8434	27.7853	31.8434	31.8434	0	100.02	12.1745
-25	30.4592	2621.82	15735.2	144.296		0.0022	12.1754	15.9196	-27.7798	9.71601e-06	0.146454		26.0483	2601.63	15754.8	144.296	7.54621	3970.34	5737.57	0.0515424	198.561		12.1745	15.9221	-27.7852	9.13104e-06	1.43865	100.02	68.177	15.9217	31.8434	27.7853	31.8434	31.8434	0	100.02	12.1745
-20	30.4592	2621.82	15735.2	144.296		0.0022	12.1754	15.9196	-27.7798	9.7122e-06	0.146454		26.0483	2601.64	15754.8	144.296	7.54621	3970.34	5737.57	0.0515424	198.561		12.1745	15.9221	-27.7852	9.12722e-06	1.43865	100.02	68.177	15.9217	31.8434	27.7853	31.8434	31.8434	0	100.02	12.1745
-15	30.4592	2621.82	15735.2	144.296		0.0022	12.1754	15.9196	-27.7798	9.70841e-06	0.146454		26.0483	2601.64	15754.8	144.296	7.54621	3970.34	5737.57	0.0515424	198.561		12.1745	15.9221	-27.7852	9.12343e-06	1.43865	100.02	68.177	15.9217	31.8434	27.7853	31.8434	31.8434	0	100.02	12.1745
-10	30.4592	2621.82	15735.2	144.296		0.0022	12.1754	15.9196	-27.7798	9.70464e-06	0.146454		26.0483	2601.64	15754.8	144.296	7.54621	3970.34	5737.57	0.0515424	198.561		12.1745	15.9221	-27.7852	9.11966e-06	1.43865	100.02	68.177	15.9217	31.8434	27.7853	31.8434	31.8434	0	100.02	12.1745
-5	30.4592	2621.83	15735.2	144.296		0.0022	12.1754	15.9196	-27.7798	9.70088e-06	0.146454		26.0483	2601.64	15754.8	144.296	7.54621	3970.34	5737.57	0.0515424	198.561		12.1745	15.9221	-27.7852	9.11591e-06	1.43865	100.02	68.177	15.9217	31.8434	27.7853	31.8434	31.8434	0	100.02	12.1745
0	30.4592	2621.83	15735.2	144.296		0.0022	12.1753	15.9195	-27.7797	9.6969e-06	0.146454		26.0483	2601.64	15754.8	144.296	7.54621	3970.34	5737.57	0.0515424	198.561		12.1745	15.9221	-27.7852	9.11217e-06	1.43865	100.02	68.177	15.9217	31.8434	27.7853	31.8434	31.8434	0	100.02	12.1745
5	28.9373	2618.37	15740.1	144.296		0.00198023	11.2112	14.3794	-25.08	6.29213e-06	0.130568		24.873	2600.07	15757.8	144.296	7.54856	3970.34	5737.57	0.0515424	198.561		11.2304	14.5123	-25.212	1.038e-05	1.43895	100.02	68.161	15.9216	31.8508	27.7935	31.8585	31.8431	0.0154094	100.02	12.1716
10	25.3942	2611.09	15751.6	144.296		0.00176133	10.4287	12.8374	-22.3881	2.3298e-06	0.0966039		21.6137	2594.75	15767.4	144.296	7.55649	3970.33	5737.53	0.0515425	198.56		10.4456	12.9693	-22.5202	5.54926e-06	1.43989	100.02	68.1081	15.9209	31.876	27.8217	31.9101	31.8419	0.068256	100.018	12.1622
15	20.0053	2600.09	15769.7	144.297		0.00154417	9.64157	11.3102	-19.7234	-2.42874e-06	0.0543871		16.5098	2585.69	15783.6	144.297	7.57466	3970.31	5737.39	0.0515427	198.558		9.65926	11.4407	-19.8576	-1.82538e-06	1.44156	100.02	67.9803	15.9199	31.9374	27.8905	32.0349	31.8398	0.195091	100.015	12.1393
20	12.5761	2585.41	15794.5	144.298		0.00132959	8.69275	9.80154	-17.0946	-1.07521e-05	0.0169129		9.42424	2572.92	15806.6	144.298	7.62953	3970.26	5737	0.0515434	198.556		8.71077	9.93042	-17.242	-2.96019e-05	1.4444	100.02	67.5589	15.9186	32.1393	28.1172	32.4414	31.8371	0.60427	100	12.0641
25	3.19363	2567.11	15827.8	144.305		0.00111844	7.45257	8.3152	-14.5772	-0.000377521	0.000487231		0.548649	2556.5	15838.4	144.308	9.10017	3968.79	5734.34	0.0515462	198.529		6.86093	8.44194	-16.0509	-0.0119522	1.47102	100.007	53.5329	15.9162	37.8491	34.6195	43.8657	31.8325	12.0332	97.3986	9.55945
30	1.92658	2545.24	15901.6	144.332		0.000911564	6.0297	6.85517	-12.3434	-0.00011166	0.000130978		0.0420204	2536.49	15912.2	144.332	14.6671	3963.22	5683.93	0.0516067	198.437		2.66904	6.98363	-23.0547	-0.000468804	1.563	99.9611	15.0144	15.9279	58.2908	57.3924	84.7257	31.8559	52.8699	99.7402	2.68115
35	1.39431	2519.84	15994.9	144.342		0.000709772	4.69582	5.42575	-9.95811	-0.000117185	5.65091e-05		0.0204807	2512.89	16004	144.343	15.6965	3962.19	5620.79	0.0517836	198.414		1.45865	5.57029	-20.3489	0.000574306	1.58627	99.9525	8.20342	15.9788	61.7775	61.2854	91.5976	31.9575	59.64	99.801	1.4649
40	0.924053	2490.92	16104.3	144.354		0.000513862	3.40042	4.03093	-7.61717	-0.000118833	1.93915e-05		0.00931834	2485.74	16111.7	144.354	16.3795	3961.51	5551.65	0.0520652	198.394		0.708248	4.20076	-16.3701	0.00136097	1.60565	99.9468	3.98424	16.0616	63.9943	63.7539	95.8653	32.1232	63.7421	99.8496	0.711472
45	0.52185	2458.53	16229.5	144.365		0.000324606	2.14878	2.67477	-5.32295	-0.000116555	4.38959e-06		0.00365477	2455.06	16235	144.365	16.8098	3961.08	5479.06	0.0524367	198.377		0.287711	2.87457	-11.5376	0.00186785	1.62257	99.9432	1.62006	16.1718	65.3031	65.2038	98.2627	32.3435	65.9192	99.8828	0.289296
50	0.198277	2422.72	16370.1	144.377		0.000142752	0.945927	1.36142	-3.07867	-0.0001104	3.5458e-07		0.000982585	2420.9	16373.3	144.377	17.0787	3960.81	5404.8	0.052883	198.362		0.0785832	1.5913	-6.23668	0.00214401	1.6384	99.941	0.443983	16.3045	66.0338	66.0045	99.4586	32.609	66.8496	99.9025	0.0792827
55	0	2383.79	16525.2	144.388		0	0	0.312079	-1.26792	-5.03393e-05	0		0	2383.34	16526.2	144.389	17.2511	3960.64	5329.95	0.0533906	198.346		0	0.468043	-1.42113	-2.30334e-05	1.65406	99.9396	0	16.4555	66.4155	66.4128	99.92	32.911	67.009	99.92	0
60	0	2344.64	16683.9	144.395		0	0	0.31461	-1.27054	-5.25622e-05	0		0	2344.18	16684.8	144.395	17.3621	3960.53	5255.26	0.053948	198.331		0	0.488859	-1.44459	-6.79631e-05	1.66937	99.9386	0	16.6214	66.5805	66.5778	99.9183	33.2428	66.6755	99.9183	0
65	0	2305.13	16842.9	144.402		0	0	0.317675	-1.27358	-5.28991e-05	0		0	2304.65	16843.8	144.402	17.4772	3960.41	5180.96	0.0545459	198.315		0	0.510273	-1.46598	-6.54371e-05	1.68475	99.9377	0	16.7993	66.7576	66.7549	99.9166	33.5987	66.3179	99.9166	0
70	0	2265.21	17002.3	144.408		0	0	0.320994	-1.27688	-5.32085e-05	0		0	2264.73	17003.2	144.408	17.596	3960.29	5107.07	0.0551772	198.3		0	0.528355	-1.48403	-6.36727e-05	1.70022	99.9367	0	16.9872	66.9447	66.9419	99.915	33.9744	65.9406	99.915	0
75	0	2224.87	17162.1	144.415		0	0	0.324521	-1.28039	-5.3499e-05	0		0	2224.37	17163.1	144.415	17.718	3960.17	5033.61	0.0558371	198.284		0	0.544042	-1.4997	-6.2463e-05	1.71576	99.9357	0	17.1834	67.1401	67.1373	99.9135	34.3667	65.5467	99.9135	0
80	0	2184.07	17322.4	144.422		0	0	0.328219	-1.28407	-5.37767e-05	0		0	2183.57	17323.4	144.422	17.8429	3960.05	4960.6	0.0565219	198.269		0	0.558013	-1.51364	-6.1659e-05	1.73139	99.9346	0	17.3867	67.3427	67.3399	99.9119	34.7734	65.1385	99.9119	0
85	0	2142.81	17483.1	144.428		0	0	0.332063	-1.2879	-5.40459e-05	0		0	2142.3	17484.1	144.428	17.9704	3959.92	4888.05	0.0572292	198.253		0	0.570762	-1.52637	-6.11529e-05	1.74708	99.9336	0	17.5964	67.5516	67.5488	99.9104	35.1928	64.7176	99.9104	0
90	0	2101.05	17644.4	144.435		0	0	0.336035	-1.29186	-5.43101e-05	0		0	2100.53	17645.3	144.435	18.1005	3959.79	4815.98	0.0579569	198.237		0	0.582646	-1.53823	-6.08667e-05	1.76285	99.9325	0	17.8118	67.7662	67.7634	99.9089	35.6236	64.2852	99.9089	0
95	0	2058.79	17806.1	144.442		0	0	0.340121	-1.29593	-5.45715e-05	0		0	2058.27	17807.1	144.442	18.233	3959.66	4744.39	0.058704	198.221		0	0.59393	-1.5495	-6.07438e-05	1.77869	99.9314	0	18.0325	67.9861	67.9833	99.9073	36.065	63.8423	99.9073	0
100	0	2016.02	17968.4	144.449		0	0	0.34431	-1.3001	-5.48318e-05	0		0	2015.48	17969.3	144.449	18.3679	3959.52	4673.31	0.0594694	198.205		0	0.604805	-1.56035	-6.07425e-05	1.79461	99.9303	0	18.2581	68.211	68.2081	99.9058	36.5162	63.3896	99.9058	0
105	0	1972.71	18131.1	144.456		0	0	0.348596	-1.30437	-5.50923e-05	0		0	1972.17	18132.1	144.456	18.5051	3959.38	4602.74	0.0602526	198.189		0	0.615413	-1.57093	-6.08323e-05	1.8106	99.9291	0	18.4884	68.4405	68.4376	99.9042	36.9768	62.9275	99.9042	0
110	0	1928.87	18294.5	144.463		0	0	0.352972	-1.30873	-5.53538e-05	0		0	1928.31	18295.4	144.463	18.6446	3959.24	4532.69	0.0610532	198.173		0	0.625858	-1.58136	-6.09909e-05	1.82666	99.928	0	18.7232	68.6745	68.6716	99.9027	37.4463	62.4563	99.9027	0
115	0	1884.47	18458.3	144.469		0	0	0.357434	-1.31318	-5.5617e-05	0		0	1883.91	18459.3	144.47	18.7863	3959.1	4463.17	0.0618709	198.157		0	0.636216	-1.59169	-6.12015e-05	1.8428	99.9268	0	18.9623	68.9128	68.9099	99.9011	37.9246	61.9765	99.9011	0
120	0	1839.5	18622.8	144.476		0	0	0.361979	-1.31771	-5.58822e-05	0		0	1838.94	18623.7	144.476	18.9303	3958.96	4394.2	0.0627058	198.141		0	0.646543	-1.602	-6.14516e-05	1.85902	99.9256	0	19.2056	69.1553	69.1524	99.8995	38.4112	61.4882	99.8995	0
125	0	1793.97	18787.8	144.483		0	0	0.366604	-1.32232	-5.61497e-05	0		0	1793.39	18788.8	144.483	19.0766	3958.81	4325.77	0.0635579	198.125		0	0.65688	-1.61231	-6.17317e-05	1.87532	99.9244	0	19.4531	69.402	69.3991	99.8978	38.9062	60.9917	99.8978	0
130	0	1747.85	18953.3	144.49		0	0	0.371307	-1.32701	-5.64195e-05	0		0	1747.27	18954.3	144.491	19.2251	3958.66	4257.9	0.064427	198.108		0	0.667256	-1.62266	-6.20345e-05	1.89169	99.9231	0	19.7046	69.6527	69.6497	99.8962	39.4091	60.4871	99.8962	0
135	0	1701.14	19119.5	144.498		0	0	0.376085	-1.33177	-5.66916e-05	0		0	1700.55	19120.5	144.498	19.3758	3958.51	4190.6	0.0653136	198.092		0	0.677691	-1.63307	-6.23544e-05	1.90814	99.9219	0	19.96	69.9072	69.9043	99.8945	39.9199	59.9746	99.8945	0
140	0	1653.83	19286.3	144.505		0	0	0.380936	-1.33661	-5.69658e-05	0		0	1653.22	19287.3	144.505	19.5288	3958.36	4123.88	0.0662176	198.075		0	0.688199	-1.64355	-6.26868e-05	1.92468	99.9206	0	20.2192	70.1656	70.1626	99.8928	40.4384	59.4545	99.8928	0
145	0	1605.9	19453.7	144.512		0	0	0.385858	-1.34151	-5.72419e-05	0		0	1605.29	19454.7	144.512	19.6841	3958.2	4057.74	0.0671392	198.059		0	0.698788	-1.65412	-6.3028e-05	1.94129	99.9193	0	20.4821	70.4277	70.4247	99.8911	40.9643	58.9269	99.8911	0
150	0	1557.36	19621.7	144.519		0	0	0.390848	-1.34649	-5.75193e-05	0		0	1556.74	19622.7	144.519	19.8416	3958.05	3992.2	0.0680788	198.042		0	0.709462	-1.66477	-6.33747e-05	1.95798	99.918	0	20.7486	70.6934	70.6904	99.8894	41.4973	58.3921	99.8894	0
155	0	1508.19	19790.3	144.526		0	0	0.395903	-1.35152	-5.77977e-05	0		0	1507.56	19791.3	144.526	20.0013	3957.89	3927.26	0.0690365	198.025		0	0.72022	-1.6755	-6.3724e-05	1.97475	99.9167	0	21.0186	70.9624	70.9594	99.8877	42.0371	57.8506	99.8877	0
160	0	1458.38	19959.6	144.533		0	0	0.401019	-1.35662	-5.80762e-05	0		0	1457.75	19960.6	144.533	20.1632	3957.73	3862.92	0.0700125	198.008		0	0.731059	-1.68631	-6.4073e-05	1.99161	99.9153	0	21.2917	71.2347	71.2317	99.886	42.5835	57.3025	99.886	0
165	0	1407.93	20129.5	144.541		0	0	0.406193	-1.36178	-5.8354e-05	0		0	1407.29	20130.5	144.541	20.3272	3957.56	3799.21	0.0710072	197.991		0	0.741972	-1.6972	-6.44189e-05	2.00855	99.9139	0	21.5679	71.51	71.5069	99.8842	43.1357	56.7485	99.8842	0
170	0	1356.83	20300	144.548		0	0	0.411418	-1.36699	-5.86301e-05	0		0	1356.18	20301	144.548	20.4932	3957.4	3736.11	0.0720208	197.974		0	0.752949	-1.70814	-6.47588e-05	2.02556	99.9126	0	21.8467	71.788	71.7849	99.8825	43.6935	56.189	99.8825	0
175	0	1305.07	20471.2	144.555		0	0	0.416689	-1.37224	-5.8903e-05	0		0	1304.41	20472.2	144.555	20.6612	3957.23	3673.64	0.0730536	197.957		0	0.763977	-1.71914	-6.50893e-05	2.04266	99.9112	0	22.128	72.0683	72.0652	99.8807	44.2559	55.6248	99.8807	0
180	0	1252.66	20643.1	144.563		0	0	0.421997	-1.37754	-5.9171e-05	0		0	1251.99	20644.1	144.563	20.8311	3957.06	3611.81	0.0741059	197.94		0	0.775037	-1.73018	-6.54067e-05	2.05984	99.9097	0	22.4111	72.3506	72.3475	99.879	44.8223	55.0567	99.879	0
185	0	1199.57	20815.6	144.57		0	0	0.427333	-1.38285	-5.94321e-05	0		0	1198.89	20816.6	144.57	21.0027	3956.89	3550.61	0.0751779	197.923		0	0.786111	-1.74122	-6.57066e-05	2.07709	99.9083	0	22.6958	72.6344	72.6313	99.8773	45.3915	54.4858	99.8773	0
190	0	1145.82	20988.8	144.578		0	0	0.432685	-1.38819	-5.96835e-05	0		0	1145.13	20989.8	144.578	21.1758	3956.71	3490.05	0.0762701	197.906		0	0.79717	-1.75225	-6.59836e-05	2.09442	99.9069	0	22.9812	72.919	72.9158	99.8756	45.9623	53.9132	99.8756	0
195	0	1091.4	21162.6	144.585		0	0	0.438038	-1.39353	-5.99219e-05	0		0	1090.7	21163.7	144.585	21.3501	3956.54	3430.13	0.0773826	197.888		0	0.808184	-1.76324	-6.62312e-05	2.11182	99.9054	0	23.2666	73.2036	73.2004	99.8739	46.5332	53.3407	99.8739	0
200	0.186304	1038.76	21330	144.586		0.000142752	0.941584	1.6654	-3.87629	-4.21077e-05	3.01569e-07		0.000612531	1036.57	21333.6	144.587	21.4729	3956.42	3370.96	0.0785157	197.872		0.0563903	1.91093	-6.6348	-0.00279045	2.12817	99.9044	0.313345	23.5521	73.3405	73.3191	99.5766	47.1043	52.4723	99.89	0.0559544
205	0.48988	989.591	21481.4	144.586		0.000324606	2.14313	3.25877	-7.1101	-8.60951e-05	3.72424e-06		0.00222492	985.377	21488.1	144.587	21.5028	3956.39	3313.04	0.0796685	197.858		0.203073	3.50678	-13.1857	-0.00263238	2.14184	99.9041	1.13198	23.8398	73.2285	73.159	98.7775	47.6795	51.098	99.9095	0.202138
210	0.866819	943.827	21616.2	144.585		0.000513862	3.39365	4.93257	-10.5205	-0.000131482	1.64215e-05		0.0054693	937.483	21625.8	144.585	21.3904	3956.5	3257.06	0.0808381	197.848		0.491324	5.19491	-19.6438	-0.00229586	2.15192	99.9051	2.74132	24.1291	72.7297	72.5651	97.2012	48.2583	48.9429	99.9425	0.489521
215	1.30715	901.682	21733.6	144.582		0.000709772	4.68809	6.67909	-14.0873	-0.000177683	4.77786e-05		0.0115108	893.109	21746	144.582	21.0568	3956.83	3204.13	0.0820185	197.843		1.00257	6.97257	-25.7249	-0.00171628	2.15715	99.9079	5.59601	24.4192	71.6179	71.2844	94.3974	48.8384	45.559	99.9934	0.999288
220	1.80366	863.358	21832.8	144.579		0.000911564	6.02116	8.48998	-17.7882	-0.00022395	0.000110346		0.0223122	852.467	21847.8	144.579	20.4059	3957.48	3155.92	0.0831993	197.844		1.83874	8.8345	-31.0747	-0.000854858	2.15597	99.9133	10.2644	24.7079	69.6082	68.998	89.8006	49.4157	40.3849	100.065	1.83293
225	2.35167	829.047	21913.2	144.575		0.00111844	7.38729	10.3563	-21.5992	-0.000269555	0.000219933		0.0414062	815.762	21930.7	144.575	19.3419	3958.55	3114.77	0.0843629	197.853		3.10773	10.7725	-35.3128	0.000262148	2.14676	99.9221	17.3456	24.9912	66.3961	65.3659	82.8098	49.9825	32.8273	100.155	3.09742
230	2.95023	798.927	21974.3	144.57		0.00132959	8.78062	12.2686	-25.4945	-0.000313869	0.000396515		0.0758826	783.185	21994.2	144.569	17.8074	3960.08	3083.61	0.0854835	197.872		4.889	12.7749	-38.1377	0.00148806	2.12837	99.9349	27.272	25.2633	61.7539	60.1344	72.9813	50.5265	22.4548	100.253	4.87
235	3.60715	773.159	22015.6	144.564		0.00154417	10.1949	14.2168	-29.4477	-0.000356566	0.000668564		0.14241	754.914	22037.9	144.563	15.8393	3962.05	3065.63	0.0865251	197.899		7.17586	14.8262	-39.506	0.00250678	2.10102	99.9513	39.9698	25.5152	55.6981	53.3242	60.366	51.0303	9.33565	100.336	7.13747
240	4.35901	751.888	22037.1	144.557		0.00176133	11.6229	16.1907	-33.432	-0.00039859	0.0010933		0.28918	731.106	22061.6	144.557	13.6366	3964.25	3063.4	0.0874436	197.932		9.79839	16.9075	-39.8729	0.0028158	2.06753	99.9697	54.3574	25.7358	48.7398	45.5099	46.0079	48.7398	0	100.365	9.70667
245	5.35595	735.236	22038.8	144.55		0.00198023	13.0536	18.1797	-37.4251	-0.000445965	0.00186625		0.686519	711.902	22065.6	144.55	11.6336	3966.26	3077.47	0.0881927	197.965		12.354	18.9981	-40.4112	0.00188384	2.0349	99.9864	67.6683	25.9132	42.2252	38.2018	32.6238	42.2252	0	100.292	12.0836
250	7.12379	723.303	22022.4	144.545		0.0022	14.4606	20.1727	-41.4161	-0.000507413	0.00390979		1.8942	697.416	22051.7	144.545	10.3874	3967.5	3104.41	0.0887373	197.987		14.3771	21.0789	-42.5004	0.000321698	2.01289	99.9968	76.0572	26.0387	38.0805	33.5553	24.0835	38.0805	0	100.141	13.5816
255	10.6004	716.163	21991.1	144.542		0.00241977	15.7658	22.1589	-45.393	-0.000568469	0.0109115		4.8796	687.737	22023.2	144.543	9.89271	3968	3138.05	0.0890686	197.998		15.8705	23.1359	-45.9416	-0.0004098	2.00214	100.001	79.4195	26.1115	36.4269	31.7002	20.6309	36.4269	0	100.05	14.1821
260	16.1903	713.853	21948.1	144.54		0.00263867	16.7687	24.1275	-49.326	-0.000620071	0.0321141		10.0996	682.915	21982.9	144.541	9.72027	3968.17	3174.15	0.089202	198.004		16.9319	25.1591	-49.7732	-0.000608901	1.99583	100.002	80.5644	26.1381	35.8664	31.0711	19.4566	35.8664	0	100.021	14.3865
265	23.1491	716.369	21894.8	144.539		0.00285583	17.1939	26.0676	-53.1858	-0.000665952	0.0775431		16.9005	682.959	21932.3	144.539	9.64773	3968.24	3211.09	0.0891628	198.01		17.3895	27.1399	-53.621	-0.000683625	1.99035	100.003	80.9636	26.1268	35.6511	30.8321	19.0486	35.6511	0	100.012	14.4578
270	30.1179	723.667	21831.8	144.536		0.00307041	17.0216	27.9689	-56.9487	-0.000708075	0.14283		23.9294	687.839	21872	144.537	9.60654	3968.28	3248.23	0.0889772	198.015		17.2363	29.0698	-57.3894	-0.000730531	1.9846	100.003	81.0835	26.0854	35.5483	30.7223	18.926	35.5483	0	100.009	14.4792
275	36.14	735.667	21759.6	144.534		0.00328156	16.5573	29.821	-60.5935	-0.000746796	0.211142		30.119	697.485	21802.4	144.535	9.57532	3968.31	3285.31	0.0886695	198.022		16.7789	30.9405	-61.0422	-0.000768445	1.97826	100.004	81.0787	26.0201	35.4851	30.6595	18.9301	35.4851	0	100.009	14.4783
280	40.9971	752.254	21678.7	144.531		0.00348844	16.0812	31.6141	-64.1012	-0.000781992	0.270874		35.1486	711.795	21723.9	144.532	9.54669	3968.34	3322.18	0.0882616	198.029		16.3027	32.7438	-64.5567	-0.000801445	1.97122	100.004	81.0086	25.936	35.4361	30.6148	19.0003	35.4361	0	100.009	14.4658
285	44.8689	773.283	21589.4	144.528		0.00369023	15.6984	33.3391	-67.4538	-0.000813417	0.319611		39.1595	730.637	21637	144.528	9.51799	3968.37	3358.75	0.0877726	198.037		15.9173	34.4719	-67.9142	-0.000830428	1.96348	100.004	80.8991	25.8369	35.392	30.5773	19.1101	35.392	0	100.009	14.4463
290	48.0105	798.585	21492.1	144.524		0.00388614	15.4125	34.9871	-70.6348	-0.000840824	0.359024		42.4052	753.85	21542	144.525	9.48825	3968.4	3394.93	0.0872192	198.045		15.6279	36.1174	-71.0983	-0.000855489	1.95505	100.004	80.7631	25.7258	35.3492	30.5427	19.2467	35.3492	0	100.01	14.422
295	50.6293	827.966	21387.4	144.52		0.00407539	15.1985	36.5501	-73.6292	-0.000863999	0.391379		45.1019	781.251	21439.4	144.521	9.4572	3968.43	3430.7	0.0866159	198.054		15.4103	37.6732	-74.0943	-0.000876517	1.94596	100.005	80.6073	25.6049	35.3064	30.5093	19.403	35.3064	0	100.01	14.3942
300	52.8679	861.211	21275.7	144.516		0.00425725	15.0322	38.0208	-76.4237	-0.000882775	0.418478		47.4013	812.634	21329.6	144.517	9.42479	3968.46	3466	0.0859749	198.064		15.24	39.1328	-76.889	-0.000893371	1.93625	100.005	80.436	25.4758	35.2632	30.4765	19.5748	35.2632	0	100.011	14.3636
305	54.8193	898.089	21157.4	144.511		0.00443098	14.8963	39.3923	-79.0065	-0.000897044	0.441571		49.4023	847.777	21213.2	144.512	9.39113	3968.5	3500.81	0.0853068	198.074		15.0998	40.4904	-79.4708	-0.000905936	1.92596	100.005	80.252	25.34	35.2196	30.4439	19.7592	35.2196	0	100.011	14.3307
310	56.5431	938.352	21033.3	144.506		0.00459591	14.7796	40.659	-81.3673	-0.000906754	0.461504		51.1689	886.438	21090.7	144.507	9.35632	3968.53	3535.09	0.0846204	198.085		14.9786	41.7407	-81.83	-0.000914145	1.91515	100.005	80.0575	25.1986	35.1757	30.4117	19.9542	35.1757	0	100.012	14.296
315	58.0785	981.74	20903.7	144.501		0.00475139	14.6755	41.8157	-83.4978	-0.00091191	0.478856		52.7425	928.364	20962.6	144.502	9.32054	3968.57	3568.83	0.0839231	198.096		14.8696	42.8794	-83.9582	-0.000917987	1.90385	100.006	79.8542	25.0526	35.1316	30.3798	20.158	35.1316	0	100.012	14.2597
320	59.4521	1027.98	20769.3	144.495		0.0048968	14.5797	42.8582	-85.3913	-0.000912575	0.494038		54.1513	973.287	20829.6	144.496	9.28395	3968.6	3602.01	0.0832212	198.108		14.7689	43.9026	-85.8489	-0.000917504	1.89211	100.006	79.6435	24.9031	35.0876	30.3485	20.3691	35.0876	0	100.013	14.2221
325	60.6827	1076.79	20630.7	144.49		0.00503156	14.4899	43.7832	-87.0426	-0.000908864	0.507354		55.4149	1020.93	20692.1	144.49	9.24671	3968.64	3634.61	0.0825198	198.12		14.6739	44.8074	-87.4972	-0.000912792	1.88	100.006	79.4269	24.7508	35.0439	30.3177	20.5861	35.0439	0	100.013	14.1834
330	61.7841	1127.88	20488.5	144.484		0.00515515	14.4044	44.588	-88.4485	-0.000900942	0.519036		56.5478	1071	20550.9	144.485	9.209	3968.68	3666.62	0.0818232	198.132		14.5832	45.5915	-88.8999	-0.000903999	1.86756	100.007	79.2056	24.5967	35.0006	30.2877	20.8078	35.0006	0	100.013	14.1439
335	62.7666	1180.96	20343.3	144.478		0.00526707	14.3221	45.2709	-89.6072	-0.000889018	0.529267		57.5606	1123.22	20406.5	144.479	9.17097	3968.72	3698.04	0.0811347	198.145		14.4957	46.2535	-90.0553	-0.000891317	1.85484	100.007	78.9807	24.4415	34.958	30.2585	21.033	34.958	0	100.014	14.1037
340	63.6384	1235.72	20195.6	144.472		0.00536689	14.2425	45.8308	-90.5184	-0.000873344	0.538193		58.4618	1177.28	20259.5	144.472	9.13278	3968.76	3728.86	0.080457	198.158		14.4108	46.7926	-90.9631	-0.000874982	1.8419	100.007	78.7534	24.2859	34.9163	30.2303	21.2607	34.9163	0	100.014	14.0631
345	64.406	1291.87	20046.2	144.466		0.00545422	14.1649	46.2676	-91.1833	-0.000854204	0.54593		59.2579	1232.88	20110.5	144.466	9.09458	3968.79	3759.07	0.0797924	198.171		14.328	47.2087	-91.6248	-0.000855263	1.82879	100.008	78.5247	24.1306	34.8755	30.2032	21.4897	34.8755	0	100.014	14.0223
350	65.0744	1349.11	19895.5	144.459		0.0055287	14.0892	46.5816	-91.6046	-0.000831913	0.552576		59.9543	1289.73	19960.1	144.46	9.05651	3968.83	3788.68	0.0791423	198.184		14.2471	47.5024	-92.0428	-0.000832463	1.81556	100.008	78.2954	23.9761	34.8357	30.1771	21.7193	34.8357	0	100.015	13.9813
355	65.6478	1407.14	19744.2	144.453		0.00559004	14.0149	46.7741	-91.7861	-0.000806808	0.558209		60.5551	1347.52	19809	144.454	9.01869	3968.87	3817.7	0.0785081	198.198		14.1677	47.6751	-92.2212	-0.000806905	1.80227	100.008	78.0665	23.8229	34.7971	30.1522	21.9485	34.7971	0	100.015	13.9404
360	66.1295	1465.66	19592.9	144.447		0.00563801	13.9419	46.8466	-91.7328	-0.000779242	0.562891		61.0637	1405.95	19657.6	144.448	8.98123	3968.91	3846.11	0.0778905	198.211		14.0898	47.7284	-92.1649	-0.000778935	1.78896	100.008	77.8386	23.6715	34.7598	30.1284	22.1766	34.7598	0	100.015	13.8998
365	66.5219	1524.39	19442.1	144.441		0.0056724	13.87	46.8017	-91.4508	-0.00074958	0.566672		61.4826	1464.74	19506.6	144.441	8.94423	3968.94	3873.94	0.0772902	198.224		14.0131	47.6648	-91.8799	-0.000748907	1.77568	100.009	77.6126	23.5222	34.7236	30.1057	22.4028	34.7236	0	100.015	13.8594
370	66.8271	1583.04	19292.4	144.435		0.00569309	13.7991	46.642	-90.9471	-0.000718191	0.569592		61.814	1523.6	19356.5	144.435	8.9078	3968.98	3901.18	0.0767075	198.238		13.9376	47.487	-91.3733	-0.000717184	1.76249	100.009	77.3889	23.3753	34.6886	30.084	22.6267	34.6886	0	100.016	13.8195
375	67.0465	1641.33	19144.3	144.429		0.0057	13.7291	46.3708	-90.2293	-0.000685445	0.57168		62.0591	1582.24	19207.9	144.429	8.872	3969.02	3927.85	0.0761424	198.251		13.8631	47.1984	-90.6527	-0.000684129	1.74942	100.009	77.1682	23.2311	34.6548	30.0634	22.8475	34.6548	0	100.016	13.78
380	67.1809	1699	18998.2	144.423		0.00569309	13.6598	45.9918	-89.306	-0.000651705	0.572955		62.2191	1640.4	19061.2	144.423	8.83692	3969.05	3953.95	0.0755949	198.263		13.7894	46.8026	-89.7267	-0.0006501	1.73653	100.01	76.951	23.0897	34.6221	30.0436	23.0649	34.6221	0	100.016	13.7412
385	67.2308	1755.79	18854.8	144.417		0.0056724	13.5911	45.5089	-88.1862	-0.000617323	0.573427		62.2943	1697.8	18917	144.417	8.8026	3969.09	3979.51	0.0750649	198.276		13.7166	46.3036	-88.6041	-0.000615445	1.72385	100.01	76.7376	22.9512	34.5905	30.0246	23.2784	34.5905	0	100.016	13.7032
390	67.1962	1811.45	18714.4	144.411		0.00563801	13.5229	44.9264	-86.8793	-0.000582636	0.573099		62.2847	1754.2	18775.7	144.412	8.76912	3969.12	4004.52	0.074552	198.289		13.6445	45.7056	-87.2945	-0.000580499	1.71142	100.01	76.5285	22.8159	34.5597	30.0063	23.4877	34.5597	0	100.016	13.6658
395	67.0766	1865.74	18577.5	144.406		0.00559004	13.4552	44.2488	-85.3951	-0.000547964	0.571965		62.19	1809.35	18637.7	144.406	8.73651	3969.15	4029	0.074056	198.301		13.5729	45.0131	-85.8076	-0.000545579	1.6993	100.011	76.324	22.6837	34.5298	29.9885	23.6923	34.5298	0	100.016	13.6293
400	66.871	1918.43	18444.5	144.4		0.0055287	13.3877	43.4809	-83.7438	-0.000513603	0.570011		62.0092	1863.03	18503.6	144.401	8.70481	3969.18	4052.96	0.0735762	198.313		13.5017	44.2308	-84.1535	-0.000510979	1.6875	100.011	76.1244	22.5546	34.5006	29.9711	23.8921	34.5006	0	100.016	13.5936
405	66.5781	1969.32	18315.8	144.395		0.00545422	13.3203	42.6273	-81.9354	-0.000479825	0.567211		61.7411	1914.99	18373.6	144.396	8.67405	3969.21	4076.41	0.0731124	198.324		13.4308	43.3633	-82.3425	-0.000476971	1.67606	100.011	75.9298	22.4287	34.472	29.9541	24.0867	34.472	0	100.016	13.5589
410	66.1961	2018.19	18191.8	144.39		0.00536689	13.2528	41.6931	-79.9804	-0.000446874	0.563534		61.3838	1965.05	18248.2	144.391	8.64428	3969.24	4099.38	0.0726639	198.335		13.36	42.4157	-80.3846	-0.000443799	1.66503	100.011	75.7406	22.3059	34.4439	29.9372	24.276	34.4439	0	100.017	13.5251
415	65.7224	2064.85	18072.8	144.386		0.00526707	13.1851	40.683	-77.8891	-0.000414969	0.558937		60.935	2013	18127.7	144.386	8.61551	3969.27	4121.86	0.0722303	198.346		13.2891	41.3927	-78.2904	-0.00041168	1.65442	100.012	75.5568	22.1862	34.4161	29.9203	24.4599	34.4161	0	100.017	13.4923
420	65.1542	2109.14	17959	144.381		0.00515515	13.1169	39.6022	-75.6715	-0.000384295	0.553364		60.3917	2058.66	18012.4	144.382	8.58776	3969.3	4143.88	0.071811	198.356		13.2179	40.2994	-76.0699	-0.000380801	1.64427	100.012	75.3786	22.0696	34.3886	29.9033	24.6381	34.3886	0	100.017	13.4605
425	64.4877	2150.87	17850.9	144.377		0.00503156	13.0481	38.4556	-73.3379	-0.000355009	0.546748		59.7505	2101.85	17902.7	144.377	8.56105	3969.33	4165.45	0.0714054	198.365		13.1461	39.1406	-73.7332	-0.000351319	1.63459	100.012	75.2061	21.9559	34.3612	29.886	24.8106	34.3612	0	100.017	13.4297
430	63.7187	2189.9	17748.6	144.373		0.0048968	12.9782	37.2481	-70.8983	-0.000327238	0.539007		59.0071	2142.42	17798.7	144.373	8.5354	3969.35	4186.57	0.0710131	198.375		13.0734	37.9213	-71.2904	-0.00032336	1.62542	100.012	75.0394	21.8451	34.3337	29.8684	24.9773	34.3337	0	100.017	13.3999
435	62.8419	2226.09	17652.5	144.369		0.00475139	12.9069	35.9845	-68.3622	-0.000301076	0.530044		58.1563	2180.21	17700.7	144.37	8.51082	3969.38	4207.27	0.0706334	198.383		12.9995	36.6462	-68.7511	-0.000297022	1.61678	100.012	74.8785	21.7371	34.3062	29.8504	25.1382	34.3062	0	100.017	13.3712
440	61.851	2259.29	17562.6	144.366		0.00459591	12.8339	34.6696	-65.7393	-0.000276591	0.519739		57.1921	2215.09	17609	144.366	8.48732	3969.4	4227.55	0.0702659	198.391		12.9239	35.3201	-66.1248	-0.000272372	1.60868	100.013	74.7235	21.6318	34.2784	29.8318	25.2932	34.2784	0	100.017	13.3435
445	60.7386	2289.4	17479.3	144.363		0.00443098	12.7585	33.3081	-63.0388	-0.000253821	0.507952		56.1073	2246.92	17523.8	144.363	8.46491	3969.42	4247.43	0.0699101	198.399		12.8461	33.9477	-63.4208	-0.000249449	1.60114	100.013	74.5742	21.5292	34.2504	29.8125	25.4425	34.2504	0	100.017	13.3168
450	59.4959	2316.31	17402.6	144.36		0.00425725	12.6801	31.9047	-60.2697	-0.000232775	0.494516		54.8932	2275.61	17445.2	144.36	8.44359	3969.45	4266.92	0.0695653	198.406		12.7654	32.5336	-60.6481	-0.000228264	1.59418	100.013	74.4308	21.429	34.222	29.7926	25.5859	34.222	0	100.017	13.2912
455	58.112	2339.91	17332.8	144.357		0.00407539	12.598	30.4638	-57.4408	-0.000213438	0.47923		53.5393	2301.05	17373.4	144.357	8.42339	3969.47	4286.03	0.0692313	198.412		12.6811	31.0822	-57.8154	-0.000208803	1.58781	100.013	74.2929	21.3313	34.1932	29.7718	25.7237	34.1932	0	100.017	13.2666
460	56.5741	2360.13	17269.9	144.355		0.00388614	12.5109	28.9898	-54.5604	-0.000195772	0.461858		52.0331	2323.14	17308.5	144.355	8.40431	3969.48	4304.78	0.0689074	198.418		12.592	29.5979	-54.9312	-0.000191028	1.58204	100.013	74.1606	21.2359	34.1639	29.7504	25.856	34.1639	0	100.017	13.243
465	54.8661	2376.89	17214.1	144.353		0.00369023	12.4177	27.487	-51.6369	-0.000179715	0.442119		50.3591	2341.8	17250.6	144.353	8.38638	3969.5	4323.17	0.0685933	198.423		12.4969	28.085	-52.0038	-0.00017488	1.57689	100.013	74.0336	21.1428	34.1342	29.7281	25.9829	34.1342	0	100.017	13.2203
470	52.9682	2390.12	17165.5	144.351		0.00348844	12.3165	25.9596	-48.6782	-0.000165185	0.419677		48.498	2356.97	17199.9	144.351	8.36961	3969.52	4341.21	0.0682885	198.428		12.3938	26.5476	-49.041	-0.00016028	1.57235	100.014	73.9117	21.0517	34.1041	29.7052	26.1048	34.1041	0	100.016	13.1985
475	50.8553	2399.77	17124	144.35		0.00328156	12.2048	24.4119	-45.6921	-0.000152086	0.394141		46.4257	2368.59	17156.3	144.35	8.35404	3969.53	4358.92	0.0679926	198.432		12.2805	24.99	-46.0507	-0.000147133	1.56845	100.014	73.7943	20.9627	34.0738	29.6817	26.2221	34.0738	0	100.016	13.1776
480	48.4951	2405.79	17089.9	144.348		0.00307041	12.0792	22.8478	-42.6861	-0.000140303	0.365055		44.1113	2376.6	17120	144.349	8.33973	3969.55	4376.31	0.0677052	198.435		12.1533	23.4162	-43.0405	-0.000135329	1.56518	100.014	73.681	20.8756	34.0433	29.6578	26.3353	34.0433	0	100.016	13.1573
485	45.8454	2408.16	17063	144.348		0.00285583	11.9348	21.2713	-39.6677	-0.000129713	0.331905		41.5139	2380.97	17091.1	144.348	8.32677	3969.56	4393.37	0.067426	198.437		12.0076	21.83	-40.0178	-0.000124752	1.56255	100.014	73.5708	20.7903	34.013	29.634	26.4453	34.013	0	100.016	13.1376
490	42.8487	2406.84	17043.5	144.347		0.00263867	11.7643	19.6865	-36.6443	-0.000120184	0.294144		38.5791	2381.66	17069.4	144.347	8.31531	3969.57	4410.13	0.0671546	198.439		11.8361	20.2356	-36.9899	-0.00011528	1.56056	100.014	73.4625	20.7068	33.9835	29.6109	26.5535	33.9835	0	100.016	13.1183
495	39.4254	2401.82	17031.3	144.347		0.00241977	11.5567	18.0972	-33.6228	-0.00011158	0.251275		35.2311	2378.66	17055.1	144.347	8.30563	3969.58	4426.58	0.0668907	198.441		11.6278	18.6367	-33.964	-0.000106805	1.55922	100.014	73.3536	20.6249	33.9559	29.5896	26.6621	33.9559	0	100.016	13.0989
500	35.4612	2393.1	17026.4	144.347		0.0022	11.2945	16.5073	-30.6107	-0.000103776	0.203048		31.3618	2371.96	17048.1	144.347	8.29824	3969.59	4442.73	0.0666341	198.441		11.3654	17.0374	-30.9475	-9.92579e-05	1.55854	100.014	73.24	20.5445	33.9322	29.5725	26.7753	33.9322	0	100.015	13.0786
505	30.7858	2380.69	17028.8	144.347		0.00198023	10.9491	14.9209	-27.6149	-9.66802e-05	0.149955		26.8114	2361.56	17048.4	144.347	8.29428	3969.59	4458.57	0.0663844	198.441		11.0204	15.4415	-27.9477	-9.27131e-05	1.55853	100.014	73.1125	20.4657	33.9166	29.5645	26.902	33.9166	0	100.014	13.0558
510	25.1379	2364.58	17038.5	144.348		0.00176133	10.4725	13.3419	-24.6428	-9.03327e-05	0.0943269		21.3359	2347.47	17055.9	144.348	8.29668	3969.59	4474.07	0.0661414	198.441		10.5456	13.8529	-24.9727	-8.78328e-05	1.55924	100.014	72.9481	20.3882	33.9205	29.578	27.0647	33.9205	0	100.013	13.0265
515	18.1158	2344.82	17055.5	144.349		0.00154417	9.78821	11.7742	-21.7024	-8.54878e-05	0.0425473		14.5612	2329.7	17070.8	144.349	8.31592	3969.57	4489.17	0.0659053	198.439		9.86362	12.2757	-22.0336	-8.92369e-05	1.56085	100.014	72.664	20.3121	33.9837	29.6578	27.3432	33.9837	0	100.007	12.9757
520	9.18462	2321.44	17080	144.351		0.00132959	8.79581	10.222	-18.8068	-9.33667e-05	0.00754186		5.99071	2308.29	17093.3	144.351	8.43258	3969.46	4503.53	0.0656763	198.435		8.86127	10.7139	-19.1792	-0.000196352	1.56469	100.013	71.6049	20.2373	34.4123	30.1486	28.3499	34.4123	0	99.9548	12.7866
525	2.46273	2294.48	17125.9	144.38		0.00111844	7.39651	8.68922	-16.275	-0.000176312	0.000247959		0.0657725	2283.27	17139.2	144.38	15.2306	3962.66	4496.83	0.0654695	198.325		3.96093	9.16998	-27.5384	-0.00143075	1.67541	99.9564	22.2836	20.1619	58.8541	57.5221	77.3845	40.3237	37.0607	99.6681	3.97922
530	1.88521	2263.97	17209.1	144.39		0.000911564	6.02964	7.18076	-13.5876	-0.000170371	0.00012379		0.0336379	2254.67	17220.8	144.391	16.5934	3961.3	4450.02	0.0654031	198.297		2.36386	7.6683	-25.6347	-0.000137852	1.70296	99.9451	13.2899	20.1344	63.358	62.5624	86.4471	40.2689	46.1782	99.737	2.37319
535	1.36535	2229.9	17309.2	144.402		0.000709772	4.69574	5.70101	-10.9474	-0.000164574	5.3508e-05		0.0167289	2222.47	17319.2	144.402	17.5596	3960.33	4394.77	0.0655021	198.274		1.288	6.21327	-22.2596	0.000862617	1.7258	99.937	7.24077	20.1574	66.4345	65.9997	92.5542	40.3149	52.2393	99.7949	1.29299
540	0.905154	2192.27	17425.9	144.414		0.000513862	3.40035	4.25435	-8.35705	-0.000154997	1.83771e-05		0.00771484	2186.67	17434	144.413	18.2023	3959.69	4334.19	0.0657517	198.255		0.626105	4.80431	-17.7638	0.00158649	1.74515	99.9316	3.52093	20.2262	68.3854	68.1726	96.3185	40.4523	55.8662	99.8394	0.628738
545	0.511432	2151.1	17559	144.426		0.000324606	2.14872	2.84524	-5.81961	-0.000141657	4.16536e-06		0.0030586	2147.26	17564.9	144.426	18.6156	3959.27	4270.57	0.0661337	198.238		0.255492	3.43999	-12.5438	0.0020387	1.76246	99.9282	1.43812	20.3347	69.5502	69.4616	98.4309	40.6694	57.7615	99.869	0.256806
550	0.194636	2106.4	17708	144.439		0.000142752	0.945881	1.47818	-3.33912	-0.00012465	3.37898e-07		0.00083099	2104.28	17711.5	144.438	18.8853	3959	4205.52	0.066629	198.221		0.0703295	2.11893	-6.94536	0.00227613	1.77897	99.926	0.397137	20.477	70.2215	70.1949	99.489	40.9541	58.5349	99.8861	0.0709173
555	0	2058.46	17872	144.45		0	0	0.384179	-1.33987	-5.32835e-05	0		0	2057.76	17873.1	144.45	19.0707	3958.82	4140.02	0.0672201	198.204		0	0.96245	-1.91477	-3.12234e-05	1.79554	99.9244	0	20.6474	70.5982	70.5952	99.9015	41.2949	58.6066	99.9015	0
560	0	2010.28	18039.7	144.457		0	0	0.386957	-1.34273	-5.59662e-05	0		0	2009.57	18040.8	144.457	19.202	3958.69	4074.75	0.0678912	198.188		0	0.997832	-1.95266	-8.45378e-05	1.81189	99.9233	0	20.8413	70.7908	70.7879	99.899	41.6826	58.2164	99.899	0
565	0	1961.69	18207.7	144.464		0	0	0.390442	-1.34619	-5.64459e-05	0		0	1960.97	18208.8	144.464	19.3401	3958.55	4009.93	0.068629	198.172		0	1.03324	-1.98802	-8.1431e-05	1.82835	99.9222	0	21.0547	71.0031	71.0001	99.8967	42.1095	57.7872	99.8967	0
570	0	1912.65	18376.3	144.472		0	0	0.39432	-1.35004	-5.68862e-05	0		0	1911.91	18377.3	144.472	19.4843	3958.4	3945.62	0.0694233	198.155		0	1.06457	-2.01931	-7.91996e-05	1.84494	99.921	0	21.2844	71.2317	71.2287	99.8945	42.5688	57.3257	99.8945	0
575	0	1863.1	18545.3	144.479		0	0	0.398521	-1.35422	-5.72969e-05	0		0	1862.34	18546.4	144.479	19.6337	3958.26	3881.84	0.0702661	198.138		0	1.09288	-2.04757	-7.76258e-05	1.86163	99.9197	0	21.5277	71.4739	71.4709	99.8924	43.0554	56.837	99.8924	0
580	0	1813.01	18714.8	144.486		0	0	0.40299	-1.35867	-5.76852e-05	0		0	1812.24	18715.9	144.486	19.7878	3958.1	3818.62	0.0711511	198.122		0	1.11893	-2.07358	-7.65464e-05	1.87843	99.9184	0	21.7826	71.7278	71.7247	99.8903	43.5652	56.325	99.8903	0
585	0	1762.34	18884.9	144.493		0	0	0.407685	-1.36334	-5.80563e-05	0		0	1761.56	18886.1	144.493	19.9462	3957.94	3755.98	0.0720737	198.105		0	1.1433	-2.09791	-7.58386e-05	1.89534	99.9171	0	22.0475	71.9916	71.9886	99.8882	44.095	55.7932	99.8882	0
590	0	1711.08	19055.7	144.5		0	0	0.412572	-1.36821	-5.84143e-05	0		0	1710.28	19056.8	144.5	20.1085	3957.78	3693.94	0.0730302	198.088		0	1.16644	-2.121	-7.54097e-05	1.91234	99.9158	0	22.321	72.2642	72.2611	99.8862	44.6421	55.2441	99.8862	0
595	0	1659.19	19227	144.508		0	0	0.417624	-1.37324	-5.87621e-05	0		0	1658.38	19228.1	144.508	20.2744	3957.61	3632.53	0.0740176	198.071		0	1.18866	-2.14317	-7.5189e-05	1.92945	99.9144	0	22.6022	72.5443	72.5412	99.8842	45.2043	54.6799	99.8842	0
600	0	1606.67	19399	144.515		0	0	0.422818	-1.37841	-5.91016e-05	0		0	1605.85	19400.1	144.515	20.4437	3957.45	3571.75	0.0750338	198.053		0	1.21018	-2.16466	-7.51224e-05	1.94665	99.913	0	22.8899	72.831	72.8279	99.8822	45.7798	54.1024	99.8822	0
605	0	1553.48	19571.6	144.522		0	0	0.428136	-1.38371	-5.94341e-05	0		0	1552.65	19572.7	144.522	20.6161	3957.27	3511.63	0.0760771	198.036		0	1.2312	-2.18563	-7.51679e-05	1.96394	99.9115	0	23.1835	73.1236	73.1205	99.8802	46.367	53.5133	99.8802	0
610	0	1499.63	19744.9	144.53		0	0	0.433561	-1.38912	-5.97601e-05	0		0	1498.78	19746.1	144.53	20.7914	3957.1	3452.17	0.0771462	198.019		0	1.25181	-2.2062	-7.52925e-05	1.98134	99.9101	0	23.4822	73.4213	73.4182	99.8783	46.9644	52.9139	99.8783	0
615	0	1445.09	19918.9	144.537		0	0	0.439079	-1.39462	-6.00797e-05	0		0	1444.23	19920	144.537	20.9695	3956.92	3393.39	0.0782401	198.001		0	1.27212	-2.22646	-7.54695e-05	1.99882	99.9086	0	23.7853	73.7235	73.7203	99.8763	47.5706	52.3057	99.8763	0
620	0	1389.86	20093.6	144.545		0	0	0.444674	-1.40019	-6.03925e-05	0		0	1388.98	20094.7	144.545	21.1502	3956.74	3335.29	0.0793579	197.984		0	1.29216	-2.24645	-7.56772e-05	2.01639	99.9071	0	24.0922	74.0294	74.0262	99.8743	48.1844	51.69	99.8743	0
625	0	1333.92	20268.9	144.552		0	0	0.450334	-1.40584	-6.06974e-05	0		0	1333.03	20270.1	144.553	21.3333	3956.56	3277.88	0.0804991	197.966		0	1.31197	-2.26622	-7.58966e-05	2.03406	99.9056	0	24.4021	74.3383	74.3351	99.8724	48.8042	51.0682	99.8724	0
630	0	1277.27	20445	144.56		0	0	0.456043	-1.41153	-6.09927e-05	0		0	1276.37	20446.2	144.56	21.5185	3956.37	3221.17	0.0816634	197.948		0	1.33155	-2.28575	-7.61108e-05	2.05181	99.904	0	24.7143	74.6496	74.6464	99.8705	49.4286	50.4419	99.8705	0
635	0	1219.91	20621.8	144.568		0	0	0.461785	-1.41725	-6.12762e-05	0		0	1219	20623	144.568	21.7056	3956.18	3165.16	0.0828503	197.93		0	1.35088	-2.30503	-7.63038e-05	2.06964	99.9025	0	25.028	74.9623	74.959	99.8686	50.0559	49.8127	99.8686	0
640	0	1161.82	20799.3	144.575		0	0	0.467541	-1.42299	-6.15446e-05	0		0	1160.9	20800.5	144.575	21.8943	3955.99	3109.85	0.0840597	197.912		0	1.36993	-2.32404	-7.64592e-05	2.08756	99.9009	0	25.3421	75.2755	75.2722	99.8668	50.6841	49.1827	99.8668	0
645	0	1103.02	20977.6	144.583		0	0	0.473291	-1.42872	-6.17939e-05	0		0	1102.09	20978.8	144.583	22.0842	3955.8	3055.25	0.0852915	197.894		0	1.38865	-2.34271	-7.65595e-05	2.10555	99.8993	0	25.6555	75.588	75.5847	99.865	51.3109	48.5541	99.865	0
650	0	1043.5	21156.5	144.591		0	0	0.479008	-1.43442	-6.20182e-05	0		0	1042.56	21157.7	144.591	22.2748	3955.61	3001.35	0.0865456	197.876		0	1.40696	-2.36098	-7.65846e-05	2.1236	99.8977	0	25.9668	75.8985	75.8952	99.8634	51.9336	47.9298	99.8634	0
655	0	983.273	21336.2	144.599		0	0	0.484661	-1.44006	-6.22103e-05	0		0	982.315	21337.4	144.599	22.4655	3955.42	2948.14	0.0878221	197.858		0	1.42478	-2.37876	-7.65102e-05	2.14172	99.8961	0	26.2743	76.2052	76.2019	99.8618	52.5485	47.3133	99.8618	0
660	0	922.342	21516.5	144.606		0	0	0.49021	-1.4456	-6.23601e-05	0		0	921.373	21517.7	144.606	22.6556	3955.23	2895.61	0.089121	197.84		0	1.44198	-2.39592	-7.63059e-05	2.15988	99.8945	0	26.5758	76.506	76.5027	99.8604	53.1515	46.7089	99.8604	0
665	0	860.727	21697.6	144.614		0	0	0.495603	-1.45098	-6.24538e-05	0		0	859.746	21698.8	144.614	22.8441	3955.04	2843.75	0.0904426	197.822		0	1.45841	-2.4123	-7.5932e-05	2.17808	99.893	0	26.8684	76.7981	76.7948	99.8593	53.7369	46.1224	99.8593	0
670	0	798.451	21879.3	144.622		0	0	0.500774	-1.45614	-6.24725e-05	0		0	797.46	21880.5	144.622	23.0295	3954.86	2792.53	0.0917872	197.804		0	1.47385	-2.42771	-7.53345e-05	2.19629	99.8914	0	27.1487	77.0779	77.0747	99.8584	54.2975	45.5609	99.8584	0
675	0	735.546	22061.6	144.63		0	0	0.505635	-1.46099	-6.23894e-05	0		0	734.546	22062.8	144.63	23.2103	3954.68	2741.92	0.0931551	197.786		0	1.48805	-2.44187	-7.44384e-05	2.21449	99.8899	0	27.4118	77.3407	77.3375	99.8579	54.8235	45.0344	99.8579	0
680	0	672.06	22244.5	144.638		0	0	0.510066	-1.46542	-6.21653e-05	0		0	671.05	22245.7	144.638	23.3838	3954.5	2691.88	0.094547	197.767		0	1.50063	-2.45442	-7.3135e-05	2.23264	99.8885	0	27.651	77.58	77.5768	99.8581	55.302	44.556	99.8581	0
685	0	608.055	22427.9	144.645		0	0	0.513898	-1.46926	-6.17423e-05	0		0	607.038	22429.2	144.645	23.5468	3954.34	2642.33	0.0959636	197.749		0	1.5111	-2.46488	-7.1263e-05	2.25069	99.8871	0	27.8573	77.7868	77.7836	99.859	55.7147	44.1443	99.859	0
690	0	543.62	22611.8	144.653		0	0	0.516893	-1.47227	-6.10308e-05	0		0	542.597	22613	144.653	23.6943	3954.19	2593.19	0.0974061	197.731		0	1.51875	-2.47252	-6.85726e-05	2.26857	99.8859	0	28.0176	77.9482	77.945	99.8611	56.0353	43.8259	99.8611	0
695	0	478.881	22795.9	144.661		0	0	0.518694	-1.4741	-5.98876e-05	0		0	477.855	22797.2	144.661	23.819	3954.07	2544.34	0.0988758	197.714		0	1.52254	-2.47633	-6.46631e-05	2.28616	99.8848	0	28.1126	78.0451	78.0419	99.865	56.2251	43.6399	99.865	0
700	0.183399	416.637	22972.7	144.661		0.000142752	0.941619	1.82714	-4.18038	-4.80741e-05	2.89492e-07		0.000523664	414.02	22976.7	144.662	23.8619	3954.03	2495.71	0.100375	197.698		0.0507854	2.68864	-7.5603	-0.00294655	2.30227	99.8845	0.282314	28.1201	77.9226	77.9032	99.605	56.2402	43.3648	99.8873	0.0504132
705	0.482083	358.904	23132	144.66		0.000324606	2.14317	3.52717	-7.70275	-0.000103063	3.57209e-06		0.00190474	354.135	23139.3	144.661	23.7773	3954.11	2447.52	0.101905	197.685		0.182895	4.37689	-14.4302	-0.00279904	2.31512	99.8852	1.01971	28.0284	77.476	77.4133	98.8952	56.0568	42.8384	99.9149	0.182091
710	0.854269	305.884	23273	144.658		0.000513862	3.39368	5.31235	-11.4135	-0.000158976	1.58105e-05		0.00471848	298.851	23283.5	144.658	23.5053	3954.38	2400.15	0.103466	197.676		0.44539	6.15636	-21.2488	-0.00246655	2.32366	99.8875	2.48535	27.8097	76.5462	76.3972	97.4732	55.6193	41.8538	99.9585	0.443813
715	1.29125	258.128	23394.5	144.654		0.000709772	4.68812	7.17313	-15.2894	-0.000214936	4.62826e-05		0.0100711	248.733	23407.9	144.654	22.9516	3954.94	2354.3	0.105055	197.674		0.92071	8.01965	-27.7241	-0.0018619	2.32635	99.8921	5.13949	27.4308	74.8731	74.5673	94.8845	54.8617	40.0229	100.024	0.917767
720	1.78703	216.242	23495.3	144.649		0.000911564	6.02117	9.09901	-19.3052	-0.000269988	0.000107722		0.0199432	204.4	23511.5	144.649	21.996	3955.89	2311.23	0.106664	197.679		1.72213	9.95455	-33.4597	-0.000906495	2.32122	99.9	9.61366	26.8602	72.1113	71.5407	90.5023	53.7203	36.782	100.116	1.71673
725	2.33819	180.855	23574.3	144.642		0.00111844	7.38727	11.0788	-23.4332	-0.000323537	0.000216669		0.0381522	166.5	23593.3	144.642	20.5132	3957.38	2272.9	0.108281	197.694		2.98584	11.9441	-37.9779	0.000416377	2.30607	99.9124	16.6644	26.0823	67.8665	66.8781	83.5683	52.1647	31.4036	100.233	2.97579
730	2.94507	152.538	23630.7	144.634		0.00132959	8.78054	13.1013	-27.645	-0.000375736	0.000394717		0.0729246	135.624	23652.2	144.634	18.4298	3959.46	2242.13	0.109877	197.721		4.83149	13.9689	-40.841	0.00194204	2.27928	99.9297	26.9458	25.127	61.8327	60.2343	73.4115	50.2539	23.1575	100.357	4.81176
735	3.61821	131.664	23663.8	144.625		0.00154417	10.1946	15.156	-31.9122	-0.000427864	0.000673903		0.145141	112.157	23687.7	144.625	15.8305	3962.06	2222.33	0.111413	197.758		7.26628	16.0133	-41.9531	0.0031672	2.2415	99.9514	40.4488	24.102	54.1021	51.7015	60	48.2041	11.796	100.449	7.22299
740	4.40753	118.214	23673.5	144.616		0.00176133	11.6219	17.234	-36.2092	-0.000483277	0.00112519		0.320871	96.0904	23699.9	144.616	13.0833	3964.81	2216.53	0.112832	197.802		10.0384	18.0735	-42.0268	0.00323882	2.1981	99.9743	55.5705	23.1987	45.6356	42.3349	44.8738	45.6356	0	100.444	9.9233
745	5.53379	111.674	23661	144.607		0.00198023	13.0493	19.3269	-40.5175	-0.000551371	0.00203134		0.849613	86.9107	23689.9	144.608	10.8805	3967.01	2225.17	0.114071	197.839		12.5727	20.1585	-42.8015	0.0016276	2.16063	99.9927	68.3365	22.6268	38.6056	34.5426	31.9577	38.6056	0	100.294	12.2029
750	7.69642	111.134	23629.4	144.602		0.0022	14.4421	21.4262	-44.8304	-0.000633734	0.00477616		2.46755	83.7088	23661.1	144.602	9.7814	3968.11	2244.25	0.115083	197.86		14.4378	22.2798	-45.5973	-5.35989e-05	2.13955	100.002	75.0875	22.5101	35.0218	30.5539	25.0233	35.0218	0	100.111	13.4085
755	11.7778	115.554	23583.2	144.599		0.00241977	15.7009	23.5218	-49.1271	-0.000708087	0.0142994		6.08011	85.4546	23617.9	144.6	9.45777	3968.43	2268.64	0.115852	197.87		15.8224	24.4384	-49.5597	-0.000631053	2.13021	100.005	77.7512	22.8377	33.9756	29.3479	22.2758	33.9756	0	100.027	13.8841
760	17.7791	124.03	23525.5	144.598		0.00263867	16.6026	25.6026	-53.3721	-0.000772704	0.040604		11.7488	91.2599	23563.2	144.598	9.43065	3968.46	2296.33	0.116384	197.875		16.7769	26.6199	-53.7743	-0.000807575	2.1248	100.005	79.1612	23.5018	33.9197	29.2077	20.8358	33.9197	0	99.997	14.1359
765	24.6701	135.917	23457.8	144.596		0.00285583	16.93	27.6571	-57.5359	-0.000832074	0.0902361		18.5164	100.498	23498.4	144.597	9.51053	3968.38	2327.15	0.116689	197.88		17.1459	28.8007	-57.9796	-0.000898236	2.12029	100.004	80.2652	24.367	34.2269	29.4491	19.7197	34.2269	0	99.9849	14.3331
770	31.1718	150.82	23380.8	144.594		0.00307041	16.7712	29.6744	-61.5938	-0.00088756	0.154131		25.072	112.794	23424.2	144.595	9.63036	3968.26	2361.19	0.116777	197.884		17.0197	30.9553	-62.1003	-0.000963786	2.11562	100.003	81.2638	25.3152	34.6733	29.8362	18.7162	34.6733	0	99.98	14.5114
775	36.59	168.54	23294.9	144.592		0.00328156	16.4317	31.6438	-65.5238	-0.000939256	0.216551		30.6107	127.968	23341.2	144.593	9.76049	3968.13	2398.43	0.116657	197.89		16.7037	33.0608	-66.0984	-0.00101689	2.11039	100.002	82.178	26.2594	35.1598	30.2683	17.8007	35.1598	0	99.9787	14.6746
780	40.8772	189.001	23200.7	144.589		0.00348844	16.124	33.5551	-69.3055	-0.000986908	0.269372		35.0076	145.959	23249.6	144.59	9.88557	3968	2438.69	0.116339	197.896		16.4138	35.0981	-69.9459	-0.00106125	2.10439	100.001	82.9934	27.142	35.635	30.6952	16.986	35.635	0	99.9795	14.8203
785	44.2656	212.199	23098.4	144.586		0.00369023	15.9082	35.3986	-72.9195	-0.00103017	0.312006		38.4727	166.78	23149.9	144.587	9.99723	3967.89	2481.67	0.115834	197.902		16.2124	37.0515	-73.6196	-0.00109844	2.09751	100	83.6945	27.9277	36.0712	31.0898	16.2869	36.0712	0	99.9814	14.9454
790	47.0116	238.165	22988.4	144.583		0.00388614	15.7718	37.1651	-76.3485	-0.0010687	0.346542		41.2669	190.471	23042.3	144.584	10.0911	3967.8	2526.98	0.115154	197.91		16.0876	38.9083	-77.0996	-0.0011293	2.08974	99.9992	84.2723	28.5976	36.4535	31.4379	15.7118	36.4535	0	99.9841	15.0486
795	49.3112	266.93	22871.1	144.579		0.00407539	15.6863	38.846	-79.5761	-0.00110221	0.37517		43.5966	217.078	22927.3	144.58	10.1652	3967.72	2574.23	0.114315	197.919		16.0107	40.6585	-80.3688	-0.00115438	2.08107	99.9986	84.7247	29.1442	36.7754	31.733	15.2624	36.7754	0	99.9871	15.1294
800	51.2956	298.516	22747	144.574		0.00425725	15.6277	40.4331	-82.5881	-0.00113046	0.399507		45.6016	246.631	22805.3	144.575	10.2193	3967.67	2623	0.113331	197.928		15.9576	42.2941	-83.4123	-0.00117403	2.07153	99.9982	85.0552	29.5681	37.0356	31.9737	14.935	37.0356	0	99.9902	15.1884
805	53.0475	332.919	22616.3	144.569		0.00443098	15.5799	41.9191	-85.3715	-0.00115328	0.420625		47.3705	279.137	22676.6	144.57	10.2541	3967.63	2672.88	0.11222	197.939		15.9123	43.8085	-86.2178	-0.00118851	2.06117	99.9979	85.2711	29.8751	37.2362	32.1616	14.7222	37.2362	0	99.9933	15.227
810	54.6182	370.105	22479.7	144.564		0.00459591	15.5336	43.2971	-87.9155	-0.00117056	0.439217		48.9579	314.568	22541.8	144.565	10.2711	3967.62	2723.5	0.111	197.95		15.8657	45.1968	-88.775	-0.00119801	2.05004	99.9977	85.3821	30.0742	37.3812	32.3002	14.6141	37.3812	0	99.9962	15.2468
815	56.0396	410.002	22337.7	144.559		0.00475139	15.4839	44.5613	-90.2107	-0.00118229	0.45573		50.3974	352.862	22401.4	144.559	10.2718	3967.62	2774.52	0.10969	197.962		15.8131	46.4552	-91.0755	-0.00120266	2.03821	99.9977	85.3994	30.1765	37.4763	32.3943	14.5995	37.4763	0	99.9989	15.2499
820	57.3319	452.508	22190.7	144.553		0.0048968	15.4286	45.7066	-92.2498	-0.0011885	0.470468		51.7102	393.919	22255.8	144.553	10.2585	3967.63	2825.65	0.108306	197.974		15.7528	47.5807	-93.1131	-0.00120262	2.02576	99.9978	85.3346	30.1939	37.5272	32.4493	14.6668	37.5272	0	100.001	15.2383
825	58.5086	497.484	22039.3	144.546		0.00503156	15.367	46.7287	-94.0272	-0.0011893	0.483645		52.9098	437.606	22105.7	144.547	10.233	3967.66	2876.62	0.106867	197.987		15.6842	48.5715	-94.8832	-0.001198	2.01276	99.9981	85.1993	30.1381	37.5403	32.4704	14.8043	37.5403	0	100.004	15.2142
830	59.5787	544.759	21884.2	144.54		0.00515515	15.2994	47.6242	-95.5393	-0.00118487	0.49542		54.0052	483.756	21951.6	144.541	10.1973	3967.69	2927.2	0.105389	198.001		15.6081	49.4263	-96.3831	-0.00118896	1.99928	99.9984	85.0044	30.0207	37.5213	32.4631	15.0012	37.5213	0	100.006	15.1794
835	60.5486	594.137	21725.8	144.533		0.00526707	15.2262	48.3906	-96.7838	-0.00117542	0.505916		55.0024	532.175	21794.2	144.534	10.1533	3967.74	2977.21	0.103888	198.015		15.5252	50.1446	-97.6119	-0.00117569	1.98539	99.9987	84.7602	29.8523	37.4759	32.4323	15.2471	37.4759	0	100.007	15.1357
840	61.4229	645.395	21564.9	144.527		0.00536689	15.1482	49.0261	-97.7606	-0.00116124	0.51523		55.9059	582.643	21634	144.527	10.1026	3967.79	3026.5	0.102376	198.029		15.4367	50.7267	-98.57	-0.00115839	1.97119	99.9991	84.4761	29.6428	37.4091	32.3826	15.5327	37.4091	0	100.009	15.085
845	62.2049	698.291	21402.1	144.52		0.00545422	15.0664	49.53	-98.4708	-0.00114263	0.523441		56.7186	634.916	21471.6	144.52	10.0467	3967.84	3074.95	0.100866	198.043		15.3437	51.1733	-99.2595	-0.00113731	1.95672	99.9996	84.1606	29.4008	37.3255	32.3178	15.8495	37.3255	0	100.01	15.0287
850	62.8973	752.565	21237.9	144.513		0.0055287	14.9814	49.9022	-98.9172	-0.00111996	0.530615		57.4429	688.736	21307.7	144.513	9.98703	3967.9	3122.46	0.0993692	198.058		15.2472	51.4858	-99.6839	-0.00111272	1.94208	100	83.8209	29.134	37.2291	32.2417	16.1902	37.2291	0	100.011	14.968
855	63.502	807.948	21072.9	144.506		0.00559004	14.894	50.1434	-99.1039	-0.00109361	0.536806		58.0803	743.83	21142.9	144.506	9.92466	3967.96	3168.96	0.0978942	198.073		15.148	51.6662	-99.8478	-0.00108492	1.92732	100.001	83.4637	28.8492	37.1233	32.1572	16.5483	37.1233	0	100.012	14.9042
860	64.0205	864.158	20907.9	144.499		0.00563801	14.8048	50.2551	-99.0364	-0.00106397	0.542058		58.6322	799.917	20977.8	144.499	9.86058	3968.03	3214.4	0.0964486	198.087		15.0472	51.7169	-99.7571	-0.00105425	1.9125	100.001	83.0945	28.5519	37.011	32.0669	16.9182	37.011	0	100.013	14.8383
865	64.4537	920.91	20743.3	144.492		0.0056724	14.7145	50.2393	-98.7212	-0.00103147	0.546407		59.0992	856.707	20813	144.492	9.79563	3968.09	3258.75	0.0950386	198.102		14.9453	51.6408	-99.4188	-0.00102104	1.8977	100.002	82.7181	28.2469	36.8946	31.9729	17.2953	36.8946	0	100.013	14.7711
870	64.8022	977.916	20579.8	144.485		0.00569309	14.6236	50.0989	-98.1659	-0.00099653	0.549881		59.4818	913.909	20649	144.485	9.73049	3968.16	3302	0.093669	198.117		14.843	51.4413	-98.8408	-0.000985667	1.88297	100.002	82.3385	27.9384	36.7761	31.877	17.6755	36.7761	0	100.014	14.7033
875	65.0666	1034.89	20417.9	144.478		0.0057	14.5323	49.8368	-97.3789	-0.00095957	0.552499		59.7802	971.232	20486.6	144.479	9.66574	3968.22	3344.12	0.0923435	198.132		14.7407	51.1221	-98.0317	-0.000948493	1.86836	100.003	81.959	27.6294	36.6571	31.7806	18.0554	36.6571	0	100.014	14.6355
880	65.2467	1091.54	20258.1	144.471		0.00569309	14.441	49.457	-96.3694	-0.000921012	0.554275		59.9944	1028.39	20326.1	144.472	9.60182	3968.29	3385.14	0.0910645	198.146		14.6388	50.6873	-97.0009	-0.000909889	1.85393	100.003	81.5823	27.3226	36.5388	31.6847	18.4324	36.5388	0	100.015	14.5683
885	65.3423	1147.6	20101.1	144.465		0.0056724	14.35	48.9635	-95.1472	-0.000881264	0.555216		60.124	1085.08	20168.2	144.465	9.53911	3968.35	3425.05	0.0898336	198.16		14.5376	50.1412	-95.7584	-0.000870223	1.83973	100.004	81.2108	27.0202	36.4223	31.5903	18.8042	36.4223	0	100.015	14.5019
890	65.3528	1202.79	19947.2	144.458		0.00563801	14.2594	48.3608	-93.7227	-0.000840718	0.555319		60.1682	1141.05	20013.4	144.459	9.47789	3968.41	3463.89	0.0886518	198.174		14.4374	49.4885	-94.3145	-0.000829853	1.8258	100.004	80.8463	26.7238	36.3082	31.4979	19.1689	36.3082	0	100.015	14.4368
895	65.2772	1256.84	19797	144.452		0.00559004	14.1693	47.6536	-92.1067	-0.000799746	0.554575		60.1261	1196.02	19862	144.452	9.41838	3968.47	3501.66	0.087519	198.188		14.3381	48.734	-92.68	-0.000789122	1.81219	100.005	80.49	26.4344	36.1971	31.4079	19.5254	36.1971	0	100.015	14.3732
900	65.1142	1309.51	19650.9	144.446		0.0055287	14.0798	46.8469	-90.31	-0.000758695	0.552969		59.9964	1249.72	19714.7	144.446	9.36074	3968.53	3538.41	0.086435	198.201		14.2399	47.8827	-90.8659	-0.000748354	1.79895	100.005	80.1432	26.1531	36.0893	31.3206	19.8723	36.0893	0	100.016	14.3113
905	64.8622	1360.54	19509.4	144.44		0.00545422	13.9908	45.9459	-88.3439	-0.000717886	0.550476		59.7774	1301.91	19571.8	144.441	9.30509	3968.58	3574.15	0.0853989	198.214		14.1428	46.9397	-88.8834	-0.000707853	1.7861	100.006	79.8066	25.8804	35.9849	31.2363	20.209	35.9849	0	100.016	14.2512
910	64.519	1409.71	19372.8	144.434		0.00536689	13.9024	44.9558	-86.2196	-0.000677611	0.54706		59.467	1352.35	19433.7	144.435	9.25151	3968.64	3608.93	0.0844094	198.226		14.0466	45.9102	-86.7436	-0.000667894	1.77369	100.006	79.4808	25.6167	35.8841	31.1548	20.5349	35.8841	0	100.016	14.193
915	64.082	1456.8	19241.5	144.429		0.00526707	13.8142	43.882	-83.9484	-0.000638128	0.542679		59.0627	1400.81	19300.8	144.43	9.20004	3968.69	3642.76	0.083465	198.238		13.9513	44.7996	-84.4578	-0.000628727	1.76174	100.007	79.1662	25.3621	35.7869	31.0762	20.8496	35.7869	0	100.016	14.1368
920	63.5481	1501.59	19115.9	144.424		0.00515515	13.7263	42.7298	-81.5414	-0.000599665	0.537275		58.5613	1447.07	19173.4	144.424	9.1507	3968.74	3675.7	0.0825641	198.25		13.8567	43.6129	-82.0372	-0.000590572	1.75029	100.007	78.8629	25.1166	35.693	31.0004	21.1528	35.693	0	100.016	14.0827
925	62.9135	1543.9	18996.2	144.419		0.00503156	13.6383	41.5048	-79.0098	-0.000562415	0.530782		57.9592	1490.95	19052	144.42	9.10351	3968.79	3707.76	0.0817049	198.261		13.7624	42.3557	-79.4926	-0.000553615	1.73936	100.007	78.5712	24.8803	35.6026	30.9272	21.4446	35.6026	0	100.016	14.0306
930	62.1736	1583.55	18882.8	144.415		0.0048968	13.55	40.2123	-76.3643	-0.000526537	0.523115		57.2519	1532.24	18936.7	144.415	9.05844	3968.83	3738.99	0.0808855	198.271		13.6682	41.033	-76.835	-0.000518015	1.72899	100.008	78.2909	24.6528	35.5152	30.8564	21.7249	35.5152	0	100.016	13.9805
935	61.3232	1620.36	18775.9	144.41		0.00475139	13.4609	38.8575	-73.6156	-0.000492159	0.514175		56.4343	1570.77	18827.8	144.411	9.01547	3968.87	3769.41	0.0801038	198.281		13.5737	39.65	-74.0748	-0.000483895	1.71918	100.008	78.022	24.4339	35.4308	30.7879	21.9938	35.4308	0	100.016	13.9325
940	60.3557	1654.18	18675.7	144.407		0.00459591	13.3707	37.4459	-70.7741	-0.000459373	0.503842		55.5	1606.39	18725.7	144.407	8.97458	3968.91	3799.05	0.079358	198.29		13.4784	38.2119	-71.2225	-0.00045135	1.70997	100.009	77.7642	24.2234	35.3491	30.7215	22.2515	35.3491	0	100.016	13.8865
945	59.2635	1684.87	18582.5	144.403		0.00443098	13.2787	35.9824	-67.8498	-0.000428243	0.491973		54.4416	1638.95	18630.4	144.403	8.93573	3968.95	3827.95	0.0786461	198.299		13.3818	36.7237	-68.288	-0.000420442	1.70137	100.009	77.5175	24.0209	35.27	30.6569	22.4982	35.27	0	100.016	13.8424
950	58.0375	1712.3	18496.4	144.4		0.00425725	13.1843	34.4722	-64.8528	-0.000398799	0.478398		53.2502	1668.3	18542.2	144.4	8.89888	3968.99	3856.14	0.0779663	198.307		13.283	35.1903	-65.2811	-0.000391204	1.6934	100.009	77.2813	23.8259	35.1931	30.594	22.7343	35.1931	0	100.016	13.8002
955	56.6666	1736.35	18417.6	144.397		0.00407539	13.0866	32.9203	-61.7923	-0.000371046	0.462914		51.9151	1694.33	18461.3	144.397	8.86399	3969.02	3883.65	0.0773167	198.314		13.1812	33.6165	-62.2114	-0.000363643	1.68607	100.009	77.0554	23.6383	35.1183	30.5326	22.9602	35.1183	0	100.016	13.7599
960	55.1371	1756.93	18346.3	144.394		0.00388614	12.9844	31.3314	-58.6777	-0.000344961	0.445281		50.4231	1716.93	18387.8	144.394	8.83104	3969.06	3910.49	0.0766956	198.321		13.0752	32.0072	-59.0878	-0.000337739	1.67939	100.01	76.8394	23.4574	35.0455	30.4725	23.1761	35.0455	0	100.015	13.7213
965	53.4326	1773.93	18282.6	144.392		0.00369023	12.8762	29.7105	-55.5179	-0.000320497	0.425215		48.7581	1736	18321.8	144.392	8.8	3969.09	3936.7	0.0761013	198.327		12.9635	30.3668	-55.9195	-0.000313448	1.67338	100.01	76.6327	23.2831	34.9744	30.4136	23.3827	34.9744	0	100.015	13.6844
970	51.5321	1787.29	18226.4	144.39		0.00348844	12.7601	28.0621	-52.3217	-0.000297586	0.402379		46.9	1751.45	18263.4	144.39	8.77084	3969.12	3962.31	0.0755322	198.332		12.8442	28.7001	-52.715	-0.000290706	1.66804	100.01	76.4348	23.1148	34.9051	30.3559	23.5805	34.9051	0	100.015	13.6491
975	49.4091	1796.93	18178.1	144.388		0.00328156	12.6333	26.3908	-49.0973	-0.000276139	0.37638		44.8232	1763.21	18212.7	144.388	8.74356	3969.15	3987.33	0.0749867	198.337		12.7145	27.0113	-49.4827	-0.00026943	1.66338	100.01	76.245	22.9523	34.8374	30.2994	23.7702	34.8374	0	100.015	13.6152
980	47.0295	1802.79	18137.5	144.387		0.00307041	12.4921	24.7011	-45.8532	-0.000256055	0.346767		42.495	1771.23	18169.9	144.387	8.7182	3969.17	4011.78	0.0744636	198.341		12.5707	25.3051	-46.2308	-0.000249525	1.6594	100.011	76.0624	22.7951	34.7714	30.2442	23.9527	34.7714	0	100.015	13.5826
985	44.3476	1804.84	18104.7	144.385		0.00285583	12.331	22.9975	-42.5972	-0.000237218	0.313041		39.8717	1775.44	18134.8	144.386	8.69482	3969.19	4035.68	0.0739614	198.344		12.4073	23.5856	-42.9674	-0.000230886	1.65612	100.011	75.8856	22.6429	34.7075	30.1907	24.1293	34.7075	0	100.015	13.551
990	41.3017	1803.04	18079.8	144.385		0.00263867	12.142	21.2843	-39.3373	-0.000219504	0.274692		36.8945	1775.81	18107.6	144.385	8.67357	3969.22	4059.06	0.073479	198.346		12.2164	21.8571	-39.7003	-0.000213407	1.65353	100.011	75.7128	22.4954	34.6463	30.1396	24.3018	34.6463	0	100.015	13.5202
995	37.8049	1797.36	18062.7	144.384		0.00241977	11.9126	19.5658	-36.0813	-0.00020279	0.231305		33.4808	1772.32	18088.2	144.385	8.65477	3969.23	4081.92	0.0730152	198.348		11.9855	20.1241	-36.4374	-0.000197002	1.65164	100.011	75.541	22.3522	34.5888	30.0923	24.4733	34.5888	0	100.014	13.4895
1000	33.731	1787.8	18053.4	144.384		0.0022	11.6228	17.8465	-32.8369	-0.000186967	0.182812		29.512	1764.94	18076.6	144.385	8.63907	3969.25	4104.27	0.072569	198.35		11.6948	18.3906	-33.1864	-0.00018165	1.65046	100.011	75.3644	22.213	34.5377	30.0515	24.6494	34.5377	0	100.014	13.4579
1005	28.8905	1774.35	18051.9	144.385		0.00198023	11.2398	16.1306	-29.6119	-0.000171977	0.13009		24.8103	1753.68	18072.9	144.385	8.62802	3969.26	4126.11	0.0721394	198.35		11.3118	16.661	-29.9556	-0.000167563	1.65002	100.011	75.1706	22.0775	34.4986	30.0239	24.8422	34.4986	0	100.013	13.4233
1010	22.9911	1757.03	18058.2	144.385		0.00176133	10.7087	14.4225	-26.4142	-0.000157987	0.0762786		19.103	1738.53	18076.9	144.386	8.62597	3969.26	4147.42	0.0717257	198.35		10.7819	14.9396	-26.7539	-0.000156042	1.65039	100.011	74.9256	21.9455	34.4879	30.0276	25.0848	34.4879	0	100.01	13.3796
1015	15.5887	1735.87	18072.4	144.387		0.00154417	9.94343	12.7266	-23.2528	-0.000146618	0.0291909		11.9776	1719.52	18088.9	144.387	8.65113	3969.24	4168.08	0.0713274	198.348		10.0176	13.2307	-23.5966	-0.000157718	1.65186	100.011	74.4877	21.8167	34.5732	30.1386	25.5129	34.5732	0	100.001	13.3014
1020	6.21484	1710.88	18095	144.39		0.00132959	8.84398	11.0473	-20.1518	-0.000184072	0.00274492		3.00857	1696.67	18109.4	144.39	8.95411	3968.93	4187.39	0.0709449	198.341		8.86075	11.5387	-20.6547	-0.000810721	1.65864	100.009	71.7968	21.6909	35.6819	31.4037	27.9819	35.6819	0	99.7787	12.8209
1025	2.43647	1682.13	18150.6	144.421		0.00111844	7.39649	9.38926	-17.4278	-0.000221272	0.000241147		0.0587768	1670.02	18164.9	144.422	16.1792	3961.71	4169.37	0.070622	198.223		3.74893	9.86939	-29.3652	-0.00116762	1.77739	99.9485	21.0824	21.5743	60.8687	59.6083	78.5888	43.1485	35.4402	99.6712	3.76472
1030	1.8663	1649.61	18234.8	144.432		0.000911564	6.02961	7.75766	-14.5324	-0.000210866	0.000120588		0.0304451	1639.58	18247.3	144.432	17.5105	3960.38	4124.6	0.0704825	198.195		2.23019	8.24992	-27.0086	2.52374e-05	1.80458	99.9374	12.5357	21.5183	65.1179	64.3672	87.1991	43.0366	44.1625	99.7348	2.23852
1035	1.35191	1613.33	18336.3	144.444		0.000709772	4.69571	6.15724	-11.6895	-0.000196885	5.21496e-05		0.0152557	1605.31	18346.9	144.444	18.4491	3959.44	4071.78	0.0705279	198.173		1.21366	6.68069	-23.2509	0.00101413	1.82715	99.9296	6.8218	21.5173	68.0023	67.5925	92.97	43.0346	49.9355	99.7918	1.21818
1040	0.896303	1573.27	18454.9	144.456		0.000513862	3.40032	4.59277	-8.90209	-0.000179248	1.79135e-05		0.00707275	1567.22	18463.4	144.456	19.0724	3958.82	4013.88	0.0707423	198.154		0.590224	5.16101	-18.4438	0.00171657	1.84638	99.9244	3.31869	21.5658	69.8239	69.6231	96.5162	43.1317	53.3845	99.8349	0.592624
1045	0.506508	1529.44	18590.2	144.468		0.000324606	2.1487	3.0691	-6.17383	-0.000158012	4.0619e-06		0.00281646	1525.31	18596.4	144.468	19.4746	3958.41	3953.09	0.0711058	198.136		0.241296	3.68933	-12.9713	0.00214844	1.86369	99.921	1.358	21.6574	70.9101	70.8262	98.5052	43.3149	55.1904	99.8632	0.242501
1050	0.192889	1481.88	18741.8	144.482		0.000142752	0.94586	1.5911	-3.50929	-0.000133309	3.30068e-07		0.000768696	1479.6	18745.4	144.481	19.7393	3958.15	3890.94	0.071598	198.12		0.0666422	2.26417	-7.16201	0.00237021	1.88034	99.9188	0.376233	21.7852	71.5369	71.5115	99.5032	43.5705	55.9327	99.8795	0.0671844
1055	0	1430.88	18908.9	144.494		0	0	0.4084	-1.36402	-5.38979e-05	0		0	1430.14	18910	144.494	19.9238	3957.96	3828.34	0.0721996	198.103		0	1.01664	-1.96852	-3.27893e-05	1.89712	99.9173	0	21.9428	71.8899	71.8869	99.8942	43.8855	56.0086	99.8942	0
1060	0	1379.7	19079.5	144.501		0	0	0.410844	-1.36655	-5.67823e-05	0		0	1378.94	19080.6	144.501	20.0563	3957.83	3765.96	0.0728935	198.086		0	1.05661	-2.01122	-9.02053e-05	1.91373	99.9162	0	22.1252	72.071	72.068	99.8916	44.2504	55.6412	99.8916	0
1065	0	1328.15	19250.5	144.508		0	0	0.414049	-1.36973	-5.72841e-05	0		0	1327.37	19251.6	144.508	20.1964	3957.69	3704.01	0.0736652	198.07		0	1.09614	-2.0507	-8.63628e-05	1.93046	99.915	0	22.3283	72.2729	72.2699	99.8892	44.6565	55.2327	99.8892	0
1070	0	1276.17	19422	144.515		0	0	0.417671	-1.37333	-5.77338e-05	0		0	1275.37	19423.1	144.515	20.3427	3957.55	3642.54	0.0745031	198.053		0	1.13081	-2.08533	-8.3481e-05	1.94731	99.9138	0	22.548	72.4915	72.4885	99.887	45.096	54.7909	99.887	0
1075	0	1223.72	19593.9	144.522		0	0	0.421623	-1.37725	-5.81403e-05	0		0	1222.91	19595	144.522	20.4943	3957.39	3581.58	0.0753982	198.036		0	1.16175	-2.11622	-8.13233e-05	1.96427	99.9125	0	22.7811	72.7235	72.7205	99.8848	45.5622	54.3226	99.8848	0
1080	0	1170.75	19766.3	144.53		0	0	0.425835	-1.38144	-5.85096e-05	0		0	1169.93	19767.4	144.53	20.6503	3957.24	3521.16	0.0763434	198.019		0	1.18978	-2.14422	-7.97077e-05	1.98132	99.9112	0	23.0247	72.9661	72.963	99.8828	46.0494	53.8334	99.8828	0
1085	0	1117.25	19939.2	144.537		0	0	0.430246	-1.38583	-5.88454e-05	0		0	1116.41	19940.4	144.537	20.8101	3957.08	3461.29	0.0773331	198.002		0	1.21554	-2.16993	-7.84929e-05	1.99847	99.9099	0	23.2764	73.2168	73.2137	99.8809	46.5527	53.3282	99.8809	0
1090	0	1063.18	20112.8	144.544		0	0	0.434805	-1.39037	-5.91491e-05	0		0	1062.33	20113.9	144.544	20.9729	3956.92	3401.99	0.0783631	197.984		0	1.23947	-2.19382	-7.75671e-05	2.01571	99.9086	0	23.5338	73.4733	73.4702	99.879	47.0675	52.8115	99.879	0
1095	0	1008.54	20286.8	144.552		0	0	0.439463	-1.39501	-5.94202e-05	0		0	1007.68	20288	144.552	21.138	3956.75	3343.27	0.0794299	197.967		0	1.26189	-2.2162	-7.68396e-05	2.03302	99.9072	0	23.7948	73.7334	73.7303	99.8773	47.5895	52.2878	99.8773	0
1100	0	953.316	20461.5	144.559		0	0	0.444171	-1.3997	-5.96558e-05	0		0	952.44	20462.7	144.559	21.3047	3956.58	3285.14	0.080531	197.95		0	1.28304	-2.2373	-7.62346e-05	2.05041	99.9058	0	24.0571	73.9949	73.9918	99.8757	48.1142	51.7615	99.8757	0
1105	0	897.5	20636.8	144.567		0	0	0.448882	-1.4044	-5.98508e-05	0		0	896.612	20637.9	144.567	21.4722	3956.42	3227.6	0.0816644	197.932		0	1.30303	-2.25725	-7.56849e-05	2.06785	99.9044	0	24.3184	74.2555	74.2524	99.8742	48.6368	51.2374	99.8742	0
1110	0	841.098	20812.6	144.574		0	0	0.453541	-1.40905	-5.99968e-05	0		0	840.198	20813.8	144.574	21.6396	3956.25	3170.64	0.0828285	197.915		0	1.32191	-2.2761	-7.51266e-05	2.08533	99.903	0	24.5759	74.5124	74.5092	99.8729	49.1518	50.7211	99.8729	0
1115	0	784.119	20989	144.582		0	0	0.458086	-1.41358	-6.00813e-05	0		0	783.209	20990.2	144.582	21.8057	3956.08	3114.25	0.0840223	197.897		0	1.33966	-2.29381	-7.44939e-05	2.10285	99.9016	0	24.8264	74.7624	74.7592	99.8719	49.6528	50.2191	99.8719	0
1120	0	726.584	21166	144.589		0	0	0.46244	-1.41792	-6.00865e-05	0		0	725.664	21167.2	144.589	21.9692	3955.92	3058.41	0.0852451	197.88		0	1.35618	-2.31029	-7.37122e-05	2.12037	99.9003	0	25.0658	75.0014	74.9983	99.8712	50.1317	49.7395	99.8712	0
1125	0	668.521	21343.5	144.597		0	0	0.466506	-1.42199	-5.99859e-05	0		0	667.592	21344.7	144.597	22.1282	3955.76	3003.08	0.0864967	197.862		0	1.37126	-2.32535	-7.26892e-05	2.13788	99.8989	0	25.289	75.2244	75.2213	99.8709	50.578	49.2928	99.8709	0
1130	0	609.975	21521.5	144.604		0	0	0.470156	-1.42563	-5.97411e-05	0		0	609.037	21522.7	144.604	22.2802	3955.61	2948.23	0.0877769	197.845		0	1.38461	-2.33867	-7.13018e-05	2.15533	99.8977	0	25.489	75.4245	75.4214	99.8711	50.9779	48.8932	99.8711	0
1135	0	551.007	21699.9	144.612		0	0	0.473213	-1.4287	-5.9294e-05	0		0	550.062	21701.1	144.612	22.4217	3955.47	2893.8	0.0890862	197.827		0	1.39575	-2.34979	-6.93749e-05	2.17268	99.8965	0	25.6562	75.5923	75.5892	99.8722	51.3123	48.5599	99.8722	0
1140	0	491.706	21878.6	144.619		0	0	0.475427	-1.43093	-5.85548e-05	0		0	490.757	21879.8	144.619	22.5479	3955.34	2839.68	0.0904253	197.81		0	1.40398	-2.35801	-6.66452e-05	2.18984	99.8954	0	25.777	75.7142	75.7112	99.8745	51.554	48.3205	99.8745	0
1145	0	432.2	22057.6	144.626		0	0	0.47643	-1.43196	-5.73801e-05	0		0	431.248	22058.8	144.626	22.6514	3955.24	2785.77	0.0917955	197.793		0	1.40826	-2.36229	-6.26963e-05	2.20672	99.8946	0	25.8314	75.7707	75.7677	99.8786	51.6629	48.2157	99.8786	0
1150	0	372.672	22236.5	144.633		0	0	0.475661	-1.43124	-5.55312e-05	0		0	371.721	22237.7	144.633	22.7213	3955.17	2731.86	0.0931986	197.777		0	1.40694	-2.36101	-5.68371e-05	2.22314	99.894	0	25.7889	75.7316	75.7287	99.8854	51.5778	48.3076	99.8854	0
1155	0	313.396	22415.3	144.64		0	0	0.472223	-1.42789	-5.25928e-05	0		0	312.451	22416.5	144.64	22.7397	3955.15	2677.7	0.0946375	197.761		0	1.39741	-2.35155	-4.78606e-05	2.23886	99.8938	0	25.6004	75.5488	75.546	99.8966	51.2009	48.6958	99.8966	0
1160	0	254.789	22593.3	144.646		0	0	0.464616	-1.42043	-4.7804e-05	0		0	253.859	22594.5	144.646	22.6775	3955.21	2622.87	0.0961165	197.747		0	1.37525	-2.32952	-3.35466e-05	2.25343	99.8944	0	25.184	75.1417	75.1392	99.9154	50.368	49.5475	99.9154	0
1165	0	197.523	22770.1	144.652		0	0	0.45019	-1.40626	-3.97057e-05	0		0	196.621	22771.3	144.652	22.4829	3955.41	2566.7	0.097642	197.734		0	1.33264	-2.28713	-9.61558e-06	2.2661	99.896	0	24.3946	74.3684	74.3664	99.9476	48.7892	51.1584	99.9476	0
1170	0	142.724	22944.4	144.656		0	0	0.424032	-1.38055	-2.54384e-05	0		0	141.875	22945.6	144.656	22.0618	3955.83	2508.07	0.0992244	197.725		0	1.25504	-2.20992	3.23279e-05	2.27548	99.8995	0	22.9634	72.9657	72.9644	100.004	45.9269	54.0776	100.004	0
1175	0	92.3769	23114.4	144.658		0	0	0.376957	-1.33428	5.39602e-08	0		0	91.6221	23115.5	144.658	21.2412	3956.65	2444.99	0.10088	197.721		0	1.11521	-2.07073	0.000106923	2.27901	99.9063	0	20.3878	70.4404	70.4405	100.105	40.7756	59.3296	100.105	0
1180	0	49.9646	23276.5	144.655		0	0	0.294504	-1.25305	3.98754e-05	0		0	49.3751	23277.5	144.655	19.758	3958.13	2374.02	0.102639	197.727		0	0.870273	-1.82656	0.00022114	2.27258	99.9187	0	15.8813	66.0106	66.0128	100.258	31.7626	68.4959	100.258	0
1185	0	20.4557	23425.9	144.648		0	0	0.173458	-1.13275	6.60809e-05	0		0	20.1087	23426.8	144.648	17.5774	3960.31	2290.31	0.104549	197.745		0	0.511392	-1.46785	0.000285141	2.25483	99.9369	0	9.2981	59.4729	59.4765	100.35	18.5962	81.7533	100.35	0
1190	0	6.05611	23560.2	144.642		0	0	0.0655908	-1.02375	2.86586e-05	0		0	5.92494	23560.9	144.642	15.6615	3962.23	2192	0.106676	197.761		0	0.193022	-1.1491	0.000158576	2.23886	99.9528	0	3.49138	53.591	53.5926	100.199	6.98276	93.2165	100.199	0
1195	0	1.43439	23684.5	144.641		0	0	0.0172778	-0.974149	-1.54812e-05	0		0	1.3998	23685.2	144.641	14.8278	3963.06	2084.54	0.109075	197.763		0	0.0509147	-1.00705	2.54027e-05	2.23733	99.9598	0	0.916187	50.9333	50.9325	100.034	1.83237	98.2018	100.034	0
1200	0.202932	2.6058	23797.9	144.639		0.000142752	0.941371	1.38102	-3.79303	-3.90885e-05	3.76635e-07		0.00121906	0.98278	23801.3	144.64	14.6808	3963.21	1974.36	0.111769	197.755		0.0908797	1.12237	-5.95069	-0.00257727	2.24501	99.961	0.503924	0.664414	50.3821	50.3501	99.4353	1.32883	98.1065	99.9392	0.0899863
1205	0.535762	6.56022	23895.4	144.638		0.000324606	2.14289	3.16223	-7.46953	-0.000104098	4.70036e-06		0.00451838	2.75301	23902	144.639	14.8711	3963.02	1866.61	0.114752	197.744		0.333818	2.75203	-12.4964	-0.00228312	2.2561	99.9594	1.85876	1.848	50.8808	50.7682	98.0655	3.696	94.3695	99.9243	0.331922
1210	0.94206	11.2935	23978.3	144.637		0.000513862	3.39341	5.02008	-11.3286	-0.000163696	2.03893e-05		0.0109848	5.18568	23988	144.638	14.9934	3962.9	1764.18	0.118003	197.735		0.795093	4.49879	-18.7428	-0.00174207	2.26459	99.9584	4.43268	3.42475	51.1854	50.9204	95.5213	6.8495	88.6718	99.954	0.791551
1215	1.40865	16.4605	24046.3	144.636		0.000709772	4.68784	6.94242	-15.3441	-0.00022346	5.80324e-05		0.0226549	7.95278	24058.8	144.636	14.8817	3963.01	1669.2	0.121489	197.732		1.56437	6.34659	-24.3637	-0.000957904	2.26787	99.9593	8.72542	5.15389	50.7945	50.275	91.2813	10.3078	80.9735	100.007	1.55811
1220	1.92805	21.9948	24098.8	144.634		0.000911564	6.02084	8.92044	-19.4918	-0.000283909	0.000131238		0.0430629	10.9986	24114.2	144.634	14.4434	3963.45	1584.11	0.125169	197.736		2.72397	8.28934	-29.0607	2.96266e-06	2.26441	99.963	15.1931	6.98348	49.4242	48.521	84.8815	13.967	70.9146	100.075	2.71305
1225	2.49791	27.8894	24135.5	144.631		0.00111844	7.38679	10.9458	-23.7468	-0.000344693	0.000257272		0.0790496	14.3264	24153.6	144.631	13.6392	3964.25	1511.7	0.128989	197.747		4.31796	10.3225	-32.6512	0.00098164	2.25344	99.9697	24.0711	8.89742	46.9351	45.5046	76.0753	17.7948	58.2805	100.146	4.29841
1230	3.12472	34.1552	24155.9	144.627		0.00132959	8.7797	13.01	-28.083	-0.000405509	0.000460378		0.145912	17.9576	24176.8	144.627	12.5097	3965.38	1454.76	0.132875	197.765		6.31447	12.4403	-35.1838	0.00172463	2.23547	99.9791	35.1497	10.8849	43.4123	41.3234	65.0548	21.7698	43.2851	100.205	6.27674
1235	3.83899	40.8127	24160	144.623		0.00154417	10.1928	15.1045	-32.4743	-0.000466873	0.000786013		0.284162	21.9243	24183.5	144.623	11.2052	3966.68	1415.52	0.136738	197.787		8.57036	14.6342	-37.0479	0.00191439	2.21289	99.99	47.5288	12.9333	39.2817	36.4562	52.6968	25.8666	26.8302	100.226	8.48729
1240	4.75071	47.8921	24147.7	144.619		0.00176133	11.6172	17.2204	-36.8966	-0.000532179	0.00136705		0.618305	26.2691	24174	144.62	10.0099	3967.88	1394.67	0.140475	197.809		10.8161	16.8928	-39.0217	0.00128811	2.19051	99.9999	59.3691	15.0264	35.4331	31.9022	40.8135	30.0528	10.7607	100.183	10.6016
1245	6.20148	55.4348	24120.1	144.616		0.00198023	13.0356	19.349	-41.3322	-0.000606846	0.00272965		1.51165	31.0469	24149.4	144.617	9.27933	3968.61	1390.39	0.143985	197.825		12.7566	19.2017	-41.9645	0.000171993	2.17468	100.006	68.2585	17.1447	33.0572	28.9954	31.825	33.0572	0	100.084	12.189
1250	8.83211	63.4953	24079.4	144.615		0.0022	14.4059	21.4812	-45.7649	-0.00068435	0.00681716		3.62458	36.3259	24111.6	144.615	9.09461	3968.79	1398.82	0.147189	197.833		14.3441	21.546	-45.9106	-0.00053073	2.16718	100.008	73.5916	19.2677	32.4747	28.0942	26.4139	32.4747	0	100.006	13.1414
1255	13.1049	72.1413	24027.7	144.614		0.00241977	15.6216	23.6078	-50.1681	-0.000756298	0.0187885		7.44652	42.1874	24063.1	144.615	9.21367	3968.68	1416.71	0.150031	197.836		15.6547	23.9108	-50.2656	-0.000799083	2.16404	100.007	76.9138	21.3751	32.9038	28.3252	23.0574	32.9038	0	99.9712	13.7346
1260	18.7843	81.453	23966.5	144.614		0.00263867	16.4916	25.7196	-54.513	-0.000823534	0.0465554		12.8031	48.7258	24004.9	144.614	9.44846	3968.44	1442.49	0.152477	197.838		16.5924	26.2808	-54.6894	-0.000924636	2.16212	100.005	79.4076	23.4462	33.7212	28.9939	20.5499	33.7212	0	99.9575	14.1799
1265	24.9871	91.5247	23896.5	144.613		0.00285583	16.8781	27.8075	-58.7739	-0.000887494	0.0929988		18.859	56.0496	23937.9	144.614	9.72232	3968.17	1475.4	0.154498	197.84		17.0397	28.6399	-59.0685	-0.00101098	2.16014	100.002	81.5271	25.4591	34.6713	29.818	18.4245	34.6713	0	99.9517	14.5584
1270	30.7479	102.465	23818	144.612		0.00307041	16.8801	29.8622	-62.9277	-0.000948416	0.149547		24.6132	64.2821	23862.4	144.613	10.0049	3967.88	1514.96	0.156073	197.842		17.0949	30.9717	-63.3553	-0.00108233	2.15762	100	83.4235	27.3908	35.6537	30.6876	16.5258	35.6537	0	99.9493	14.8971
1275	35.5638	114.399	23731.4	144.611		0.00328156	16.7322	31.8744	-66.9529	-0.00100602	0.204266		29.4777	73.5623	23778.7	144.611	10.2815	3967.61	1560.74	0.157189	197.846		16.9927	33.2592	-67.5183	-0.00114411	2.15436	99.9977	85.1448	29.218	36.6201	31.5517	14.8042	36.6201	0	99.949	15.2044
1280	39.4087	127.466	23637.1	144.609		0.00348844	16.5963	33.8349	-70.829	-0.00105987	0.251066		33.3674	84.0445	23687.1	144.609	10.5434	3967.35	1612.31	0.157834	197.85		16.8976	35.4855	-71.5311	-0.00119743	2.15024	99.9955	86.7015	30.9178	37.5421	32.3811	13.2486	37.5421	0	99.9501	15.4824
1285	42.4721	141.821	23535.2	144.606		0.00369023	16.5235	35.7345	-74.5369	-0.00110948	0.289401		36.4533	95.8968	23587.8	144.607	10.7843	3967.1	1669.15	0.158008	197.855		16.8616	37.6339	-75.3699	-0.00124241	2.14519	99.9935	88.0901	32.4682	38.3994	33.1559	11.8623	38.3994	0	99.9523	15.7304
1290	44.9688	157.627	23426.1	144.603		0.00388614	16.5069	37.5643	-78.0588	-0.00115439	0.32087		38.9526	109.298	23481.3	144.604	10.9991	3966.89	1730.72	0.157716	197.861		16.8778	39.6886	-79.0127	-0.00127904	2.13916	99.9917	89.3026	33.85	39.1765	33.8611	10.653	39.1765	0	99.9556	15.9469
1295	47.0688	175.057	23310.2	144.6		0.00407539	16.5238	39.3154	-81.3783	-0.00119418	0.347259		41.0433	124.433	23367.8	144.601	11.1843	3966.7	1796.42	0.15697	197.868		16.923	41.635	-82.4395	-0.00130744	2.13212	99.9901	90.331	35.0472	39.8616	34.4851	9.62863	39.8616	0	99.9597	16.1305
1300	48.8896	194.283	23187.8	144.596		0.00425725	16.5537	40.9794	-84.4805	-0.00122849	0.369951		42.8507	141.487	23247.5	144.597	11.3369	3966.55	1865.62	0.155792	197.876		16.9758	43.4601	-85.6326	-0.0013279	2.12408	99.9889	91.1699	36.0484	40.4457	35.0194	8.79451	40.4457	0	99.9644	16.2803
1305	50.5078	215.472	23059.3	144.592		0.00443098	16.5817	42.5481	-87.352	-0.00125705	0.389892		44.4568	160.636	23121	144.593	11.4553	3966.43	1937.66	0.154211	197.885		17.0212	45.1529	-88.5768	-0.0013409	2.11503	99.9879	91.8173	36.8474	40.9235	35.4589	8.15232	40.9235	0	99.9697	16.396
1310	51.9721	238.773	22925	144.587		0.00459591	16.5988	44.0139	-89.9812	-0.00127965	0.407705		45.9135	182.042	22988.6	144.588	11.5392	3966.35	2011.87	0.152262	197.895		17.0496	46.7045	-91.2593	-0.00134706	2.10501	99.9872	92.2757	37.4435	41.2932	35.8015	7.69949	41.2932	0	99.9752	16.4778
1315	53.3134	264.315	22785.4	144.582		0.00475139	16.5996	45.3698	-92.3583	-0.00129619	0.423796		47.2536	205.842	22850.7	144.583	11.589	3966.3	2087.59	0.149984	197.906		17.0559	48.1081	-93.6703	-0.00134705	2.09405	99.9868	92.5517	37.8418	41.5564	36.0484	7.42909	41.5564	0	99.9808	16.5271
1320	54.5513	292.193	22641	144.576		0.0048968	16.5819	46.6092	-94.4751	-0.00130664	0.438432		48.4977	232.138	22707.8	144.577	11.6064	3966.28	2164.19	0.147423	197.918		17.0381	49.3592	-95.8024	-0.00134155	2.08223	99.9866	92.656	38.0526	41.7177	36.2037	7.33025	41.7177	0	99.9862	16.5457
1325	55.6983	322.469	22492.1	144.57		0.00503156	16.5451	47.7267	-96.3254	-0.00131107	0.451793		49.6583	260.998	22560.2	144.571	11.594	3966.29	2241.09	0.144626	197.93		16.9961	50.4552	-97.6506	-0.0013312	2.06961	99.9867	92.6027	38.0902	41.7846	36.2739	7.38879	41.7846	0	99.9914	16.5362
1330	56.7618	355.157	22339.4	144.564		0.00515515	16.4898	48.7175	-97.9046	-0.00130963	0.464		50.7427	292.441	22408.6	144.565	11.555	3966.33	2317.75	0.141642	197.944		16.9312	51.3952	-99.2126	-0.00131656	2.05629	99.987	92.4082	37.9724	41.7664	36.2674	7.58808	41.7664	0	99.9963	16.5015
1335	57.7466	390.229	22183.3	144.557		0.00526707	16.4175	49.5775	-99.2102	-0.00130254	0.475138		51.7548	326.444	22253.4	144.558	11.4929	3966.4	2393.7	0.138517	197.958		16.8453	52.1798	-100.488	-0.00129809	2.04235	99.9876	92.0906	37.719	41.674	36.194	7.90997	41.674	0	100.001	16.4448
1340	58.6548	427.612	22024.4	144.551		0.00536689	16.3299	50.3039	-100.241	-0.00129007	0.485265		52.6962	362.933	22095.2	144.552	11.4115	3966.48	2468.53	0.135299	197.972		16.741	52.8106	-101.478	-0.00127619	2.02789	99.9882	91.6687	37.3509	41.5187	36.064	8.33564	41.5187	0	100.004	16.3694
1345	59.4873	467.186	21863.2	144.544		0.00545422	16.2292	50.8946	-100.998	-0.00127257	0.494422		53.5669	401.793	21934.6	144.545	11.3146	3966.57	2541.91	0.132031	197.987		16.6213	53.2902	-102.186	-0.00125117	2.01301	99.989	91.1612	36.8888	41.312	35.8876	8.84643	41.312	0	100.008	16.2788
1350	60.2441	508.793	21700.4	144.537		0.0055287	16.1176	51.3485	-101.484	-0.00125041	0.502639		54.366	442.861	21772.1	144.537	11.2058	3966.68	2613.55	0.128751	198.002		16.4889	53.622	-102.616	-0.00122333	1.99781	99.9899	90.5859	36.3527	41.065	35.6749	9.42446	41.065	0	100.01	16.1761
1355	60.9243	552.233	21536.5	144.529		0.00559004	15.9973	51.6653	-101.702	-0.00122403	0.509936		55.092	485.941	21608.3	144.53	11.0884	3966.8	2683.26	0.125494	198.018		16.3466	53.8098	-102.775	-0.00119289	1.98239	99.9909	89.9596	35.7613	40.7878	35.435	10.0531	40.7878	0	100.013	16.0642
1360	61.5269	597.279	21372.1	144.522		0.00563801	15.8703	51.8459	-101.657	-0.00119385	0.516329		55.7427	530.8	21443.9	144.523	10.9654	3966.92	2750.88	0.122291	198.033		16.1971	53.8578	-102.67	-0.00116011	1.96683	99.992	89.2972	35.1311	40.4897	35.1764	10.7172	40.4897	0	100.014	15.9459
1365	62.0505	643.673	21207.8	144.515		0.0056724	15.7385	51.8916	-101.357	-0.00116035	0.521829		56.3162	577.178	21279.4	144.516	10.8393	3967.05	2816.3	0.119167	198.049		16.0427	53.7705	-102.308	-0.00112522	1.95122	99.993	88.6123	34.4769	40.1787	34.9062	11.4036	40.1787	0	100.016	15.8236
1370	62.4935	691.137	21044.2	144.508		0.00569309	15.6036	51.8046	-100.808	-0.00112399	0.526442		56.8103	624.795	21115.4	144.508	10.7122	3967.18	2879.47	0.116141	198.064		15.8854	53.5527	-101.699	-0.00108846	1.93565	99.9941	87.9162	33.8112	39.8616	34.6305	12.1007	39.8616	0	100.017	15.6993
1375	62.8544	739.379	20881.9	144.5		0.0057	15.4669	51.5879	-100.019	-0.00108523	0.530173		57.2228	673.354	20952.5	144.501	10.5861	3967.3	2940.37	0.11323	198.08		15.7269	53.2092	-100.852	-0.0010501	1.92017	99.9951	87.2187	33.1446	39.544	34.3545	12.7989	39.544	0	100.018	15.5748
1380	63.1315	788.094	20721.4	144.493		0.00569309	15.3296	51.245	-98.9994	-0.00104454	0.533021		57.5517	722.544	20791.3	144.494	10.4621	3967.43	2999.01	0.110445	198.095		15.5688	52.7451	-99.7768	-0.0010104	1.90487	99.9961	86.5279	32.4854	39.2306	34.0821	13.4903	39.2306	0	100.018	15.4514
1385	63.3231	836.975	20563.3	144.486		0.0056724	15.1928	50.78	-97.7594	-0.00100237	0.534982		57.7949	772.052	20632.3	144.487	10.3416	3967.55	3055.43	0.107793	198.11		15.4122	52.1654	-98.4842	-0.000969646	1.88979	99.9972	85.8502	31.8405	38.9246	33.8165	14.1683	38.9246	0	100.018	15.3304
1390	63.4275	885.709	20408.1	144.48		0.00563801	15.0573	50.1974	-96.3094	-0.000959135	0.536047		57.9502	821.562	20476.1	144.48	10.2252	3967.66	3109.68	0.105279	198.125		15.258	51.4755	-96.9853	-0.000928133	1.87501	99.9981	85.1905	31.2148	38.6289	33.56	14.8282	38.6289	0	100.019	15.2126
1395	63.4429	933.99	20256.3	144.473		0.00559004	14.9235	49.502	-94.6606	-0.000915254	0.536203		58.0158	870.758	20323.1	144.474	10.1135	3967.78	3161.83	0.102905	198.139		15.1068	50.6806	-95.2912	-0.000886147	1.86057	99.9991	84.5527	30.6122	38.3452	33.3142	15.466	38.3452	0	100.019	15.0987
1400	63.3671	981.514	20108.4	144.467		0.0055287	14.7918	48.699	-92.8243	-0.000871102	0.53543		57.9893	919.331	20174	144.467	10.007	3967.88	3211.96	0.100669	198.153		14.9591	49.7859	-93.4133	-0.000843974	1.84651	99.9999	83.9393	30.0351	38.0748	33.0802	16.0793	38.0748	0	100.019	14.9892
1405	63.198	1027.99	19964.9	144.46		0.00545422	14.6626	47.794	-90.812	-0.000827029	0.533702		57.8685	966.982	20029	144.461	9.90575	3967.98	3260.17	0.0985684	198.167		14.8151	48.797	-91.3631	-0.00080189	1.83288	100.001	83.3522	29.4851	37.8182	32.8586	16.6663	37.8182	0	100.019	14.8843
1410	62.933	1073.13	19826.2	144.455		0.00536689	14.536	46.7924	-88.6355	-0.00078335	0.530983		57.6509	1013.42	19888.8	144.455	9.80994	3968.08	3306.53	0.0965995	198.18		14.6749	47.719	-89.1521	-0.000760159	1.81972	100.002	82.7924	28.9628	37.5758	32.6494	17.226	37.5758	0	100.018	14.7844
1415	62.5694	1116.66	19692.7	144.449		0.00526707	14.4118	45.7001	-86.3064	-0.000740349	0.527229		57.3335	1058.36	19753.6	144.449	9.71951	3968.17	3351.15	0.0947567	198.193		14.5383	46.5576	-86.792	-0.000719022	1.80706	100.002	82.2602	28.4684	37.3474	32.4526	17.7579	37.3474	0	100.018	14.6893
1420	62.1039	1158.34	19564.7	144.444		0.00515515	14.2899	44.5228	-83.8363	-0.000698273	0.522386		56.9133	1101.55	19623.9	144.444	9.63437	3968.25	3394.12	0.093034	198.205		14.4053	45.3179	-84.294	-0.000678701	1.79493	100.003	81.7556	28.0015	37.1327	32.2679	18.2623	37.1327	0	100.018	14.5992
1425	61.5324	1197.91	19442.7	144.438		0.00503156	14.1701	43.2663	-81.2368	-0.000657334	0.516387		56.3863	1142.73	19500	144.439	9.55437	3968.33	3435.52	0.0914247	198.217		14.2754	44.0054	-81.6695	-0.000639389	1.78336	100.004	81.2781	27.5613	36.931	32.0946	18.7395	36.931	0	100.018	14.514
1430	60.8507	1235.14	19326.8	144.434		0.0048968	14.0521	41.9364	-78.5191	-0.000617707	0.50915		55.7483	1181.67	19382.2	144.434	9.47932	3968.41	3475.45	0.0899219	198.228		14.1483	42.6253	-78.9294	-0.000601255	1.77238	100.004	80.827	27.1466	36.7418	31.9321	19.1904	36.7418	0	100.017	14.4334
1435	60.0532	1269.83	19217.5	144.429		0.00475139	13.9354	40.5389	-75.6943	-0.000579533	0.500577		54.994	1218.15	19270.9	144.43	9.409	3968.48	3513.99	0.0885186	198.238		14.0234	41.183	-76.0847	-0.000564437	1.762	100.005	80.4013	26.7563	36.5642	31.7797	19.6159	36.5642	0	100.017	14.3574
1440	59.1337	1301.78	19114.9	144.425		0.00459591	13.8194	39.0795	-72.7733	-0.000542918	0.490548		54.1173	1251.96	19166.2	144.425	9.34319	3968.55	3551.22	0.087208	198.248		13.9001	39.6836	-73.1458	-0.000529042	1.75225	100.005	79.9999	26.3889	36.3974	31.6367	20.0171	36.3974	0	100.017	14.2857
1445	58.0845	1330.81	19019.3	144.421		0.00443098	13.7034	37.5638	-69.7665	-0.000507935	0.478923		53.1108	1282.93	19068.5	144.422	9.28165	3968.61	3587.22	0.0859832	198.257		13.7776	38.1321	-70.1231	-0.000495151	1.74314	100.006	79.6215	26.043	36.2406	31.5023	20.3952	36.2406	0	100.017	14.2181
1450	56.8964	1356.75	18930.9	144.418		0.00425725	13.5866	35.9971	-66.6841	-0.000474625	0.465532		51.9656	1310.87	18978	144.418	9.22415	3968.66	3622.07	0.0848379	198.265		13.655	36.5337	-67.0265	-0.000462812	1.7347	100.006	79.265	25.7171	36.0929	31.3757	20.7515	36.0929	0	100.016	14.1545
1455	55.5583	1379.46	18849.9	144.415		0.00407539	13.468	34.385	-63.5362	-0.000443	0.450173		50.6711	1335.63	18894.7	144.415	9.17048	3968.72	3655.81	0.0837657	198.273		13.5312	34.8932	-63.8658	-0.000432047	1.72692	100.007	78.929	25.4098	35.9535	31.2562	21.0873	35.9535	0	100.016	14.0945
1460	54.0565	1398.8	18776.4	144.412		0.00388614	13.3462	32.7327	-60.3322	-0.000413044	0.432608		49.2139	1357.07	18819	144.412	9.12043	3968.77	3688.53	0.0827609	198.28		13.4048	33.2155	-60.6504	-0.000402853	1.71983	100.007	78.6121	25.1197	35.8217	31.1432	21.4039	35.8217	0	100.016	14.0379
1465	52.374	1414.65	18710.6	144.409		0.00369023	13.2195	31.0453	-57.0814	-0.000384717	0.412551		47.5777	1375.07	18750.9	144.41	9.0738	3968.81	3720.27	0.081818	198.287		13.2741	31.5055	-57.3893	-0.000375199	1.71343	100.008	78.313	24.8454	35.6968	31.036	21.7029	35.6968	0	100.016	13.9845
1470	50.4895	1426.91	18652.5	144.407		0.00348844	13.0859	29.3278	-53.793	-0.000357955	0.389669		45.7421	1389.52	18690.5	144.407	9.03042	3968.86	3751.09	0.080932	198.292		13.1369	29.7677	-54.0916	-0.000349035	1.70773	100.008	78.0301	24.5855	35.5783	30.9342	21.9855	35.5783	0	100.016	13.934
1475	48.3758	1435.49	18602.3	144.405		0.00328156	12.9422	27.5853	-50.4756	-0.000332676	0.363571		43.6808	1400.32	18638	144.406	8.99017	3968.9	3781.04	0.0800981	198.297		12.9902	28.0068	-50.7657	-0.000324293	1.70274	100.008	77.7621	24.3389	35.4656	30.8373	22.2533	35.4656	0	100.015	13.8861
1480	45.9973	1440.31	18560	144.404		0.00307041	12.7844	25.8224	-47.1378	-0.000308782	0.333815		41.3598	1407.38	18593.3	144.404	8.95294	3968.94	3810.15	0.0793121	198.302		12.8298	26.2274	-47.4201	-0.000300887	1.69846	100.009	77.5072	24.1044	35.3584	30.7452	22.508	35.3584	0	100.015	13.8406
1485	43.3067	1441.32	18525.7	144.403		0.00285583	12.6067	24.044	-43.7879	-0.00028616	0.299916		38.7337	1410.65	18556.6	144.403	8.9187	3968.97	3838.48	0.07857	198.305		12.6498	24.4339	-44.0631	-0.000278727	1.69489	100.009	77.2633	23.8808	35.2567	30.6578	22.7516	35.2567	0	100.015	13.797
1490	40.2389	1438.46	18499.4	144.402		0.00263867	12.4002	22.2548	-40.4341	-0.000264694	0.261395		35.7409	1410.06	18528	144.402	8.88753	3969	3866.05	0.0778682	198.308		12.4416	22.631	-40.7028	-0.000257721	1.69205	100.009	77.0277	23.6672	35.1607	30.5758	22.9869	35.1607	0	100.015	13.7549
1495	36.7022	1431.7	18481.1	144.402		0.00241977	12.1514	20.4594	-37.0845	-0.000244266	0.217904		32.2945	1405.58	18507.3	144.402	8.8597	3969.03	3892.9	0.0772035	198.31		12.1917	20.823	-37.3472	-0.0002378	1.68993	100.009	76.7963	23.4626	35.0716	30.5003	23.2179	35.0716	0	100.014	13.7136
1500	32.5624	1421.01	18470.7	144.402		0.0022	11.8385	18.6626	-33.7471	-0.000224777	0.169512		28.268	1397.18	18494.6	144.402	8.83592	3969.05	3919.04	0.076573	198.311		11.8785	19.0143	-34.0044	-0.000218984	1.68855	100.01	76.5619	23.2661	34.9919	30.4345	23.4516	34.9919	0	100.014	13.6718
1505	27.6166	1406.4	18468.3	144.402		0.00198023	11.4257	16.8688	-30.4299	-0.000206201	0.117386		23.4717	1384.85	18489.8	144.402	8.81802	3969.07	3944.48	0.075974	198.312		11.4663	17.2096	-30.6829	-0.000201605	1.68794	100.01	76.3089	23.0769	34.9286	30.386	23.7034	34.9286	0	100.012	13.6266
1510	21.5511	1387.85	18473.9	144.403		0.00176133	10.8532	15.0828	-27.1412	-0.000188827	0.0652415		17.6133	1368.57	18493.1	144.403	8.81166	3969.08	3969.19	0.0754043	198.312		10.8955	15.4132	-27.3925	-0.000187608	1.68819	100.01	75.9927	22.8942	34.9024	30.3785	24.0165	34.9024	0	100.009	13.5701
1515	13.8981	1365.4	18487.6	144.404		0.00154417	10.0294	13.3092	-23.891	-0.000175358	0.0218226		10.2587	1348.37	18504.5	144.404	8.84378	3969.04	3993.05	0.0748622	198.31		10.0719	13.6297	-24.1527	-0.000195891	1.68975	100.01	75.4041	22.7173	35.0124	30.5232	24.5902	35.0124	0	99.9944	13.465
1520	4.38811	1339.06	18510.5	144.41		0.00132959	8.85278	11.5528	-20.7289	-0.000344883	0.00111236		1.20265	1324.26	18525.3	144.411	9.69267	3968.2	4014.62	0.0743478	198.294		8.62591	11.8637	-21.6294	-0.00465865	1.70566	100.003	67.8136	22.5452	38.0954	34.0399	31.1003	38.0954	0	98.9139	12.1096
1525	2.41939	1308.88	18573.1	144.44		0.00111844	7.39648	9.81847	-17.9108	-0.000243567	0.000236776		0.055036	1296.28	18587.7	144.441	16.6917	3961.2	3989.12	0.0739323	198.179		3.61678	10.1247	-30.0907	-0.00105879	1.82112	99.9442	20.3355	22.3933	62.0621	60.8462	79.3375	44.7867	34.5508	99.673	3.63135
1530	1.85381	1274.85	18658.6	144.451		0.000911564	6.02959	8.11173	-14.9302	-0.000229348	0.000118501		0.0287216	1264.42	18671.4	144.452	17.99	3959.9	3945.47	0.073725	198.152		2.14868	8.43864	-27.4987	0.000128219	1.84793	99.9334	12.0763	22.3078	66.1378	65.4145	87.6601	44.6155	43.0446	99.7364	2.15648
1535	1.34303	1236.97	18761.7	144.463		0.000709772	4.69569	6.43755	-12.0037	-0.000211585	5.1263e-05		0.0144624	1228.64	18772.5	144.463	18.9013	3958.99	3894	0.0737186	198.13		1.16922	6.80432	-23.5493	0.00109852	1.87022	99.9258	6.57143	22.2796	68.89	68.4951	93.2209	44.5592	48.6616	99.7923	1.17347
1540	0.890489	1195.21	18881.8	144.475		0.000513862	3.40029	4.80095	-9.13475	-0.000190224	1.7613e-05		0.00673013	1188.95	18890.5	144.475	19.5048	3958.38	3837.57	0.0738954	198.111		0.569168	5.22095	-18.5951	0.0017817	1.88929	99.9208	3.20007	22.3026	70.6197	70.426	96.6341	44.6053	52.0288	99.8342	0.571441
1545	0.503323	1149.6	19018.8	144.488		0.000324606	2.14868	3.20701	-6.32713	-0.00016534	3.99583e-06		0.00268929	1145.34	19025.1	144.488	19.8935	3958	3778.32	0.0742343	198.093		0.23314	3.68688	-13.0101	0.00219878	1.90655	99.9176	1.312	22.3694	71.6443	71.5631	98.5497	44.7388	53.8109	99.8617	0.234286
1550	0.191793	1100.17	19172.3	144.501		0.000142752	0.945846	1.66089	-3.58572	-0.000137072	3.25216e-07		0.000736763	1097.84	19175.9	144.501	20.1487	3957.74	3717.7	0.0747135	198.077		0.0645818	2.20059	-7.1114	0.00241104	1.92321	99.9154	0.364562	22.472	72.2285	72.2038	99.513	44.944	54.5689	99.8775	0.0651003
1555	0	1047.23	19341.2	144.513		0	0	0.423573	-1.37917	-5.39448e-05	0		0	1046.51	19342.3	144.513	20.3258	3957.56	3656.6	0.0753125	198.06		0	0.899171	-1.85101	-3.34382e-05	1.94004	99.9139	0	22.6027	72.5487	72.5457	99.892	45.2054	54.6866	99.892	0
1560	0	994.194	19513.7	144.52		0	0	0.42537	-1.38106	-5.69138e-05	0		0	993.456	19514.8	144.521	20.4515	3957.44	3595.67	0.0760133	198.043		0	0.9428	-1.8975	-9.33572e-05	1.95671	99.9129	0	22.7563	72.7011	72.6981	99.8896	45.5126	54.377	99.8896	0
1565	0	940.868	19686.5	144.528		0	0	0.427917	-1.38358	-5.73608e-05	0		0	940.112	19687.6	144.528	20.5839	3957.3	3535.1	0.0768003	198.027		0	0.985031	-1.93969	-8.85073e-05	1.97349	99.9118	0	22.9282	72.8719	72.8689	99.8875	45.8563	54.0311	99.8875	0
1570	0	887.2	19859.6	144.535		0	0	0.430829	-1.38647	-5.77289e-05	0		0	886.426	19860.8	144.535	20.7212	3957.17	3474.93	0.0776613	198.01		0	1.02126	-1.97589	-8.46734e-05	1.99036	99.9107	0	23.1129	73.0557	73.0526	99.8856	46.2258	53.6598	99.8856	0
1575	0	833.151	20033.1	144.542		0	0	0.433988	-1.3896	-5.80208e-05	0		0	832.362	20034.3	144.542	20.862	3957.03	3415.19	0.0785864	197.993		0	1.05267	-2.00726	-8.15909e-05	2.0073	99.9095	0	23.3056	73.2476	73.2445	99.8839	46.6112	53.2727	99.8839	0
1580	0	778.697	20207.1	144.549		0	0	0.437285	-1.39288	-5.82341e-05	0		0	777.895	20208.2	144.549	21.0047	3956.88	3355.89	0.0795683	197.976		0	1.08012	-2.03468	-7.90439e-05	2.0243	99.9083	0	23.5015	73.4428	73.4397	99.8825	47.003	52.8795	99.8825	0
1585	0	723.829	20381.4	144.557		0	0	0.44061	-1.39619	-5.83601e-05	0		0	723.014	20382.5	144.557	21.1477	3956.74	3297.02	0.080601	197.959		0	1.10421	-2.05874	-7.68491e-05	2.04134	99.9071	0	23.6955	73.6363	73.6332	99.8815	47.3911	52.4904	99.8815	0
1590	0	668.548	20556.1	144.564		0	0	0.443847	-1.39942	-5.83828e-05	0		0	667.723	20557.2	144.564	21.289	3956.6	3238.58	0.0816799	197.942		0	1.12534	-2.07984	-7.48407e-05	2.05838	99.9059	0	23.8821	73.8225	73.8194	99.8808	47.7642	52.1166	99.8808	0
1595	0	612.876	20731.2	144.571		0	0	0.446861	-1.40243	-5.82761e-05	0		0	612.041	20732.4	144.571	21.4263	3956.46	3180.55	0.0828017	197.925		0	1.14369	-2.09816	-7.2855e-05	2.07541	99.9048	0	24.0544	73.9947	73.9917	99.8806	48.1088	51.7717	99.8806	0
1600	0	556.849	20906.7	144.578		0	0	0.449489	-1.40506	-5.79986e-05	0		0	556.006	20907.8	144.579	21.5567	3956.33	3122.87	0.083964	197.908		0	1.15924	-2.11369	-7.07119e-05	2.09237	99.9037	0	24.204	74.1446	74.1415	99.8811	48.4081	51.473	99.8811	0
1605	0	500.529	21082.5	144.586		0	0	0.451513	-1.40709	-5.74861e-05	0		0	499.679	21083.6	144.586	21.6762	3956.21	3065.5	0.0851652	197.891		0	1.17176	-2.12619	-6.81883e-05	2.1092	99.9027	0	24.3195	74.2608	74.2578	99.8825	48.6391	51.2434	99.8825	0
1610	0	444.008	21258.4	144.593		0	0	0.452633	-1.40823	-5.66368e-05	0		0	443.154	21259.6	144.593	21.7792	3956.11	3008.32	0.0864046	197.874		0	1.18071	-2.13513	-6.49772e-05	2.12583	99.9018	0	24.3849	74.3275	74.3246	99.8852	48.7698	51.1154	99.8852	0
1615	0	387.426	21434.5	144.6		0	0	0.452414	-1.40804	-5.5285e-05	0		0	386.571	21435.6	144.6	21.8572	3956.03	2951.21	0.0876823	197.858		0	1.18514	-2.13957	-6.06151e-05	2.14213	99.9012	0	24.3767	74.3217	74.3188	99.89	48.7534	51.1367	99.89	0
1620	0	330.988	21610.4	144.607		0	0	0.450188	-1.40588	-5.31511e-05	0		0	330.135	21611.5	144.607	21.8978	3955.99	2893.96	0.0889993	197.842		0	1.18344	-2.1379	-5.43477e-05	2.15791	99.9008	0	24.2588	74.2078	74.2051	99.898	48.5177	51.3803	99.898	0
1625	0	275.006	21785.8	144.613		0	0	0.444886	-1.40068	-4.97431e-05	0		0	274.162	21786.9	144.613	21.8804	3956.01	2836.27	0.090358	197.827		0	1.17291	-2.12742	-4.48663e-05	2.17287	99.901	0	23.9735	73.929	73.9264	99.9111	47.947	51.9641	99.9111	0
1630	0	219.968	21960.3	144.619		0	0	0.434708	-1.39068	-4.41561e-05	0		0	219.142	21961.5	144.619	21.771	3956.12	2777.64	0.0917623	197.813		0	1.14885	-2.10346	-2.97728e-05	2.1865	99.9019	0	23.4228	73.3892	73.3869	99.9329	46.8455	53.0874	99.9329	0
1635	0	166.662	22133.1	144.624		0	0	0.416461	-1.37273	-3.46712e-05	0		0	165.87	22134.3	144.624	21.5094	3956.38	2717.3	0.0932189	197.802		0	1.10283	-2.05764	-4.51171e-06	2.19793	99.9041	0	22.4332	72.4183	72.4165	99.9703	44.8663	55.104	99.9703	0
1640	0	116.426	22302.9	144.627		0	0	0.384311	-1.3411	-1.81023e-05	0		0	115.694	22304	144.627	20.9875	3956.9	2653.93	0.0947386	197.794		0	1.01934	-1.97445	3.93251e-05	2.20554	99.9084	0	20.6873	70.7051	70.7043	100.036	41.3747	58.6609	100.036	0
1645	0	71.5814	22467.4	144.628		0	0	0.328093	-1.28576	9.94176e-06	0		0	70.9561	22468.5	144.628	20.0208	3957.87	2585.23	0.0963398	197.793		0	0.871181	-1.82675	0.000112899	2.20653	99.9165	0	17.6333	67.7056	67.7062	100.145	35.2665	64.8781	100.145	0
1650	0	35.917	22622.9	144.624		0	0	0.236216	-1.19495	4.52286e-05	0		0	35.4666	22623.8	144.624	18.4094	3959.48	2507.47	0.0980537	197.802		0	0.627365	-1.58331	0.000202022	2.19761	99.9299	0	12.6505	62.7889	62.7915	100.277	25.301	74.9758	100.277	0
1655	0	13.5448	22765.1	144.618		0	0	0.12219	-1.08098	4.83953e-05	0		0	13.3118	22765.9	144.618	16.4164	3961.47	2416.77	0.0999292	197.818		0	0.324351	-1.28021	0.000198108	2.18169	99.9465	0	6.5048	56.6445	56.6472	100.279	13.0096	87.2698	100.279	0
1660	0	3.87368	22894.6	144.614		0	0	0.0419449	-0.999468	6.03483e-06	0		0	3.79362	22895.3	144.614	15.0363	3962.85	2314	0.102023	197.827		0	0.111436	-1.06735	7.73382e-05	2.17292	99.958	0	2.22107	52.2791	52.2794	100.116	4.44213	95.6739	100.116	0
1665	0	0.941044	23017.1	144.616		0	0	0.0110084	-0.967661	-2.37769e-05	0		0	0.919987	23017.8	144.616	14.5264	3963.36	2204.98	0.10437	197.824		0	0.0293521	-0.985497	-2.5302e-06	2.17597	99.9623	0	0.581495	50.5842	50.583	100.005	1.16299	98.8425	100.005	0
1670	0	0.211456	23137.4	144.62		0	0	0.00257068	-0.958938	-3.35668e-05	0		0	0.206524	23138.1	144.62	14.4113	3963.48	2093.95	0.106984	197.815		0	0.00689335	-0.963133	-2.83037e-05	2.18456	99.9632	0	0.135669	50.1204	50.1186	99.9694	0.271337	99.6981	99.9694	0
1675	0	0.0452164	23257.1	144.624		0	0	0.000566087	-0.956859	-3.60507e-05	0		0	0.0441258	23257.8	144.624	14.4091	3963.48	1982.41	0.109866	197.805		0	0.00152889	-0.957792	-3.4839e-05	2.19474	99.9633	0	0.0298624	50.0099	50.008	99.96	0.0597248	99.9003	99.96	0
1680	0	0.00924511	23376.7	144.629		0	0	0.000119088	-0.956393	-3.6622e-05	0		0	0.00901463	23377.4	144.629	14.4344	3963.45	1870.76	0.113018	197.795		0	0.000324343	-0.956591	-3.63555e-05	2.20531	99.963	0	0.00628003	49.9851	49.9832	99.9577	0.0125601	99.9451	99.9577	0
1685	0	0.00180432	23496.2	144.633		0	0	2.39362e-05	-0.956292	-3.6743e-05	0		0	0.00175775	23496.9	144.633	14.4659	3963.42	1759.08	0.116445	197.784		0	6.58147e-05	-0.95633	-3.66867e-05	2.21596	99.9628	0	0.00126184	49.9797	49.9778	99.9569	0.00252369	99.9544	99.9569	0
1690	0	0.000334992	23615.8	144.638		0	0	4.58284e-06	-0.956269	-3.67635e-05	0		0	0.000326025	23616.4	144.638	14.4988	3963.39	1647.39	0.120156	197.773		0	1.27345e-05	-0.956275	-3.67519e-05	2.22663	99.9625	0	0.00024151	49.9785	49.9766	99.9566	0.000483019	99.9561	99.9566	0
1695	0	5.89385e-05	23735.3	144.642		0	0	8.32615e-07	-0.956262	-3.67625e-05	0		0	5.72989e-05	23736	144.642	14.532	3963.36	1535.71	0.124163	197.763		0	2.34041e-06	-0.956261	-3.676e-05	2.23731	99.9622	0	4.38611e-05	49.9782	49.9762	99.9562	8.77223e-05	99.9562	99.9562	0
1700	0.202975	2.24425	23847.6	144.642		0.000142752	0.941374	1.37844	-3.79707	-4.60279e-05	3.7684e-07		0.00122406	0.637591	23851	144.642	14.6375	3963.25	1424.53	0.128482	197.751		0.0910811	1.09143	-5.92545	-0.00257431	2.24859	99.9614	0.505082	0.498811	50.2045	50.1722	99.4115	0.997621	98.4139	99.9166	0.0901931
1705	0.534931	6.19281	23945.1	144.641		0.000324606	2.14289	3.16424	-7.48702	-0.000107296	4.68144e-06		0.00448491	2.4085	23951.7	144.642	14.8997	3962.99	1316.71	0.133121	197.739		0.331752	2.69975	-12.4652	-0.00227161	2.26073	99.9592	1.84734	1.88761	50.9227	50.8107	98.0701	3.77522	94.2949	99.9175	0.329883
1710	0.939783	10.5682	24028.3	144.641		0.000513862	3.39342	5.0241	-11.3572	-0.000166603	2.02614e-05		0.0108438	4.49729	24037.9	144.641	15.0462	3962.84	1214.42	0.138072	197.73		0.786911	4.41164	-18.7045	-0.0017347	2.2696	99.9579	4.38723	3.51831	51.2999	51.0375	95.5631	7.03661	88.5265	99.9503	0.783434
1715	1.40443	15.2023	24096.7	144.639		0.000709772	4.68786	6.94816	-15.3838	-0.000226983	5.7581e-05		0.0222692	6.74818	24109.2	144.639	14.952	3962.94	1119.59	0.143318	197.727		1.54411	6.21798	-24.3304	-0.000963714	2.27319	99.9587	8.61277	5.26651	50.9615	50.4486	91.39	10.533	80.857	100.003	1.538
1720	1.92129	20.0596	24149.8	144.637		0.000911564	6.02088	8.9282	-19.5431	-0.000288332	0.000130044		0.0421357	9.13464	24165.1	144.637	14.5357	3963.35	1034.59	0.148828	197.73		2.68364	8.11548	-29.0538	-2.09573e-05	2.27012	99.9622	14.969	7.10973	49.6598	48.7698	85.1002	14.2195	70.8807	100.069	2.67304
1725	2.4877	25.1279	24187.1	144.635		0.00111844	7.38685	10.9561	-23.8104	-0.000350164	0.000254549		0.0768836	11.6536	24205.2	144.635	13.7607	3964.13	962.143	0.154548	197.74		4.24939	10.1015	-32.6949	0.000942636	2.25969	99.9687	23.6914	9.04099	47.2651	45.8571	76.4482	18.082	58.3662	100.14	4.2306
1730	3.10919	30.4017	24208.3	144.631		0.00132959	8.77981	13.0236	-28.1598	-0.000412121	0.000454456		0.140639	14.3091	24229.2	144.631	12.6645	3965.22	905.043	0.160401	197.758		6.21347	12.1724	-35.2922	0.00168701	2.24235	99.9778	34.5954	11.0543	43.8552	41.7992	65.602	22.1085	43.4934	100.197	6.17775
1735	3.81261	35.88	24213.3	144.628		0.00154417	10.1931	15.1223	-32.565	-0.000474571	0.000772059		0.269866	17.1107	24236.9	144.628	11.3873	3966.5	865.531	0.166284	197.78		8.44339	14.322	-37.2052	0.0019133	2.22032	99.9884	46.8529	13.1412	39.8251	37.0398	53.3677	26.2824	27.0853	100.221	8.3666
1740	4.69368	41.5673	24202.2	144.624		0.00176133	11.6182	17.2437	-37.0015	-0.000540383	0.00132485		0.573814	20.074	24228.6	144.624	10.1943	3967.69	844.468	0.172073	197.802		10.6874	16.5415	-39.16	0.00136386	2.19807	99.9984	58.7687	15.2902	35.998	32.5028	41.4155	30.5804	10.8351	100.184	10.4944
1745	6.05198	47.4745	24175.7	144.62		0.00198023	13.0392	19.3789	-41.4508	-0.000614985	0.00256228		1.3725	23.2222	24205	144.621	9.42996	3968.46	840.367	0.177636	197.818		12.6546	18.8197	-42.005	0.000274434	2.18172	100.005	68.0232	17.4868	33.5201	29.4725	32.0665	33.5201	0	100.09	12.147
1750	8.48448	53.6204	24136	144.619		0.0022	14.4188	21.5194	-45.8969	-0.000693751	0.00614547		3.28249	26.5861	24168.3	144.619	9.21457	3968.67	849.638	0.182857	197.826		14.2703	21.1447	-45.8752	-0.000484085	2.17371	100.007	73.7622	19.7159	32.8385	28.448	26.2452	32.8385	0	100.007	13.1718
1755	12.4849	60.0308	24085.2	144.618		0.00241977	15.6627	23.6564	-50.3147	-0.000767727	0.016601		6.8213	30.2042	24120.6	144.619	9.33212	3968.56	869.045	0.18765	197.829		15.6144	23.5047	-50.2105	-0.000788918	2.17055	100.006	77.3698	21.9628	33.262	28.6562	22.5985	33.262	0	99.9683	13.816
1760	17.9092	66.7388	24025	144.618		0.00263867	16.5943	25.7809	-54.6755	-0.000837017	0.0413491		11.9003	34.1222	24063.5	144.619	9.58613	3968.3	896.971	0.191946	197.831		16.6154	25.8875	-54.6424	-0.00093155	2.16894	100.003	80.0937	24.2122	34.1412	29.373	19.8578	34.1412	0	99.9516	14.3025
1765	23.9552	73.7851	23956	144.618		0.00285583	17.0646	27.8842	-58.9535	-0.000903123	0.0841525		17.7685	38.3937	23997.6	144.618	9.89268	3968	932.734	0.195687	197.833		17.1503	28.2802	-59.0447	-0.00103054	2.16749	100.001	82.4452	26.4477	35.1968	30.2887	17.4981	35.1968	0	99.9433	14.7224
1770	29.6607	81.2199	23878.9	144.617		0.00307041	17.1402	29.9576	-63.1259	-0.000966398	0.138029		23.4399	43.0821	23923.4	144.618	10.219	3967.67	975.976	0.198822	197.834		17.2863	30.6688	-63.3674	-0.00111452	2.16568	99.9982	84.6001	28.6508	36.3201	31.2838	15.3386	36.3201	0	99.9387	15.1072
1775	34.4668	89.1049	23793.8	144.616		0.00328156	17.0439	31.9921	-67.171	-0.00102662	0.191343		28.2748	48.2625	23841.2	144.617	10.5499	3967.34	1026.42	0.201303	197.837		17.2462	33.0382	-67.5792	-0.0011897	2.16329	99.9954	86.6166	30.8012	37.461	32.3047	13.3195	37.461	0	99.936	15.4672
1780	38.2984	97.5148	23701.3	144.614		0.00348844	16.9481	33.9792	-71.0687	-0.00108339	0.237355		32.1354	54.0235	23751.4	144.615	10.8762	3967.01	1083.77	0.203093	197.84		17.2043	35.3723	-71.6543	-0.001257	2.1602	99.9927	88.509	32.877	38.5899	33.3212	11.4258	38.5899	0	99.9348	15.8052
1785	41.3251	106.539	23601.5	144.613		0.00369023	16.915	35.9102	-74.8002	-0.00113622	0.274985		35.1684	60.4688	23654.4	144.613	11.1912	3966.7	1147.7	0.20416	197.844		17.224	37.654	-75.5684	-0.00131595	2.15634	99.9901	90.2733	34.8546	39.6853	34.3117	9.66145	39.6853	0	99.9347	16.1202
1790	43.7599	116.285	23495	144.61		0.00388614	16.9427	37.7765	-78.3478	-0.00118465	0.305631		37.5877	67.7192	23550.3	144.611	11.489	3966.4	1217.82	0.204484	197.848		17.3033	39.8658	-79.299	-0.00136577	2.15164	99.9876	91.8972	36.7091	40.7284	35.2582	8.03868	40.7284	0	99.9359	16.4102
1795	45.7782	126.877	23382	144.607		0.00407539	17.0098	39.5697	-81.6952	-0.00122822	0.33106		39.5764	75.9129	23439.7	144.608	11.7639	3966.12	1293.64	0.20406	197.854		17.4193	41.9894	-82.8241	-0.00140574	2.14607	99.9853	93.3648	38.415	41.7017	36.1443	6.57334	41.7017	0	99.9382	16.6723
1800	47.5038	138.457	23262.8	144.604		0.00425725	17.0943	41.2815	-84.8276	-0.00126652	0.3527		41.2665	85.2063	23322.8	144.605	12.0108	3965.88	1374.62	0.202893	197.86		17.5486	44.0069	-86.1235	-0.00143535	2.13958	99.9832	94.6593	39.9471	42.5883	36.954	5.28239	42.5883	0	99.9417	16.9034
1805	49.0193	151.184	23138	144.6		0.00443098	17.1797	42.9039	-87.7317	-0.00129918	0.371558		42.7467	95.7726	23200	144.601	12.2244	3965.66	1460.15	0.201003	197.868		17.6735	45.9009	-89.1785	-0.0014544	2.13213	99.9815	95.7641	41.2815	43.3726	37.6727	4.18212	43.3726	0	99.9463	17.1007
1810	50.3789	165.234	23007.8	144.596		0.00459591	17.2547	44.429	-90.3959	-0.0013259	0.388313		44.0754	107.799	23071.7	144.597	12.4005	3965.49	1549.54	0.198427	197.876		17.7813	47.6551	-91.9724	-0.00146308	2.12369	99.98	96.6652	42.397	44.0403	38.287	3.28674	44.0403	0	99.9519	17.2616
1815	51.6185	180.79	22872.6	144.592		0.00475139	17.3118	45.8492	-92.8098	-0.00134645	0.403426		45.2914	121.482	22938.3	144.593	12.5353	3965.35	1642.04	0.195212	197.886		17.8636	49.2551	-94.4908	-0.00146197	2.11426	99.9789	97.3514	43.2767	44.5802	38.7862	2.60702	44.5802	0	99.9585	17.3842
1820	52.7623	198.041	22733	144.586		0.0048968	17.3463	47.1576	-94.9652	-0.00136071	0.417213		46.4206	137.021	22800.2	144.587	12.6267	3965.26	1736.87	0.19142	197.896		17.9152	50.6893	-96.7224	-0.00145203	2.10383	99.9781	97.8166	43.9097	44.9843	39.1628	2.1491	44.9843	0	99.9657	17.4672
1825	53.827	217.171	22589.2	144.581		0.00503156	17.3556	48.3474	-96.8551	-0.0013686	0.429895		47.4806	154.607	22657.8	144.582	12.6736	3965.22	1833.22	0.187123	197.908		17.933	51.9488	-98.6587	-0.00143448	2.09243	99.9777	98.0597	44.292	45.2488	39.413	1.91359	45.2488	0	99.9733	17.5107
1830	54.8237	238.345	22441.7	144.575		0.00515515	17.3382	49.4128	-98.4745	-0.0013702	0.441623		48.4832	174.416	22511.4	144.576	12.6767	3965.21	1930.28	0.182402	197.92		17.9158	53.0279	-100.295	-0.00141069	2.08011	99.9777	98.0859	44.4273	45.3749	39.5377	1.89509	45.3749	0	99.981	17.5153
1835	55.7596	261.705	22290.9	144.569		0.00526707	17.2941	50.3485	-99.82	-0.00136566	0.452502		49.4355	196.594	22361.6	144.57	12.6382	3965.25	2027.29	0.177341	197.933		17.8641	53.9243	-101.628	-0.00138205	2.06693	99.978	97.9063	44.3274	45.3685	39.5422	2.08214	45.3685	0	99.9885	17.4833
1840	56.6387	287.354	22137.4	144.562		0.00536689	17.2242	51.1501	-100.89	-0.00135521	0.462597		50.3411	221.248	22208.8	144.563	12.5617	3965.33	2123.52	0.172029	197.947		17.7794	54.6388	-102.66	-0.00134983	2.05298	99.9786	97.5377	44.011	45.2399	39.4356	2.45782	45.2399	0	99.9956	17.4175
1845	57.4626	315.348	21981.5	144.556		0.00545422	17.1304	51.8143	-101.685	-0.00133918	0.471943		51.2007	248.436	22053.4	144.557	12.452	3965.44	2218.3	0.166551	197.962		17.6646	55.1746	-103.395	-0.00131508	2.03837	99.9796	97.0012	43.5026	45.0029	39.2307	3.00073	45.0029	0	100.002	17.3217
1850	58.2306	345.692	21823.7	144.549		0.0055287	17.0149	52.3386	-102.205	-0.00131797	0.480553		52.0129	278.163	21896	144.55	12.3146	3965.57	2311.07	0.16099	197.977		17.5232	55.5371	-103.837	-0.00127861	2.02321	99.9807	96.3213	42.8308	44.674	38.9424	3.68633	44.674	0	100.008	17.2002
1855	58.9408	378.332	21664.6	144.541		0.00559004	16.8808	52.7217	-102.456	-0.00129202	0.488425		52.7744	310.376	21737.1	144.542	12.1553	3965.73	2401.34	0.155422	197.992		17.3592	55.7331	-103.996	-0.00124099	2.00763	99.982	95.5239	42.0264	44.2706	38.5866	4.48842	44.2706	0	100.012	17.0578
1860	59.59	413.16	21504.8	144.534		0.00563801	16.7313	52.9631	-102.44	-0.00126184	0.495543		53.4808	344.963	21577.2	144.535	11.9798	3965.91	2488.76	0.149916	198.008		17.177	55.7701	-103.88	-0.00120256	1.99174	99.9835	94.6357	41.1204	43.8107	38.1796	5.38056	43.8107	0	100.016	16.8992
1865	60.1744	450.012	21344.6	144.527		0.0056724	16.5694	53.0635	-102.165	-0.00122791	0.501887		54.1272	381.757	21416.9	144.528	11.7936	3966.1	2573.03	0.14453	198.024		16.9809	55.6563	-103.499	-0.00116351	1.97568	99.9851	93.6819	40.1424	43.3111	37.7368	6.33728	43.3111	0	100.019	16.7289
1870	60.6898	488.676	21184.8	144.519		0.00569309	16.3985	53.0245	-101.637	-0.00119078	0.50743		54.7079	420.542	21256.7	144.52	11.6016	3966.29	2653.96	0.139313	198.04		16.7751	55.3998	-102.863	-0.00112393	1.95954	99.9867	92.6864	39.1197	42.7872	37.2722	7.33508	42.7872	0	100.021	16.5511
1875	61.1319	528.9	21025.9	144.512		0.0057	16.2214	52.8486	-100.866	-0.00115095	0.512146		55.2175	461.061	21097.2	144.513	11.408	3966.48	2731.45	0.134305	198.057		16.5633	55.0087	-101.985	-0.00108386	1.94345	99.9883	91.6701	38.0761	42.2526	36.7981	8.35299	42.2526	0	100.023	16.3697
1880	61.4963	570.394	20868.4	144.505		0.00569309	16.0409	52.539	-99.8589	-0.00110895	0.516006		55.6506	503.018	20939	144.506	11.2162	3966.67	2805.47	0.129534	198.073		16.349	54.4906	-100.876	-0.00104333	1.92748	99.9899	90.651	37.032	41.7185	36.3247	9.37305	41.7185	0	100.024	16.1877
1885	61.779	612.846	20712.9	144.498		0.0056724	15.8591	52.0997	-98.6273	-0.00106526	0.518983		56.0024	546.094	20782.6	144.499	11.029	3966.86	2876.03	0.125021	198.088		16.1348	53.8528	-99.5474	-0.0010024	1.91173	99.9914	89.6442	36.0039	41.194	35.8601	10.3803	41.194	0	100.025	16.0079
1890	61.9759	655.922	20559.9	144.491		0.00563801	15.678	51.5352	-97.1817	-0.00102036	0.521049		56.268	589.95	20628.6	144.491	10.8484	3967.04	2943.22	0.120778	198.104		15.9231	53.1023	-98.011	-0.000961127	1.89627	99.9929	88.6618	35.0047	40.6861	35.4107	11.3629	40.6861	0	100.025	15.8325
1895	62.0835	699.281	20410	144.484		0.00559004	15.4992	50.8505	-95.533	-0.000974687	0.522174		56.4433	634.237	20477.5	144.485	10.676	3967.21	3007.13	0.116809	198.119		15.7158	52.2456	-96.2789	-0.000919633	1.88116	99.9944	87.7129	34.0441	40.2	34.981	12.3117	40.2	0	100.025	15.663
1900	62.0981	742.575	20263.6	144.477		0.0055287	15.3236	50.0513	-93.6929	-0.000928649	0.522326		56.5241	678.599	20329.8	144.478	10.5127	3967.38	3067.91	0.113115	198.134		15.514	51.289	-94.3629	-0.000878056	1.86647	99.9957	86.8042	33.129	39.7391	34.5741	13.2201	39.7391	0	100.024	15.5007
1905	62.0163	785.458	20121.3	144.471		0.00545422	15.1523	49.1431	-91.6732	-0.000882621	0.521471		56.5069	722.684	20186	144.472	10.3591	3967.53	3125.71	0.109689	198.148		15.3188	50.2385	-92.2749	-0.000836559	1.85223	99.997	85.9402	32.2636	39.3054	34.1918	14.0836	39.3054	0	100.024	15.3465
1910	61.8347	827.593	19983.5	144.465		0.00536689	14.9856	48.132	-89.4857	-0.000836939	0.519568		56.3879	766.147	20046.7	144.465	10.2153	3967.67	3180.69	0.106522	198.161		15.1305	49.0998	-90.0265	-0.000795325	1.8385	99.9982	85.1235	31.4501	38.9	33.8349	14.8997	38.9	0	100.023	15.2006
1915	61.5497	868.651	19850.6	144.459		0.00526707	14.8238	47.0243	-87.1425	-0.000791903	0.516569		56.1636	808.65	19912.1	144.46	10.0814	3967.81	3233.03	0.103603	198.175		14.9494	47.8786	-87.6294	-0.000754539	1.82531	99.9993	84.3554	30.6893	38.5228	33.5034	15.6671	38.5228	0	100.023	15.0635
1920	61.1577	908.318	19723.1	144.453		0.00515515	14.667	45.826	-84.6553	-0.000747772	0.512419		55.8302	849.872	19782.8	144.454	9.95702	3967.93	3282.9	0.100917	198.187		14.7753	46.5802	-85.0949	-0.000714388	1.81269	100	83.6359	29.9804	38.1734	33.1968	16.386	38.1734	0	100.022	14.935
1925	60.6544	946.293	19601.3	144.448		0.00503156	14.5149	44.5435	-82.036	-0.000704769	0.507051		55.3837	889.506	19659.2	144.449	9.84193	3968.05	3330.46	0.0984511	198.199		14.6081	45.2099	-82.4343	-0.000675049	1.80067	100.001	82.9638	29.322	37.8507	32.9139	17.0574	37.8507	0	100.021	14.815
1930	60.0354	982.296	19485.5	144.443		0.0048968	14.3672	43.1831	-79.2961	-0.000663076	0.500383		54.8196	927.263	19541.4	144.444	9.73561	3968.15	3375.89	0.0961881	198.211		14.447	43.773	-79.6587	-0.000636683	1.78927	100.002	82.3377	28.7116	37.553	32.6534	17.6829	37.553	0	100.021	14.7032
1935	59.2951	1016.06	19376.1	144.439		0.00475139	14.2233	41.7509	-76.4469	-0.000622841	0.492319		54.1328	962.873	19430	144.439	9.63757	3968.25	3419.32	0.0941129	198.221		14.2915	42.2747	-76.7787	-0.000599434	1.77852	100.003	81.7553	28.1466	37.2789	32.4139	18.2646	37.2789	0	100.02	14.5992
1940	58.4274	1047.36	19273.3	144.434		0.00459591	14.0826	40.2532	-73.4996	-0.000584172	0.482744		53.3172	996.084	19325.2	144.435	9.54726	3968.34	3460.91	0.09221	198.232		14.1408	40.7198	-73.8049	-0.000563419	1.76842	100.004	81.2144	27.624	37.0265	32.1936	18.805	37.0265	0	100.019	14.5026
1945	57.4248	1075.94	19177.4	144.43		0.00443098	13.9443	38.6958	-70.4648	-0.000547147	0.471517		52.3657	1026.67	19227.2	144.431	9.46414	3968.42	3500.8	0.0904646	198.241		13.9937	39.1135	-70.7475	-0.00052873	1.75901	100.004	80.7121	27.1407	36.794	31.9909	19.3067	36.794	0	100.019	14.4129
1950	56.2783	1101.63	19088.7	144.427		0.00425725	13.8072	37.0847	-67.353	-0.00051181	0.458473		51.2697	1054.41	19136.2	144.427	9.38767	3968.5	3539.11	0.0888625	198.25		13.8492	37.4607	-67.6165	-0.000495435	1.75027	100.005	80.2459	26.6934	36.5796	31.8041	19.7724	36.5796	0	100.018	14.3296
1955	54.9769	1124.22	19007.3	144.423		0.00407539	13.6702	35.4257	-64.1743	-0.000478173	0.443414		50.0187	1079.12	19052.6	144.424	9.31735	3968.57	3575.96	0.0873904	198.258		13.7058	35.7661	-64.4215	-0.000463573	1.74224	100.006	79.8129	26.2791	36.3816	31.6317	20.2049	36.3816	0	100.018	14.2523
1960	53.5072	1143.55	18933.4	144.42		0.00388614	13.5318	33.7243	-60.9386	-0.000446223	0.426101		48.5997	1100.62	18976.4	144.421	9.25269	3968.64	3611.45	0.0860359	198.265		13.562	34.0346	-61.1719	-0.000433156	1.73492	100.006	79.4105	25.8948	36.1982	31.4722	20.6069	36.1982	0	100.017	14.1804
1965	51.8522	1159.48	18867.1	144.418		0.00369023	13.3901	31.986	-57.6553	-0.00041592	0.406256		46.9966	1118.76	18907.8	144.418	9.19326	3968.7	3645.67	0.0847876	198.272		13.4157	32.2708	-57.8768	-0.000404174	1.72831	100.007	79.0359	25.5375	36.0281	31.3242	20.9811	36.0281	0	100.017	14.1135
1970	49.9906	1171.88	18808.6	144.416		0.00348844	13.2427	30.2162	-54.3336	-0.000387201	0.383546		45.1889	1133.41	18846.9	144.416	9.13865	3968.75	3678.72	0.0836349	198.278		13.2645	30.4794	-54.5452	-0.000376591	1.72242	100.007	78.6864	25.2046	35.8697	31.1865	21.3302	35.8697	0	100.017	14.0511
1975	47.8952	1180.63	18757.9	144.414		0.00328156	13.0864	28.4201	-50.9825	-0.000359985	0.357587		43.1506	1144.45	18793.9	144.414	9.08854	3968.8	3710.68	0.0825684	198.283		13.1052	28.6651	-51.1856	-0.000350354	1.71725	100.008	78.3595	24.8936	35.722	31.0582	21.6568	35.722	0	100.016	13.9928
1980	45.5302	1185.64	18715.2	144.412		0.00307041	12.9169	26.6028	-47.6105	-0.000334175	0.32794		40.8472	1151.78	18748.8	144.413	9.04264	3968.85	3741.61	0.0815794	198.287		12.9332	26.8325	-47.8065	-0.000325393	1.71282	100.008	78.0522	24.6022	35.584	30.9383	21.9636	35.584	0	100.016	13.9379
1985	42.8476	1186.84	18680.4	144.411		0.00285583	12.7281	24.7693	-44.2263	-0.00030966	0.29413		38.2333	1155.3	18711.6	144.411	9.00076	3968.89	3771.57	0.08066	198.291		12.7425	24.9859	-44.4161	-0.000301629	1.70911	100.008	77.7617	24.3281	35.455	30.8266	22.2538	35.455	0	100.016	13.886
1990	39.7814	1184.16	18653.7	144.41		0.00263867	12.5107	22.9245	-40.8381	-0.000286323	0.255696		35.246	1154.97	18682.5	144.411	8.96283	3968.93	3800.63	0.0798035	198.294		12.5239	23.1301	-41.0227	-0.000278985	1.70614	100.009	77.4842	24.0695	35.335	30.7229	22.5309	35.335	0	100.015	13.8365
1995	36.2381	1177.55	18635	144.41		0.00241977	12.2508	21.0733	-37.454	-0.000264049	0.212318		31.7969	1150.71	18661.4	144.41	8.92902	3968.96	3828.81	0.0790035	198.296		12.2634	21.2695	-37.6343	-0.000257406	1.70391	100.009	77.2146	23.8245	35.2245	30.6283	22.8	35.2245	0	100.015	13.7883
2000	32.0806	1166.98	18624.3	144.41		0.0022	11.9258	19.2207	-34.0823	-0.000242745	0.164126		27.7571	1142.49	18648.3	144.41	8.89997	3968.99	3856.17	0.0782545	198.298		11.9386	19.4087	-34.259	-0.00023693	1.70243	100.009	76.9447	23.5915	35.1261	30.5458	23.0691	35.1261	0	100.014	13.7401
2005	27.1009	1152.44	18621.6	144.41		0.00198023	11.4986	17.3713	-30.7311	-0.000222397	0.112404		22.9321	1130.3	18643.3	144.41	8.87759	3969.01	3882.7	0.0775517	198.298		11.5127	17.5522	-30.9055	-0.000217947	1.70173	100.009	76.657	23.3689	35.0466	30.4834	23.3555	35.0466	0	100.013	13.6887
2010	20.9778	1133.93	18626.9	144.411		0.00176133	10.9075	15.53	-27.4089	-0.000203357	0.0610945		17.0228	1114.13	18646.3	144.411	8.86807	3969.02	3908.4	0.0768909	198.298		10.924	15.7046	-27.5838	-0.00020271	1.70191	100.009	76.3014	23.1552	35.0091	30.4668	23.7076	35.0091	0	100.009	13.6252
2015	13.2363	1111.45	18640.4	144.412		0.00154417	10.0591	13.7017	-24.126	-0.000188936	0.0192731		9.58865	1093.97	18657.4	144.412	8.9029	3968.99	3933.12	0.0762688	198.296		10.0758	13.8706	-24.3157	-0.000214966	1.70352	100.009	75.6329	22.9493	35.1286	30.6257	24.3586	35.1286	0	99.9915	13.5059
2020	3.78793	1085.04	18663.7	144.42		0.00132959	8.84604	11.8913	-20.9576	-0.000529846	0.000759141		0.638322	1069.86	18678.8	144.423	10.4347	3967.45	3954.79	0.0756844	198.269		8.23239	12.0547	-22.5378	-0.0127175	1.73085	99.9964	61.6513	22.7488	40.6504	36.9377	35.8031	40.6504	0	97.4544	11.0092
2025	2.4127	1054.73	18728.6	144.449		0.00111844	7.39647	10.104	-18.0879	-0.000253488	0.000235079		0.053786	1041.82	18743.3	144.449	16.8462	3961.04	3926.47	0.0752204	198.163		3.56757	10.2684	-30.2793	-0.00101709	1.83673	99.9429	20.0577	22.5743	62.383	61.1837	79.6174	45.1487	34.4687	99.6751	3.58173
2030	1.84894	1020.52	18814.5	144.46		0.000911564	6.02958	8.34527	-15.0755	-0.000237445	0.000117694		0.0281514	1009.84	18827.5	144.46	18.1268	3959.76	3882.96	0.0749762	198.137		2.11909	8.53613	-27.5998	0.000165479	1.86331	99.9323	11.9095	22.4663	66.3807	65.6673	87.8287	44.9326	42.8961	99.7382	2.1267
2035	1.33961	982.397	18918	144.472		0.000709772	4.69568	6.62035	-12.1179	-0.000217884	5.09242e-05		0.0142048	973.885	18928.9	144.472	19.0227	3958.87	3831.67	0.0749417	198.115		1.15347	6.85656	-23.5811	0.0011279	1.88542	99.9248	6.48276	22.4151	69.0706	68.6811	93.311	44.8303	48.4808	99.7938	1.15764
2040	0.888293	940.354	19038.6	144.484		0.000513862	3.40029	4.9344	-9.21851	-0.000194756	1.75003e-05		0.00662193	933.962	19047.3	144.484	19.6134	3958.28	3775.45	0.0750984	198.096		0.561911	5.22884	-18.5746	0.00180386	1.90434	99.9199	3.1592	22.4136	70.7517	70.5604	96.6762	44.8272	51.8491	99.8354	0.564143
2045	0.502152	894.416	19176	144.497		0.000324606	2.14867	3.29264	-6.38131	-0.000168139	3.9717e-06		0.0026507	890.084	19182.3	144.497	19.9909	3957.9	3716.39	0.0754242	198.079		0.230424	3.65135	-12.9501	0.0022159	1.92148	99.9167	1.29669	22.453	71.7361	71.6559	98.5662	44.906	53.6602	99.8629	0.231553
2050	0.191405	844.619	19329.8	144.51		0.000142752	0.945841	1.70035	-3.61124	-0.000138175	3.23507e-07		0.000727625	842.282	19333.4	144.51	20.235	3957.65	3655.91	0.0758965	198.062		0.0639276	2.1226	-7.01983	0.0024253	1.93802	99.9147	0.360858	22.524	72.283	72.2585	99.518	45.0479	54.4701	99.8789	0.0644389
2055	0	791.313	19499.1	144.522		0	0	0.426111	-1.38172	-5.3349e-05	0		0	790.63	19500.2	144.522	20.3998	3957.49	3594.88	0.0764944	198.045		8.67562e-05	0.783734	-1.73561	-3.31047e-05	1.95472	99.9133	0	22.6167	72.5636	72.5607	99.8938	45.2335	54.6603	99.8938	0
2060	0	738.012	19671.9	144.529		0	0	0.427005	-1.38272	-5.62298e-05	0		0	737.311	19672.9	144.529	20.5111	3957.38	3533.93	0.0771994	198.029		0	0.828256	-1.7831	-9.35566e-05	1.97121	99.9124	0	22.7253	72.6713	72.6683	99.892	45.4507	54.4413	99.892	0
2065	0	684.545	19844.8	144.536		0	0	0.428513	-1.3842	-5.64973e-05	0		0	683.826	19845.9	144.536	20.6262	3957.26	3473.23	0.0779955	198.012		0	0.87058	-1.82539	-8.78354e-05	1.98777	99.9114	0	22.8438	72.7891	72.7861	99.8906	45.6876	54.2029	99.8906	0
2070	0	630.877	20017.9	144.543		0	0	0.430188	-1.38586	-5.66246e-05	0		0	630.143	20019	144.543	20.7424	3957.15	3412.8	0.0788703	197.996		0	0.905881	-1.86067	-8.30649e-05	2.00435	99.9105	0	22.9639	72.9088	72.9058	99.8896	45.9279	53.9618	99.8896	0
2075	0	576.999	20191.3	144.55		0	0	0.431835	-1.38749	-5.65911e-05	0		0	576.252	20192.3	144.55	20.8567	3957.03	3352.64	0.0798142	197.979		0	0.935245	-1.89	-7.89219e-05	2.02092	99.9095	0	23.0768	73.0215	73.0185	99.8893	46.1536	53.7357	99.8893	0
2080	0	522.928	20364.8	144.557		0	0	0.43324	-1.3889	-5.63593e-05	0		0	522.17	20365.9	144.557	20.9656	3956.92	3292.71	0.0808196	197.963		0	0.959363	-1.9141	-7.51053e-05	2.03744	99.9086	0	23.172	73.1169	73.1139	99.8897	46.344	53.5457	99.8897	0
2085	0	468.71	20538.5	144.564		0	0	0.43414	-1.3898	-5.58661e-05	0		0	467.944	20539.6	144.565	21.0647	3956.82	3232.95	0.0818811	197.946		0	0.978556	-1.93328	-7.13019e-05	2.05383	99.9078	0	23.2363	73.1819	73.179	99.8912	46.4727	53.4185	99.8912	0
2090	0	414.428	20712.2	144.571		0	0	0.434193	-1.38987	-5.50082e-05	0		0	413.657	20713.3	144.571	21.1478	3956.74	3173.3	0.0829947	197.93		0	0.992741	-1.94745	-6.71401e-05	2.07001	99.9071	0	23.252	73.199	73.1961	99.8941	46.504	53.3901	99.8941	0
2095	0	360.217	20885.9	144.578		0	0	0.432913	-1.38863	-5.3614e-05	0		0	359.444	20887	144.578	21.2061	3956.68	3113.59	0.084158	197.914		0	1.00134	-1.95605	-6.21158e-05	2.08585	99.9066	0	23.1934	73.1429	73.1401	99.8991	46.3868	53.5123	99.8991	0
2100	0	306.285	21059.3	144.585		0	0	0.429575	-1.38536	-5.1392e-05	0		0	305.514	21060.4	144.585	21.2263	3956.66	3053.63	0.0853701	197.899		0	1.00306	-1.95779	-5.54602e-05	2.10115	99.9064	0	23.0219	72.9755	72.9729	99.9074	46.0437	53.8637	99.9074	0
2105	0	252.956	21232.1	144.591		0	0	0.423028	-1.37892	-4.78281e-05	0		0	252.194	21233.2	144.591	21.1869	3956.7	2993.09	0.0866317	197.884		0	0.995505	-1.95027	-4.5888e-05	2.11559	99.9068	0	22.6755	72.636	72.6335	99.921	45.351	54.5701	99.921	0
2110	0	200.74	21403.8	144.597		0	0	0.411346	-1.36742	-4.19835e-05	0		0	199.997	21404.9	144.597	21.0526	3956.84	2931.47	0.0879454	197.871		0	0.974296	-1.92914	-3.11026e-05	2.12865	99.9079	0	22.0504	72.0222	72.0201	99.9438	44.1007	55.8431	99.9438	0
2115	0	150.471	21573.6	144.601		0	0	0.391154	-1.34754	-3.21129e-05	0		0	149.761	21574.7	144.601	20.7614	3957.13	2867.95	0.0893169	197.861		0	0.931488	-1.88646	-6.87334e-06	2.13942	99.9103	0	20.9641	70.9553	70.9537	99.9824	41.9283	58.0542	99.9824	0
2120	0	103.551	21740.1	144.604		0	0	0.356444	-1.31336	-1.51808e-05	0		0	102.903	21741.1	144.604	20.2048	3957.68	2801.15	0.0907563	197.854		0	0.852648	-1.80784	3.40877e-05	2.14626	99.915	0	19.0918	69.1161	69.1153	100.049	38.1836	61.8649	100.049	0
2125	0	62.3683	21900.9	144.605		0	0	0.297478	-1.25524	1.1998e-05	0		0	61.8266	21901.9	144.605	19.2109	3958.68	2728.71	0.092281	197.853		0	0.714135	-1.6696	9.89525e-05	2.14654	99.9232	0	15.908	65.9845	65.9852	100.153	31.8159	68.3371	100.153	0
2130	0	30.5681	22052.5	144.601		0	0	0.206146	-1.16479	4.11565e-05	0		0	30.1922	22053.4	144.601	17.6459	3960.24	2647.1	0.093921	197.862		0	0.496096	-1.45172	0.000165214	2.13787	99.9363	0	10.9852	61.1154	61.1177	100.26	21.9705	78.2899	100.26	0
2135	0	11.4152	22191.5	144.596		0	0	0.102476	-1.06092	3.57051e-05	0		0	11.2281	22192.3	144.596	15.8765	3962.01	2553.28	0.0957205	197.875		0	0.247051	-1.20266	0.000143014	2.1248	99.951	0	5.43143	55.5473	55.5492	100.232	10.8629	89.3689	100.232	0
2140	0	3.3407	22319.3	144.594		0	0	0.035151	-0.992455	-2.23844e-06	0		0	3.2764	22320	144.594	14.7468	3963.14	2449	0.0977263	197.88		0	0.0850017	-1.04088	4.66772e-05	2.11951	99.9604	0	1.85499	51.8984	51.8983	100.087	3.70997	96.3768	100.087	0
2145	0	0.850548	22441.4	144.596		0	0	0.0095903	-0.966193	-2.60869e-05	0		0	0.832955	22442.1	144.596	14.3392	3963.55	2339.57	0.0999662	197.876		0	0.0233121	-0.979459	-1.11106e-05	2.12404	99.9638	0	0.505119	50.5044	50.503	99.9985	1.01024	98.9882	99.9985	0
2150	0	0.202039	22561.6	144.6		0	0	0.00236323	-0.958732	-3.40248e-05	0		0	0.197688	22562.3	144.6	14.2475	3963.64	2228.47	0.102448	197.867		0	0.00578367	-0.962033	-3.01112e-05	2.13298	99.9646	0	0.124381	50.109	50.1072	99.9692	0.248762	99.7204	99.9692	0
2155	0	0.0458201	22681.3	144.604		0	0	0.000551642	-0.956856	-3.61405e-05	0		0	0.0448002	22682	144.604	14.2492	3963.64	2116.92	0.105172	197.857		0	0.00136085	-0.957636	-3.51839e-05	2.14322	99.9646	0	0.0290233	50.0096	50.0077	99.9612	0.0580466	99.9031	99.9612	0
2160	0	0.0099599	22800.9	144.609		0	0	0.000123321	-0.95641	-3.66558e-05	0		0	0.00973083	22801.6	144.609	14.2749	3963.61	2005.26	0.10814	197.846		0	0.000306954	-0.956586	-3.64319e-05	2.15381	99.9644	0	0.00648636	49.986	49.9841	99.959	0.0129727	99.946	99.959	0
2165	0	0.00207177	22920.4	144.613		0	0	2.64049e-05	-0.956307	-3.67716e-05	0		0	0.00202246	22921.1	144.613	14.3064	3963.58	1893.58	0.111357	197.836		0	6.63751e-05	-0.956344	-3.67212e-05	2.16447	99.9641	0	0.00138844	49.9805	49.9786	99.9583	0.00277688	99.9555	99.9583	0
2170	0	0.000411139	23040	144.618		0	0	5.4004e-06	-0.956282	-3.67926e-05	0		0	0.000400997	23040.6	144.618	14.3392	3963.55	1781.9	0.114829	197.825		0	1.37216e-05	-0.956289	-3.67816e-05	2.17515	99.9638	0	0.000283881	49.9792	49.9773	99.9579	0.000567762	99.9573	99.9579	0
2175	0	7.7567e-05	23159.5	144.622		0	0	1.05137e-06	-0.956275	-3.67922e-05	0		0	7.55804e-05	23160.2	144.622	14.3723	3963.52	1670.21	0.118569	197.814		0	2.70236e-06	-0.956275	-3.67897e-05	2.18583	99.9636	0	5.52489e-05	49.9788	49.9769	99.9576	0.000110498	99.9575	99.9576	0
2180	0	1.38606e-05	23279	144.627		0	0	1.94109e-07	-0.956272	-3.67871e-05	0		0	1.34914e-05	23279.7	144.627	14.4055	3963.48	1558.52	0.122589	197.803		0	5.05095e-07	-0.95627	-3.67863e-05	2.19652	99.9633	0	1.01965e-05	49.9787	49.9767	99.9573	2.03931e-05	99.9573	99.9573	0
2185	0	2.33659e-06	23398.6	144.632		0	0	3.38502e-08	-0.956269	-3.6781e-05	0		0	2.27176e-06	23399.2	144.632	14.4388	3963.45	1446.84	0.126907	197.793		0	8.92373e-08	-0.956266	-3.67804e-05	2.2072	99.963	0	1.77743e-06	49.9785	49.9766	99.957	3.55485e-06	99.957	99.957	0
2190	0	3.70039e-07	23518.1	144.636		0	0	5.55225e-09	-0.956266	-3.67747e-05	0		0	3.59325e-07	23518.8	144.636	14.4721	3963.42	1335.15	0.131544	197.782		0	1.48392e-08	-0.956263	-3.6774e-05	2.21787	99.9627	0	2.91408e-07	49.9784	49.9764	99.9567	5.82817e-07	99.9567	99.9567	0
2195	0	5.48054e-08	23637.6	144.641		0	0	8.5274e-10	-0.956263	-3.67683e-05	0		0	5.31468e-08	23638.3	144.641	14.5054	3963.38	1223.46	0.136524	197.771		0	2.31207e-09	-0.956259	-3.67675e-05	2.22855	99.9625	0	4.4733e-08	49.9782	49.9763	99.9564	8.9466e-08	99.9564	99.9564	0
2200	0.202949	2.20615	23750	144.64		0.000142752	0.941376	1.37929	-3.78427	-4.69671e-05	3.76713e-07		0.00122544	0.606045	23753.4	144.641	14.6187	3963.27	1112.31	0.141873	197.76		0.0911119	1.07679	-5.89809	-0.00254938	2.23994	99.9615	0.505259	0.523866	50.2285	50.1961	99.4092	1.04773	98.3614	99.9144	0.0902248
2205	0.534488	5.9844	23847.7	144.64		0.000324606	2.1429	3.16609	-7.45781	-0.000107617	4.67135e-06		0.00447591	2.21755	23854.3	144.641	14.8887	3963	1004.57	0.147609	197.748		0.330947	2.65961	-12.3973	-0.00224632	2.25222	99.9593	1.84289	1.93402	50.971	50.8593	98.074	3.86804	94.206	99.9169	0.329087
2210	0.938548	10.0982	23931.3	144.639		0.000513862	3.39343	5.02672	-11.3107	-0.000166591	2.01923e-05		0.0107968	4.05793	23940.8	144.64	15.0373	3962.85	902.37	0.153735	197.739		0.783349	4.34049	-18.5959	-0.00171316	2.26115	99.958	4.36742	3.56289	51.3542	51.093	95.5827	7.12578	88.4569	99.9501	0.779897
2215	1.40206	14.4043	24000.1	144.638		0.000709772	4.68787	6.9516	-15.3194	-0.0002268	5.73295e-05		0.0221263	5.99576	24012.6	144.638	14.9456	3962.94	807.594	0.160239	197.735		1.53457	6.11125	-24.1859	-0.000950511	2.26482	99.9588	8.55967	5.30074	51.0219	50.5122	91.4424	10.6015	80.8409	100.002	1.52851
2220	1.91745	18.8704	24053.8	144.636		0.000911564	6.02089	8.93268	-19.4607	-0.000288049	0.00012937		0.0417732	8.00704	24069.1	144.636	14.5355	3963.35	722.566	0.167094	197.738		2.66367	7.96922	-28.8829	-1.90631e-05	2.26192	99.9622	14.858	7.13055	49.7354	48.852	85.2097	14.2611	70.9486	100.068	2.65321
2225	2.48196	23.4804	24091.8	144.634		0.00111844	7.38688	10.9619	-23.7098	-0.000349824	0.000253025		0.0760199	10.0845	24109.9	144.634	13.771	3964.12	649.986	0.174249	197.748		4.21425	9.91241	-32.5088	0.000934323	2.25173	99.9686	23.4963	9.04734	47.3678	45.9714	76.641	18.0947	58.5463	100.137	4.19576
2230	3.10075	28.2231	24113.9	144.63		0.00132959	8.77987	13.0311	-28.0411	-0.000411758	0.000451258		0.138546	12.2258	24134.6	144.63	12.6881	3965.2	592.613	0.181624	197.765		6.15994	11.9379	-35.0986	0.00167618	2.23471	99.9776	34.3001	11.0465	43.9938	41.9553	65.8947	22.093	43.8017	100.195	6.12501
2235	3.79936	33.0904	24119.8	144.627		0.00154417	10.1933	15.1319	-32.4284	-0.000474167	0.000765104		0.264313	14.433	24143.3	144.627	11.4228	3966.47	552.691	0.189104	197.787		8.37265	14.0407	-36.9994	0.00191593	2.21299	99.9881	46.4701	13.1212	39.9956	37.2331	53.7488	26.2425	27.5063	100.219	8.29823
2240	4.66832	38.0786	24109.7	144.623		0.00176133	11.6186	17.2558	-36.8473	-0.000539722	0.00130634		0.557029	16.713	24135.9	144.623	10.2318	3967.66	531.126	0.19655	197.809		10.6078	16.2134	-38.9169	0.00139932	2.19089	99.9981	58.3678	15.262	36.1706	32.6993	41.8172	30.5239	11.2933	100.185	10.4228
2245	5.99166	43.189	24084.3	144.62		0.00198023	13.0406	19.3942	-41.2789	-0.000613793	0.00249657		1.32062	19.0783	24113.4	144.62	9.45345	3968.44	526.552	0.203808	197.826		12.5777	18.4466	-41.6917	0.000329438	2.17441	100.005	67.7181	17.4568	33.6442	29.6147	32.3748	33.6442	0	100.093	12.0925
2250	8.3483	48.4283	24045.7	144.618		0.0022	14.4236	21.5386	-45.7075	-0.000692504	0.00589378		3.15355	21.5471	24077.8	144.619	9.22168	3968.67	535.491	0.210739	197.834		14.1979	20.7302	-45.4951	-0.000444549	2.16622	100.006	73.5815	19.6934	32.9074	28.5276	26.4279	32.9074	0	100.009	13.1396
2255	12.242	53.8084	23996.1	144.618		0.00241977	15.6781	23.6802	-50.1086	-0.000766801	0.0157875		6.58225	24.1431	24031.3	144.618	9.33271	3968.56	554.714	0.217229	197.837		15.5488	23.0547	-49.7843	-0.000761626	2.16302	100.006	77.2702	21.9605	33.3097	28.7097	22.6985	33.3097	0	99.9686	13.7982
2260	17.5643	59.3453	23937.1	144.618		0.00263867	16.6329	25.8104	-54.4538	-0.000836461	0.0393904		11.5511	26.8937	23975.4	144.618	9.58819	3968.3	582.595	0.223187	197.838		16.5684	25.4103	-54.1817	-0.000910051	2.16152	100.003	80.054	24.2463	34.1947	29.4289	19.8968	34.1947	0	99.9507	14.2954
2265	23.5459	65.0597	23869.5	144.617		0.00285583	17.136	27.9205	-58.7175	-0.000902998	0.0807636		17.3435	29.8315	23910.8	144.618	9.9018	3967.99	618.484	0.22853	197.84		17.1327	27.7866	-58.5568	-0.00101401	2.16027	100.001	82.4685	26.5384	35.2749	30.3653	17.473	35.2749	0	99.9415	14.7265
2270	29.2288	70.9781	23793.8	144.617		0.00307041	17.2413	30.002	-62.8768	-0.000966817	0.133554		22.9815	32.9955	23838	144.617	10.2403	3967.65	662.085	0.233179	197.841		17.2973	30.1723	-62.8597	-0.001104	2.15875	99.998	84.7019	28.8224	36.4394	31.397	15.234	36.4394	0	99.9359	15.1253
2275	34.032	77.1343	23710.3	144.616		0.00328156	17.1658	32.0462	-66.9104	-0.00102774	0.186288		27.8057	36.4317	23757.5	144.617	10.5888	3967.3	713.198	0.23706	197.843		17.2792	32.5549	-67.0605	-0.00118664	2.15673	99.9951	86.8192	31.0827	37.6391	32.4707	13.1128	37.6391	0	99.932	15.5034
2280	37.8596	83.5709	23619.6	144.615		0.00348844	17.0861	34.0447	-70.7984	-0.00108538	0.231975		31.656	40.1955	23669.5	144.615	10.9389	3966.95	771.635	0.240106	197.846		17.2572	34.9208	-71.1348	-0.00126289	2.15411	99.9922	88.8395	33.3015	38.8465	33.5579	11.0899	38.8465	0	99.9294	15.8642
2285	40.8716	90.3404	23521.8	144.613		0.00369023	17.0693	35.9892	-74.5221	-0.0011393	0.269302		34.6676	44.3528	23574.3	144.614	11.2845	3966.6	837.171	0.242259	197.849		17.2997	37.2551	-75.0599	-0.00133215	2.15082	99.9893	90.7622	35.4593	40.0421	34.6392	9.16556	40.0421	0	99.9278	16.2075
2290	43.2791	97.5079	23417.3	144.611		0.00388614	17.1161	37.8715	-78.064	-0.00118905	0.299569		37.0517	48.9818	23472.5	144.612	11.6206	3966.27	909.532	0.24347	197.853		17.4076	39.5417	-78.814	-0.00139335	2.14683	99.9865	92.5778	37.5345	41.2092	35.6984	7.34938	41.2092	0	99.9272	16.5318
2295	45.2586	105.152	23306.7	144.608		0.00407539	17.206	39.6834	-81.4083	-0.0012342	0.32452		38.9919	54.175	23364.2	144.609	11.9417	3965.95	988.379	0.243708	197.858		17.5588	41.7632	-82.3762	-0.00144534	2.14208	99.9838	94.2716	39.5035	42.3315	36.72	5.65601	42.3315	0	99.9277	16.8342
2300	46.9353	113.369	23190.2	144.605		0.00425725	17.3173	41.417	-84.5403	-0.00127433	0.345587		40.6219	60.0412	23249.9	144.606	12.2428	3965.65	1073.3	0.242956	197.863		17.7302	43.9013	-85.7262	-0.00148699	2.13654	99.9813	95.8264	41.341	43.3925	37.6885	4.10289	43.3925	0	99.9293	17.1119
2305	48.3933	122.269	23068.2	144.602		0.00443098	17.4332	43.0646	-87.4468	-0.0013091	0.363789		42.0316	66.7067	23130	144.603	12.5181	3965.37	1163.8	0.241216	197.87		17.9032	45.9369	-88.8446	-0.00151738	2.13016	99.979	97.2231	43.0202	44.3747	38.5877	2.70896	44.3747	0	99.9321	17.3613
2310	49.688	131.987	22941.2	144.598		0.00459591	17.5421	44.6185	-90.1165	-0.00133816	0.37982		43.2811	74.3173	23005	144.599	12.7622	3965.13	1259.31	0.23851	197.877		18.0646	47.8505	-91.7129	-0.00153587	2.12291	99.977	98.4424	44.5137	45.2606	39.4012	1.49376	45.2606	0	99.9362	17.579
2315	50.8567	142.672	22809.5	144.594		0.00475139	17.636	46.0715	-92.5391	-0.00136125	0.394158		44.4107	83.038	22875.1	144.595	12.9695	3964.92	1359.18	0.23488	197.885		18.2045	49.6229	-94.3145	-0.00154219	2.11474	99.9753	99.4653	45.7945	46.0327	40.1126	0.476305	46.0327	0	99.9416	17.7617
2320	51.9255	154.496	22673.7	144.589		0.0048968	17.7094	47.4164	-94.7064	-0.00137815	0.407143		45.4487	93.0519	22740.8	144.59	13.135	3964.75	1462.67	0.230387	197.894		18.316	51.2363	-96.6344	-0.0015366	2.10562	99.9739	100.274	46.8378	46.6747	40.7067	-0.326078	46.6747	0	99.9481	17.9061
2325	52.9134	167.645	22534	144.584		0.00503156	17.7583	48.6466	-96.6114	-0.00138874	0.419022		46.4154	104.557	22602.4	144.585	13.2541	3964.63	1568.97	0.225113	197.904		18.3939	52.6745	-98.6602	-0.00151985	2.09554	99.9729	100.855	47.6222	47.1727	41.1702	-0.899113	47.1727	0	99.9558	18.0098
2330	53.8342	182.316	22390.9	144.579		0.00515515	17.7799	49.7556	-98.2488	-0.00139297	0.429981		47.326	117.761	22460.5	144.58	13.324	3964.56	1677.22	0.219154	197.916		18.4345	53.9242	-100.382	-0.00149321	2.08447	99.9723	101.197	48.1325	47.516	41.4933	-1.23306	47.516	0	99.9643	18.071
2335	54.6985	198.708	22244.8	144.573		0.00526707	17.7725	50.7377	-99.6149	-0.00139087	0.440158		48.1916	132.871	22315.4	144.574	13.343	3964.55	1786.54	0.21262	197.928		18.4357	54.976	-101.795	-0.00145839	2.07245	99.9721	101.297	48.361	47.6989	41.6705	-1.32412	47.6989	0	99.9733	18.0888
2340	55.5135	217.01	22096.1	144.567		0.00536689	17.7353	51.5876	-100.708	-0.0013826	0.449654		49.0198	150.085	22167.4	144.568	13.3117	3964.58	1896.03	0.205629	197.94		18.3966	55.8244	-102.895	-0.00141737	2.05952	99.9724	101.158	48.3092	47.7214	41.7015	-1.17548	47.7214	0	99.9825	18.0639
2345	56.2838	237.392	21945.1	144.561		0.00545422	17.6682	52.3011	-101.527	-0.00136841	0.458536		49.8151	169.574	22017.1	144.562	13.2323	3964.66	2004.8	0.198303	197.954		18.3178	56.4683	-103.684	-0.00137215	2.04573	99.9731	100.789	47.9887	47.5898	41.5919	-0.797876	47.5898	0	99.9914	17.9981
2350	57.0115	259.986	21792.4	144.554		0.0055287	17.5725	52.8746	-102.073	-0.00134864	0.466839		50.5791	191.476	21864.8	144.555	13.1094	3964.78	2112.03	0.190767	197.969		18.2013	56.9107	-104.166	-0.00132459	2.03119	99.9741	100.209	47.4206	47.3159	41.3527	-0.209333	47.3159	0	99.9998	17.8945
2355	57.6963	284.879	21638.4	144.547		0.00559004	17.4501	53.3057	-102.349	-0.00132372	0.474574		51.3108	215.876	21710.9	144.548	12.9486	3964.94	2216.97	0.183136	197.984		18.0504	57.1583	-104.35	-0.00127622	2.01601	99.9754	99.4416	46.6341	46.917	40.9996	0.565764	46.917	0	100.007	17.7574
2360	58.336	312.097	21483.5	144.54		0.00563801	17.3038	53.5929	-102.359	-0.00129416	0.481727		52.0066	242.8	21556	144.541	12.7571	3965.13	2318.99	0.175523	198		17.8694	57.2203	-104.246	-0.00122816	2.00033	99.977	98.5155	45.6645	46.4137	40.5516	1.49828	46.4137	0	100.014	17.5921
2365	58.9266	341.605	21328.1	144.533		0.0056724	17.1371	53.7358	-102.109	-0.00126048	0.488269		52.6614	272.208	21400.4	144.533	12.5422	3965.35	2417.56	0.168024	198.016		17.6633	57.1079	-103.864	-0.00118106	1.98428	99.9788	97.4629	44.5506	45.8288	40.0294	2.55629	45.8288	0	100.019	17.4041
2370	59.463	373.301	21172.9	144.525		0.00569309	16.9537	53.7354	-101.605	-0.00122326	0.494157		53.2682	303.994	21244.8	144.526	12.3114	3965.58	2512.28	0.160726	198.032		17.4374	56.833	-103.22	-0.00113523	1.96802	99.9807	96.3162	43.3317	45.1852	39.4542	3.70709	45.1852	0	100.023	17.1993
2375	59.9392	407.019	21018.3	144.518		0.0057	16.7575	53.5933	-100.855	-0.00118307	0.499341		53.8198	337.985	21089.6	144.519	12.0715	3965.82	2602.87	0.153696	198.048		17.1972	56.4077	-102.325	-0.0010907	1.95166	99.9827	95.1073	42.0453	44.5048	38.8458	4.91907	44.5048	0	100.026	16.9834
2380	60.3489	442.534	20864.8	144.511		0.00569309	16.5525	53.3125	-99.869	-0.00114047	0.503769		54.308	373.952	20935.4	144.511	11.8288	3966.06	2689.17	0.146991	198.065		16.9478	55.8437	-101.195	-0.00104731	1.93535	99.9848	93.8653	40.7257	43.8072	38.2221	6.16312	43.8072	0	100.028	16.7617
2385	60.6855	479.574	20712.9	144.503		0.0056724	16.3422	52.8966	-98.6558	-0.001096	0.507384		54.7252	411.613	20782.7	144.504	11.5881	3966.3	2771.11	0.140649	198.081		16.694	55.1518	-99.8415	-0.00100487	1.9192	99.9868	92.616	39.4023	43.1092	37.5984	7.41366	43.1092	0	100.03	16.5386
2390	60.943	517.825	20563.3	144.496		0.00563801	16.1298	52.35	-97.2263	-0.00105019	0.510135		55.0638	450.648	20632	144.497	11.3538	3966.53	2848.73	0.134698	198.097		16.4398	54.3422	-98.2794	-0.000963144	1.9033	99.9887	91.381	38.0997	42.4243	36.987	8.64918	42.4243	0	100.03	16.318
2395	61.1152	556.945	20416.4	144.489		0.00559004	15.918	51.6778	-95.5918	-0.00100351	0.511968		55.3168	490.705	20484	144.49	11.1286	3966.76	2922.11	0.129149	198.112		16.1885	53.4239	-96.5215	-0.000921961	1.88774	99.9906	90.1778	36.8369	41.7631	36.3974	9.85236	41.7631	0	100.03	16.1032
2400	61.1967	596.57	20272.8	144.483		0.0055287	15.7088	50.8856	-93.7638	-0.0009564	0.512833		55.4778	531.415	20339	144.483	10.9149	3966.97	2991.41	0.124008	198.127		15.9427	52.4049	-94.5804	-0.000881206	1.8726	99.9924	89.0197	35.6281	41.1331	35.8363	11.01	41.1331	0	100.03	15.8964
2405	61.1822	636.329	20132.8	144.476		0.00545422	15.5042	49.9794	-91.754	-0.000909263	0.51268		55.5409	572.396	20197.6	144.477	10.714	3967.17	3056.81	0.119269	198.142		15.7045	51.2927	-92.4688	-0.000840833	1.85793	99.994	87.9164	34.4832	40.5395	35.3083	12.1126	40.5395	0	100.029	15.6994
2410	61.0669	675.846	19997.1	144.47		0.00536689	15.3051	48.9655	-89.5747	-0.000862455	0.511455		55.501	613.266	20060.4	144.47	10.5266	3967.36	3118.53	0.114919	198.156		15.475	50.094	-90.1985	-0.000800855	1.8438	99.9956	86.8742	33.4082	39.9852	34.8159	13.1539	39.9852	0	100.028	15.5133
2415	60.8462	714.753	19866.1	144.464		0.00526707	15.1124	47.8503	-87.2377	-0.000816289	0.509102		55.3529	653.647	19927.7	144.464	10.3528	3967.54	3176.81	0.110941	198.17		15.2552	48.8148	-87.7814	-0.000761338	1.83023	99.9971	85.8966	32.4061	39.4713	34.3602	14.1305	39.4713	0	100.027	15.3387
2420	60.5154	752.689	19740.2	144.458		0.00515515	14.9264	46.6405	-84.7552	-0.000771035	0.505559		55.0921	693.17	19800	144.459	10.1926	3967.7	3231.87	0.107315	198.183		15.0451	47.461	-85.2289	-0.00072238	1.81726	99.9984	84.985	31.4772	38.9977	33.9408	15.0411	38.9977	0	100.026	15.1759
2425	60.0698	789.31	19619.7	144.453		0.00503156	14.7473	45.3428	-82.1391	-0.000726922	0.500756		54.7137	731.483	19677.7	144.453	10.0455	3967.84	3283.95	0.104017	198.195		14.8448	46.0379	-82.5522	-0.000684102	1.80493	99.9996	84.1388	30.6202	38.5633	33.5567	15.8862	38.5633	0	100.025	15.0248
2430	59.5044	824.29	19505.1	144.448		0.0048968	14.5746	43.9638	-79.4011	-0.000684137	0.494608		54.2128	768.252	19561.2	144.448	9.9108	3967.98	3333.3	0.101024	198.207		14.6538	44.5507	-79.7622	-0.000646632	1.79325	100.001	83.3562	29.8324	38.1663	33.2061	16.6677	38.1663	0	100.024	14.885
2435	58.8135	857.32	19396.7	144.443		0.00475139	14.408	42.5101	-76.5526	-0.000642831	0.487021		53.5841	803.161	19450.8	144.443	9.78781	3968.1	3380.11	0.0983098	198.218		14.4713	43.0043	-76.8695	-0.000610097	1.78225	100.002	82.6346	29.11	37.8042	32.8868	17.3883	37.8042	0	100.023	14.7562
2440	57.991	888.118	19294.8	144.439		0.00459591	14.2467	40.9881	-73.6048	-0.000603113	0.477877		52.8215	835.919	19346.8	144.439	9.67568	3968.21	3424.61	0.0958508	198.228		14.2965	41.4037	-73.8843	-0.000574612	1.77194	100.003	81.9704	28.4487	37.4745	32.5966	18.0516	37.4745	0	100.022	14.6376
2445	57.0292	916.419	19199.7	144.435		0.00443098	14.0898	39.4042	-70.5687	-0.000565061	0.46704		51.918	866.255	19249.5	144.435	9.57358	3968.32	3466.98	0.0936231	198.238		14.128	39.7535	-70.8169	-0.000540274	1.76233	100.004	81.3599	27.8438	37.1744	32.3327	18.6612	37.1744	0	100.021	14.5285
2450	55.9194	941.985	19111.6	144.431		0.00425725	13.9361	37.7647	-67.4548	-0.000528717	0.454346		50.865	893.923	19159.2	144.431	9.48067	3968.41	3507.41	0.0916044	198.247		13.9646	38.0584	-67.6769	-0.000507162	1.75343	100.004	80.799	27.2906	36.9012	32.0928	19.2213	36.9012	0	100.02	14.4284
2455	54.6507	964.6	19030.7	144.427		0.00407539	13.7842	36.0755	-64.2734	-0.000494094	0.439598		49.6523	918.698	19076	144.428	9.39617	3968.49	3546.05	0.0897736	198.255		13.8047	36.3232	-64.4738	-0.000475329	1.74525	100.005	80.2836	26.7843	36.6523	31.8744	19.7359	36.6523	0	100.02	14.3364
2460	53.2099	984.068	18957.2	144.424		0.00388614	13.6326	34.3426	-61.0342	-0.000461177	0.422563		48.2672	940.38	19000.2	144.425	9.31931	3968.57	3583.06	0.0881111	198.262		13.6463	34.5522	-61.2169	-0.000444804	1.7378	100.006	79.8098	26.3204	36.4249	31.6752	20.2091	36.4249	0	100.019	14.2517
2465	51.5803	1000.22	18891.3	144.422		0.00369023	13.4792	32.5717	-57.747	-0.000429925	0.402963		46.6938	958.788	18932	144.422	9.24941	3968.64	3618.57	0.0865992	198.269		13.4874	32.7502	-57.9152	-0.000415592	1.73108	100.006	79.3734	25.8944	36.2169	31.493	20.6449	36.2169	0	100.018	14.1738
2470	49.7407	1012.9	18833	144.42		0.00348844	13.3214	30.7684	-54.421	-0.000400274	0.38047		44.9121	973.765	18871.4	144.42	9.18583	3968.7	3652.7	0.0852214	198.275		13.3251	30.9215	-54.5774	-0.000387674	1.72509	100.007	78.9706	25.5024	36.0259	31.3259	21.0471	36.0259	0	100.018	14.1019
2475	47.6642	1021.98	18782.6	144.418		0.00328156	13.1558	28.938	-51.0652	-0.000372143	0.354703		42.8959	985.174	18818.6	144.418	9.12802	3968.76	3685.55	0.0839631	198.28		13.1561	29.0708	-51.2121	-0.000361013	1.71985	100.007	78.5976	25.1404	35.8502	31.1722	21.4196	35.8502	0	100.017	14.0353
2480	45.3148	1027.34	18740.1	144.416		0.00307041	12.978	27.086	-47.6884	-0.000345432	0.325228		40.6113	992.897	18773.7	144.416	9.07552	3968.81	3717.22	0.082811	198.285		12.9756	27.2024	-47.8276	-0.000335553	1.71534	100.008	78.2505	24.805	35.6881	31.0306	21.7662	35.6881	0	100.017	13.9733
2485	42.6447	1028.9	18705.5	144.415		0.00285583	12.7816	25.2174	-44.299	-0.000320031	0.291575		38.0127	996.836	18736.7	144.415	9.02795	3968.86	3747.8	0.0817533	198.288		12.7773	25.3209	-44.4321	-0.000311228	1.71157	100.008	77.9255	24.493	35.5384	30.9001	22.0908	35.5384	0	100.016	13.9153
2490	39.5879	1026.59	18678.9	144.414		0.00263867	12.5573	23.3373	-40.9054	-0.000295824	0.253291		35.0373	996.911	18707.7	144.414	8.98512	3968.9	3777.35	0.0807795	198.291		12.5519	23.4307	-41.0338	-0.000287971	1.70855	100.008	77.6178	24.2014	35.4004	30.7803	22.3979	35.4004	0	100.016	13.8603
2495	36.0504	1020.34	18660.3	144.414		0.00241977	12.2908	21.4509	-37.516	-0.000272695	0.210069		31.5964	993.06	18686.7	144.414	8.94706	3968.94	3805.93	0.0798803	198.294		12.285	21.5363	-37.6407	-0.000265741	1.70627	100.009	77.3217	23.9275	35.2743	30.6717	22.6934	35.2743	0	100.015	13.8075
2500	31.8943	1010.12	18649.7	144.414		0.0022	11.9593	19.5631	-34.1388	-0.000250552	0.162059		27.5604	985.237	18673.7	144.414	8.91431	3968.97	3833.59	0.0790477	198.295		11.954	19.6422	-34.261	-0.000244586	1.70474	100.009	77.028	23.669	35.1622	30.577	22.9864	35.1622	0	100.014	13.755
2505	26.9105	995.908	18647	144.414		0.00198023	11.5251	17.6787	-30.782	-0.000229388	0.110588		22.7337	973.415	18668.8	144.414	8.88871	3969	3860.35	0.0782743	198.296		11.5216	17.7531	-30.9031	-0.000224916	1.70401	100.009	76.718	23.4234	35.0709	30.504	23.295	35.0709	0	100.013	13.6996
2510	20.7756	977.693	18652.4	144.415		0.00176133	10.9261	15.8029	-27.4542	-0.000209572	0.0596658		16.8154	957.583	18671.8	144.415	8.87659	3969.01	3886.2	0.0775541	198.296		10.9254	15.8735	-27.5772	-0.000209082	1.70417	100.009	76.3395	23.1888	35.0237	30.4791	23.6698	35.0237	0	100.009	13.6321
2515	13.0138	955.49	18665.9	144.416		0.00154417	10.0686	13.9405	-24.1659	-0.000194646	0.0184573		9.36432	937.744	18683	144.416	8.911	3968.98	3911	0.0768821	198.294		10.0682	14.0081	-24.3058	-0.000222564	1.70578	100.009	75.6341	22.9632	35.1415	30.6386	24.3566	35.1415	0	99.9908	13.5061
2520	3.62168	929.325	18689.5	144.425		0.00132959	8.84147	12.0965	-21.0047	-0.000622408	0.000675583		0.49289	913.919	18704.7	144.428	10.8129	3967.08	3932.37	0.0762562	198.261		7.98916	12.1614	-22.9922	-0.0178238	1.73927	99.9932	58.1831	22.7435	41.9761	38.4567	38.4654	41.9761	0	96.6484	10.3898
2525	2.41052	899.238	18755.1	144.453		0.00111844	7.39647	10.2762	-18.1185	-0.000257335	0.000234526		0.0534839	886.141	18769.9	144.453	16.8618	3961.03	3903.09	0.0757619	198.161		3.55286	10.3457	-30.2594	-0.00100363	1.83922	99.9428	19.9747	22.5517	62.4028	61.2084	79.7022	45.1033	34.5989	99.6769	3.56691
2530	1.84741	865.219	18841.1	144.464		0.000911564	6.02958	8.48541	-15.1003	-0.000240481	0.000117441		0.0280263	854.385	18854.1	144.464	18.1317	3959.76	3859.43	0.0754945	198.134		2.11092	8.58452	-27.5568	0.000175308	1.86567	99.9322	11.8635	22.4252	66.3635	65.6529	87.8765	44.8504	43.0261	99.74	2.11848
2535	1.33859	827.26	18944.6	144.475		0.000709772	4.69568	6.72918	-12.1371	-0.000220121	5.08239e-05		0.0141556	818.639	18955.5	144.476	19.0179	3958.87	3807.99	0.0754428	198.112		1.14953	6.87657	-23.5221	0.00113414	1.88764	99.9248	6.46061	22.3538	69.0212	68.633	93.3349	44.7075	48.6274	99.7955	1.15368
2540	0.887696	785.372	19065.2	144.488		0.000513862	3.40028	5.01284	-9.23208	-0.000196206	1.74697e-05		0.00660545	778.909	19073.9	144.488	19.5991	3958.29	3751.58	0.0755873	198.094		0.560332	5.22103	-18.5051	0.0018076	1.90643	99.92	3.15032	22.3291	70.6725	70.4818	96.6869	44.6581	52.0288	99.8373	0.562556
2545	0.501874	739.583	19202.6	144.5		0.000324606	2.14867	3.34168	-6.38934	-0.00016881	3.96599e-06		0.00264691	735.217	19208.9	144.5	19.9666	3957.92	3692.3	0.0759055	198.077		0.229952	3.61631	-12.8736	0.00221838	1.92344	99.9169	1.29403	22.3409	71.6264	71.5464	98.571	44.6818	53.8891	99.865	0.231077
2550	0.191332	689.946	19356.3	144.514		0.000142752	0.94584	1.72107	-3.61383	-0.000138068	3.23186e-07		0.000727465	687.61	19359.9	144.513	20.1993	3957.69	3631.52	0.0763742	198.06		0.0638545	2.06094	-6.93842	0.00242747	1.93981	99.915	0.360446	22.378	72.1385	72.1141	99.521	44.756	54.765	99.8814	0.0643654
2555	0	636.835	19525.4	144.526		0	0	0.424099	-1.37973	-5.25242e-05	0		0	636.182	19526.4	144.526	20.3498	3957.54	3570.12	0.0769723	198.044		0	0.698491	-1.65036	-3.25998e-05	1.9563	99.9137	0	22.4277	72.3762	72.3733	99.8971	44.8554	55.0417	99.8971	0
2560	0	583.849	19697.9	144.532		0	0	0.423949	-1.37969	-5.51953e-05	0		0	583.179	19698.9	144.532	20.4431	3957.45	3508.68	0.0776809	198.027		0	0.742389	-1.69735	-9.23404e-05	1.97253	99.913	0	22.4822	72.4303	72.4274	99.8961	44.9645	54.9317	99.8961	0
2565	0	530.842	19870.3	144.539		0	0	0.424172	-1.3799	-5.51753e-05	0		0	530.155	19871.4	144.539	20.5354	3957.35	3447.37	0.0784843	198.011		0	0.783336	-1.73827	-8.58121e-05	1.98874	99.9122	0	22.5332	72.4811	72.4782	99.8959	45.0663	54.8296	99.8959	0
2570	0	477.814	20042.8	144.546		0	0	0.424215	-1.37994	-5.49025e-05	0		0	477.115	20043.9	144.546	20.6225	3957.27	3386.14	0.0793701	197.995		0	0.81625	-1.77117	-8.00424e-05	2.00488	99.9115	0	22.5669	72.5152	72.5124	99.8966	45.1339	54.7627	99.8966	0
2575	0	424.81	20215.3	144.553		0	0	0.423735	-1.37947	-5.43006e-05	0		0	424.101	20216.4	144.553	20.6985	3957.19	3324.96	0.0803288	197.979		0	0.841947	-1.79685	-7.45896e-05	2.02087	99.9108	0	22.5667	72.516	72.5131	99.8986	45.1334	54.7652	99.8986	0
2580	0	371.92	20387.7	144.56		0	0	0.422291	-1.37805	-5.324e-05	0		0	371.206	20388.7	144.56	20.7558	3957.13	3263.72	0.0813536	197.963		0	0.860679	-1.81557	-6.89562e-05	2.03659	99.9104	0	22.5098	72.4609	72.4581	99.9023	45.0195	54.8828	99.9023	0
2585	0	319.303	20559.7	144.566		0	0	0.419256	-1.37506	-5.14999e-05	0		0	318.587	20560.8	144.566	20.7834	3957.11	3202.25	0.0824398	197.948		0	0.87203	-1.82692	-6.24913e-05	2.05188	99.9101	0	22.3636	72.3179	72.3152	99.9088	44.7271	55.1816	99.9088	0
2590	0	267.211	20731.3	144.573		0	0	0.413688	-1.36958	-4.86967e-05	0		0	266.499	20732.4	144.573	20.7642	3957.12	3140.3	0.0835849	197.934		0	0.874661	-1.82957	-5.42195e-05	2.0665	99.9103	0	22.078	72.0377	72.0352	99.9194	44.1561	55.7633	99.9194	0
2595	0	216.048	20902	144.578		0	0	0.404069	-1.3601	-4.41436e-05	0		0	215.348	20903	144.578	20.6708	3957.22	3077.47	0.0847884	197.92		0	0.86579	-1.82073	-4.25177e-05	2.08003	99.9111	0	21.572	71.5405	71.5382	99.937	43.1441	56.7929	99.937	0
2600	0	166.467	21071.1	144.584		0	0	0.387829	-1.34409	-3.65839e-05	0		0	165.792	21072.1	144.584	20.4567	3957.43	3013.12	0.0860529	197.908		0	0.840133	-1.79514	-2.45087e-05	2.09179	99.9129	0	20.7075	70.6907	70.6888	99.9664	41.4149	58.5514	99.9664	0
2605	0	119.55	21237.6	144.587		0	0	0.36047	-1.31714	-2.37786e-05	0		0	118.92	21238.6	144.587	20.0417	3957.85	2946.17	0.0873844	197.899		0	0.787948	-1.74307	4.85736e-06	2.10058	99.9163	0	19.2422	69.2503	69.2491	100.016	38.4845	61.5318	100.016	0
2610	0	77.1244	21399.6	144.589		0	0	0.314401	-1.27174	-2.59676e-06	0		0	76.5729	21400.6	144.589	19.2922	3958.6	2874.85	0.0887949	197.896		0	0.692355	-1.64764	5.24709e-05	2.10437	99.9226	0	16.7677	66.8166	66.8166	100.098	33.5353	66.5626	100.098	0
2615	0	42.1355	21554.3	144.588		0	0	0.240193	-1.1984	2.58891e-05	0		0	41.7129	21555.2	144.588	18.0482	3959.84	2796.28	0.0903057	197.899		0	0.532046	-1.48747	0.00011489	2.10057	99.9329	0	12.7806	62.8831	62.8845	100.205	25.5612	74.6439	100.205	0
2620	0	18.1496	21698.1	144.583		0	0	0.141805	-1.10038	3.88349e-05	0		0	17.8995	21698.9	144.583	16.3909	3961.5	2707.05	0.0919512	197.91		0	0.315512	-1.27094	0.000138583	2.08973	99.9467	0	7.51294	57.6368	57.6389	100.248	15.0259	85.2218	100.248	0
2625	0	6.04536	21830	144.58		0	0	0.0583572	-1.01611	1.20203e-05	0		0	5.9422	21830.7	144.58	14.9993	3962.89	2606.53	0.0937746	197.919		0	0.130413	-1.08605	7.30992e-05	2.08123	99.9583	0	3.07724	53.1481	53.1488	100.142	6.15449	93.9873	100.142	0
2630	0	1.68384	21954	144.58		0	0	0.0179736	-0.974814	-1.84658e-05	0		0	1.65197	21954.7	144.58	14.3451	3963.54	2498.81	0.0958095	197.918		0	0.0404013	-0.996424	3.97104e-06	2.08242	99.9638	0	0.945217	50.9591	50.9581	100.028	1.89043	98.1373	100.028	0
2635	0	0.428139	22074.8	144.584		0	0	0.00479001	-0.961243	-3.154e-05	0		0	0.419614	22075.5	144.584	14.1537	3963.74	2388.26	0.0980693	197.91		0	0.0108454	-0.967061	-2.50663e-05	2.08998	99.9654	0	0.251639	50.2414	50.2397	99.9795	0.503279	99.4762	99.9795	0
2640	0	0.103366	22194.7	144.588		0	0	0.0011928	-0.957529	-3.54636e-05	0		0	0.101234	22195.4	144.588	14.1254	3963.76	2276.86	0.100556	197.9		0	0.0027231	-0.958997	-3.37654e-05	2.09981	99.9656	0	0.0626362	50.0451	50.0432	99.9649	0.125272	99.8396	99.9649	0
2645	0	0.0239404	22314.3	144.592		0	0	0.000284028	-0.956587	-3.64976e-05	0		0	0.0234304	22315	144.592	14.1429	3963.75	2165.25	0.103269	197.89		0	0.000654316	-0.956941	-3.60738e-05	2.11029	99.9655	0	0.0149108	49.9953	49.9934	99.9608	0.0298216	99.931	99.9608	0
2650	0	0.00532147	22433.9	144.597		0	0	6.49241e-05	-0.956357	-3.67511e-05	0		0	0.00520431	22434.6	144.597	14.1723	3963.72	2053.57	0.106211	197.879		0	0.000151037	-0.956439	-3.66494e-05	2.12093	99.9652	0	0.00340752	49.9832	49.9813	99.9596	0.00681505	99.9528	99.9596	0
2655	0	0.00113259	22553.4	144.602		0	0	1.42249e-05	-0.956302	-3.68069e-05	0		0	0.00110678	22554.1	144.602	14.2046	3963.68	1941.89	0.109387	197.868		0	3.34413e-05	-0.95632	-3.67834e-05	2.13161	99.965	0	0.000746395	49.9803	49.9784	99.9591	0.00149279	99.9576	99.9591	0
2660	0	0.0002301	22673	144.606		0	0	2.97862e-06	-0.956288	-3.68149e-05	0		0	0.000224664	22673.6	144.606	14.2375	3963.65	1830.2	0.112806	197.858		0	7.08112e-06	-0.956291	-3.68095e-05	2.1423	99.9647	0	0.000156247	49.9795	49.9776	99.9587	0.000312493	99.9584	99.9587	0
2665	0	4.44726e-05	22792.5	144.611		0	0	5.9407e-07	-0.956283	-3.68117e-05	0		0	4.33817e-05	22793.2	144.611	14.2707	3963.62	1718.51	0.116477	197.847		0	1.4291e-06	-0.956282	-3.68103e-05	2.15299	99.9644	0	3.11525e-05	49.9792	49.9773	99.9584	6.23051e-05	99.9584	99.9584	0
2670	0	8.14783e-06	22912	144.615		0	0	1.12447e-07	-0.95628	-3.6806e-05	0		0	7.93999e-06	22912.7	144.615	14.3038	3963.58	1606.82	0.120416	197.836		0	2.73895e-07	-0.956278	-3.68055e-05	2.16368	99.9641	0	5.89453e-06	49.9791	49.9772	99.9582	1.17891e-05	99.9581	99.9582	0
2675	0	1.40966e-06	23031.6	144.62		0	0	2.01229e-08	-0.956277	-3.67998e-05	0		0	1.37221e-06	23032.2	144.62	14.3371	3963.55	1495.14	0.124639	197.826		0	4.96597e-08	-0.956275	-3.67994e-05	2.17436	99.9639	0	1.05443e-06	49.9789	49.977	99.9579	2.10886e-06	99.9579	99.9579	0
2680	0	2.29377e-07	23151.1	144.625		0	0	3.3908e-09	-0.956274	-3.67935e-05	0		0	2.2302e-07	23151.8	144.625	14.3703	3963.52	1383.45	0.129166	197.815		0	8.48303e-09	-0.956271	-3.6793e-05	2.18505	99.9636	0	1.77598e-07	49.9788	49.9769	99.9576	3.55195e-07	99.9576	99.9576	0
2685	0	3.49513e-08	23270.6	144.629		0	0	5.35677e-10	-0.956271	-3.67871e-05	0		0	3.39394e-08	23271.3	144.629	14.4036	3963.49	1271.76	0.134021	197.804		0	1.35935e-09	-0.956268	-3.67864e-05	2.19573	99.9633	0	2.80427e-08	49.9787	49.9767	99.9573	5.60853e-08	99.9573	99.9573	0
2690	0	4.96379e-09	23390.2	144.634		0	0	7.89687e-11	-0.956269	-3.67808e-05	0		0	4.81341e-09	23390.8	144.634	14.437	3963.45	1160.08	0.139229	197.794		0	2.03379e-10	-0.956264	-3.67798e-05	2.20641	99.963	0	4.13168e-09	49.9785	49.9766	99.957	8.26337e-09	99.957	99.957	0
2695	0	6.53742e-10	23509.7	144.638		0	0	1.08088e-11	-0.956266	-3.67744e-05	0		0	6.32986e-10	23510.4	144.638	14.4704	3963.42	1048.39	0.144823	197.783		0	2.82673e-11	-0.95626	-3.67731e-05	2.21709	99.9627	0	5.65163e-10	49.9784	49.9764	99.9567	1.13033e-09	99.9567	99.9567	0
2700	0.20298	2.18129	23622.1	144.638		0.000142752	0.941377	1.37984	-3.76696	-4.73875e-05	3.76867e-07		0.00122906	0.585805	23625.5	144.639	14.5881	3963.3	937.245	0.150834	197.771		0.0912642	1.06649	-5.87081	-0.00252709	2.22854	99.9618	0.506103	0.538566	50.2423	50.2098	99.4075	1.07713	98.3303	99.9136	0.0903755
2705	0.534323	5.85491	23720	144.638		0.000324606	2.1429	3.1672	-7.41828	-0.000107348	4.66761e-06		0.00448062	2.10062	23726.5	144.638	14.8606	3963.03	829.557	0.157288	197.759		0.330914	2.63083	-12.3293	-0.00222322	2.24086	99.9595	1.8427	1.95646	50.9937	50.882	98.0745	3.91291	94.1616	99.9172	0.329054
2710	0.937954	9.81512	23803.8	144.637		0.000513862	3.39343	5.02823	-11.2479	-0.000165846	2.01591e-05		0.0107935	3.79709	23813.4	144.637	15.0077	3962.88	727.393	0.164191	197.75		0.7822	4.2892	-18.4851	-0.00169214	2.24979	99.9583	4.36102	3.57755	51.3724	51.1116	95.5897	7.15509	88.4346	99.9507	0.778754
2715	1.40084	13.9345	23873.1	144.636		0.000709772	4.68788	6.95355	-15.2327	-0.000225667	5.7199e-05		0.0220942	5.559	23885.5	144.636	14.9147	3962.97	632.619	0.171538	197.747		1.53062	6.03397	-24.0332	-0.000934561	2.25349	99.959	8.53766	5.30173	51.0341	50.5257	91.4648	10.6035	80.8613	100.002	1.52458
2720	1.91539	18.1826	23927.2	144.634		0.000911564	6.0209	8.93517	-19.3495	-0.000286556	0.000129009		0.0416665	7.36429	23942.4	144.634	14.5054	3963.38	547.535	0.179305	197.749		2.65447	7.86271	-28.6921	-1.03108e-05	2.25065	99.9625	14.8067	7.11482	49.7453	48.8649	85.2609	14.2296	71.0312	100.068	2.64406
2725	2.47885	22.5425	23965.8	144.632		0.00111844	7.3869	10.9651	-23.5738	-0.00034799	0.000252202		0.075735	9.20432	23983.7	144.631	13.7444	3964.14	474.819	0.187442	197.759		4.19698	9.77363	-32.2852	0.000935968	2.24058	99.9688	23.4002	9.01264	47.3808	45.9902	76.7364	18.0253	58.7111	100.137	4.17861
2730	3.09626	27.0009	23988.5	144.628		0.00132959	8.7799	13.0351	-27.8801	-0.000409595	0.000449563		0.13782	11.0747	24009.2	144.628	12.6672	3965.22	417.208	0.195867	197.776		6.13229	11.7641	-34.8466	0.00167426	2.22374	99.9778	34.1468	10.9911	44.0146	41.9852	66.047	21.9822	44.0648	100.194	6.09765
2735	3.7927	31.5476	23995.2	144.625		0.00154417	10.1933	15.137	-32.2425	-0.000471672	0.000761628		0.262356	12.975	24018.5	144.625	11.4077	3966.48	376.934	0.204463	197.798		8.33401	13.8298	-36.719	0.00191802	2.2022	99.9883	46.2583	13.0441	40.0239	37.274	53.9598	26.0881	27.8717	100.218	8.26042
2740	4.65692	36.1762	23985.9	144.621		0.00176133	11.6187	17.2622	-36.6365	-0.000536818	0.00129807		0.551109	14.9089	24012	144.621	10.2188	3967.67	354.912	0.213078	197.82		10.5605	15.964	-38.5998	0.00141526	2.18024	99.9982	58.1184	15.1629	36.1964	32.7399	42.0669	30.3258	11.7411	100.185	10.3783
2745	5.96737	40.8848	23961.5	144.618		0.00198023	13.0411	19.4022	-41.0434	-0.00061036	0.00247041		1.30226	16.8855	23990.4	144.618	9.43565	3968.45	349.811	0.221546	197.836		12.5258	18.1581	-41.3252	0.000357751	2.16379	100.005	67.4722	17.337	33.6481	29.6333	32.6222	33.6481	0	100.094	12.0486
2750	8.29614	45.6762	23923.9	144.616		0.0022	14.4254	21.5484	-45.4476	-0.000688704	0.00579907		3.10732	18.9184	23955.8	144.617	9.19616	3968.69	358.196	0.229714	197.844		14.1427	20.4033	-45.0779	-0.00041699	2.15556	100.007	73.3546	19.5557	32.8838	28.5176	26.6563	32.8838	0	100.011	13.099
2755	12.1501	50.557	23875.4	144.616		0.00241977	15.6838	23.6923	-49.825	-0.000762801	0.0154859		6.4954	21.0256	23910.3	144.616	9.30173	3968.59	376.846	0.237451	197.848		15.4917	22.6913	-49.3225	-0.000736071	2.15237	100.006	77.0505	21.8092	33.2688	28.6819	22.9192	33.2688	0	99.9696	13.759
2760	17.4336	55.5372	23817.5	144.616		0.00263867	16.6473	25.8252	-54.1473	-0.000832307	0.0386625		11.4229	23.2279	23855.5	144.616	9.55417	3968.33	404.134	0.244652	197.849		16.5143	25.0139	-53.6789	-0.000885415	2.15091	100.004	79.8359	24.0881	34.1458	29.393	20.1155	34.1458	0	99.9514	14.2564
2765	23.3903	60.6298	23751.1	144.616		0.00285583	17.1628	27.9384	-58.3892	-0.000898734	0.0794927		17.1862	25.5497	23792.1	144.616	9.86673	3968.02	439.428	0.251217	197.85		17.0862	27.3624	-58.0163	-0.000990719	2.14974	100.001	82.2555	26.3819	35.2251	30.3283	17.6864	35.2251	0	99.9418	14.6885
2770	29.0638	65.8523	23676.6	144.615		0.00307041	17.2795	30.0236	-62.5278	-0.000962507	0.13186		22.811	28.02	23720.6	144.616	10.2063	3967.68	482.46	0.257048	197.852		17.2587	29.7272	-62.2855	-0.00108301	2.14834	99.9983	84.5024	28.6792	36.3959	31.3653	15.4334	36.3959	0	99.9357	15.0897
2775	33.8652	71.2272	23594.6	144.614		0.00328156	17.2124	32.0722	-66.542	-0.00102346	0.18436		27.6306	30.6731	23641.4	144.615	10.5583	3967.33	533.072	0.262055	197.854		17.2467	32.0977	-66.4577	-0.00116909	2.14648	99.9953	86.6451	30.9668	37.6099	32.4519	13.2862	37.6099	0	99.9314	15.4723
2780	37.6905	76.7834	23505.3	144.613		0.00348844	17.1391	34.0759	-70.4121	-0.00108124	0.229908		31.4762	33.5502	23554.9	144.614	10.915	3966.97	591.123	0.266148	197.856		17.2306	34.4624	-70.5097	-0.00124997	2.14408	99.9924	88.7057	33.2303	38.8415	33.5609	11.2224	38.8415	0	99.9281	15.8403
2785	40.6958	82.5573	23409.1	144.612		0.00369023	17.129	36.0264	-74.1195	-0.0011354	0.267103		34.4785	36.6999	23461.3	144.612	11.271	3966.62	656.452	0.269248	197.859		17.2812	36.8084	-74.42	-0.00132505	2.14107	99.9894	90.6863	35.4532	40.0728	34.6744	9.23939	40.0728	0	99.9257	16.194
2790	43.0914	88.5944	23306.4	144.61		0.00388614	17.1838	37.9158	-77.647	-0.00118553	0.297203		36.8473	40.1805	23361.1	144.61	11.6216	3966.27	728.853	0.271287	197.863		17.4004	39.1212	-78.1683	-0.00139323	2.13741	99.9865	92.5796	37.617	41.2893	35.7783	7.34456	41.2893	0	99.9241	16.5321
2795	45.0537	94.9505	23197.5	144.607		0.00407539	17.2834	39.736	-80.9788	-0.00123121	0.32194		38.7662	44.0609	23254.7	144.608	11.9623	3965.93	808.067	0.27221	197.867		17.567	41.3852	-81.7345	-0.0014532	2.13308	99.9836	94.3732	39.7012	42.4764	36.8587	5.55033	42.4764	0	99.9235	16.8524
2800	46.7085	101.694	23083	144.604		0.00425725	17.4064	41.4793	-84.1004	-0.00127204	0.342744		40.369	48.4229	23142.4	144.605	12.2883	3965.6	893.77	0.271981	197.872		17.7581	43.5831	-85.0992	-0.00150365	2.12804	99.9809	96.0515	41.6829	43.6191	37.9017	3.87242	43.6191	0	99.9239	17.152
2805	48.1397	108.908	22963.2	144.601		0.00443098	17.5362	43.1382	-86.9991	-0.00130768	0.360633		41.7459	53.3629	23024.7	144.602	12.5944	3965.29	985.565	0.270584	197.878		17.9553	45.6962	-88.2435	-0.00154328	2.12225	99.9784	97.5966	43.5369	44.7013	38.892	2.32881	44.7013	0	99.9254	17.428
2810	49.4029	116.693	22838.4	144.598		0.00459591	17.6612	44.7054	-89.6633	-0.00133782	0.376302		42.9568	58.9944	22901.9	144.599	12.8753	3965.01	1082.98	0.268024	197.884		18.1452	47.7048	-91.149	-0.001571	2.11568	99.976	98.989	45.2362	45.7057	39.8137	0.939069	45.7057	0	99.9281	17.6766
2815	50.5354	125.166	22709.3	144.594		0.00475139	17.7735	46.1736	-92.0831	-0.00136217	0.390231		44.0421	65.4493	22774.4	144.595	13.125	3964.76	1185.44	0.264334	197.892		18.3179	49.5883	-93.7984	-0.00158597	2.10829	99.974	100.208	46.7522	46.6141	40.6496	-0.276327	46.6141	0	99.9322	17.8944
2820	51.5635	134.466	22576.1	144.589		0.0048968	17.8675	47.536	-94.2504	-0.00138053	0.40276		45.0302	72.8796	22642.8	144.59	13.3377	3964.55	1292.32	0.259568	197.9		18.4659	51.3262	-96.1753	-0.00158777	2.10003	99.9722	101.234	48.0562	47.4078	41.3824	-1.29676	47.4078	0	99.9376	18.0776
2825	52.5065	144.753	22439.2	144.585		0.00503156	17.939	48.7861	-96.1582	-0.00139271	0.414144		45.9421	81.4574	22507.4	144.586	13.5078	3964.38	1402.86	0.253805	197.909		18.5833	52.8985	-98.2653	-0.00157647	2.09086	99.9708	102.047	49.12	48.0687	41.9952	-2.10256	48.0687	0	99.9443	18.2227
2830	53.3791	156.205	22299.2	144.58		0.00515515	17.985	49.9174	-97.8014	-0.00139864	0.424579		46.794	91.3734	22368.5	144.581	13.63	3964.26	1516.27	0.247146	197.919		18.6654	54.2871	-100.056	-0.00155276	2.08075	99.9697	102.629	49.9185	48.5804	42.4724	-2.67631	48.5804	0	99.9523	18.3265
2835	54.1931	169.016	22156.3	144.574		0.00526707	18.0028	50.9241	-99.1761	-0.00139828	0.434219		47.5984	102.833	22226.7	144.575	13.7005	3964.19	1631.64	0.239711	197.93		18.7084	55.4764	-101.538	-0.00151795	2.06969	99.9692	102.966	50.4316	48.9294	42.8015	-3.0045	48.9294	0	99.9613	18.3868
2840	54.9574	183.39	22011.1	144.568		0.00536689	17.9908	51.8008	-100.28	-0.0013917	0.443186		48.3653	116.047	22082.2	144.569	13.7168	3964.17	1748.06	0.231636	197.942		18.7097	56.4548	-102.704	-0.00147394	2.05768	99.969	103.05	50.6465	49.1069	42.9742	-3.07918	49.1069	0	99.971	18.4018
2845	55.679	199.529	21863.8	144.562		0.00545422	17.9478	52.5427	-101.113	-0.00137909	0.45157		49.1018	131.227	21935.5	144.563	13.6785	3964.21	1864.56	0.223065	197.955		18.6681	57.2152	-103.554	-0.00142304	2.04474	99.9693	102.881	50.56	49.1102	42.9877	-2.89957	49.1102	0	99.9811	18.3715
2850	56.3622	217.622	21714.8	144.556		0.0055287	17.8737	53.1457	-101.675	-0.00136071	0.459434		49.8124	148.564	21787	144.557	13.5874	3964.3	1980.2	0.214149	197.969		18.5836	57.7559	-104.088	-0.00136773	2.03095	99.9701	102.464	50.1799	48.9433	42.8458	-2.47313	48.9433	0	99.991	18.2972
2855	57.0091	237.827	21564.7	144.549		0.00559004	17.7693	53.6067	-101.968	-0.00133695	0.466812		50.4988	168.222	21637	144.55	13.4477	3964.44	2094.07	0.205037	197.984		18.458	58.08	-104.313	-0.00131039	2.01637	99.9713	101.816	49.5254	48.6174	42.5586	-1.81592	48.6174	0	100	18.1815
2860	57.6195	260.262	21413.6	144.542		0.00563801	17.6362	53.9235	-101.997	-0.00130825	0.47371		51.16	190.314	21485.9	144.543	13.2656	3964.62	2205.35	0.195869	197.999		18.2943	58.1952	-104.238	-0.00125306	2.00115	99.9728	100.961	48.626	48.15	42.1423	-0.951989	48.15	0	100.009	18.0287
2865	58.1909	284.984	21262.1	144.535		0.0056724	17.4773	54.095	-101.765	-0.00127517	0.48011		51.7925	214.897	21334.3	144.536	13.0485	3964.84	2313.31	0.186778	198.015		18.0971	58.1131	-103.874	-0.00119722	1.9854	99.9746	99.9282	47.5198	47.5638	41.6176	0.0880876	47.5638	0	100.016	17.8443
2870	58.7189	311.986	21110.7	144.528		0.00569309	17.2961	54.1214	-101.281	-0.00123827	0.485975		52.3904	241.96	21182.5	144.529	12.8049	3965.08	2417.36	0.17788	198.031		17.8715	57.8472	-103.237	-0.00114379	1.96929	99.9766	98.7529	46.2497	46.8844	41.0083	1.26939	46.8844	0	100.022	17.6345
2875	59.1976	341.19	20959.7	144.52		0.0057	17.0965	54.0037	-100.55	-0.00119816	0.49125		52.946	271.417	21030.9	144.521	12.5435	3965.35	2517.05	0.169272	198.047		17.6237	57.4128	-102.341	-0.00109314	1.95296	99.9788	97.4718	44.8608	46.1384	40.3386	2.55513	46.1384	0	100.027	17.4057
2880	59.6201	372.445	20809.7	144.513		0.00569309	16.8829	53.7444	-99.5829	-0.00115543	0.495871		53.4507	303.111	20880.2	144.514	12.2724	3965.62	2612.07	0.161035	198.063		17.3598	56.8248	-101.203	-0.00104523	1.93657	99.9811	96.1213	43.3971	45.3516	39.6322	3.90897	45.3516	0	100.03	17.1645
2885	59.9786	405.537	20661.2	144.506		0.0056724	16.6596	53.3468	-98.388	-0.00111068	0.499768		53.8952	336.818	20730.8	144.507	11.9986	3965.89	2702.24	0.153229	198.08		17.0857	56.0979	-99.8375	-0.000999777	1.92025	99.9833	94.7354	41.8987	44.5472	38.9103	5.29709	44.5472	0	100.032	16.917
2890	60.2655	440.191	20514.7	144.499		0.00563801	16.4306	52.815	-96.9759	-0.00106446	0.50287		54.2701	372.257	20583.3	144.5	11.7283	3966.16	2787.49	0.145896	198.096		16.8068	55.2454	-98.2605	-0.00095635	1.90414	99.9856	93.3441	40.4004	43.7452	38.1911	6.68955	43.7452	0	100.034	16.6686
2895	60.4732	476.09	20370.6	144.492		0.00559004	16.1996	52.154	-95.3579	-0.00101728	0.505106		54.5663	409.099	20438.1	144.493	11.4662	3966.42	2867.88	0.139061	198.112		16.5279	54.2793	-96.4864	-0.000914518	1.88833	99.9878	91.9728	38.9311	42.9617	37.4892	8.06118	42.9617	0	100.034	16.4237
2900	60.5944	512.878	20229.6	144.485		0.0055287	15.9697	51.3695	-93.5453	-0.000969612	0.506407		54.7753	446.982	20295.7	144.486	11.2158	3966.67	2943.53	0.132733	198.127		16.2529	53.2101	-94.5293	-0.0008739	1.87292	99.9899	90.6419	37.513	42.2089	36.8156	9.39185	42.2089	0	100.034	16.1861
2905	60.6223	550.18	20092.1	144.478		0.00545422	15.7433	50.4674	-91.55	-0.000921883	0.506706		54.8896	485.521	20156.8	144.479	10.9794	3966.91	3014.63	0.126912	198.142		15.9848	52.047	-92.4024	-0.000834208	1.85799	99.9918	89.3666	36.1625	41.4957	36.1782	10.6664	41.4957	0	100.033	15.9583
2910	60.5507	587.606	19958.5	144.472		0.00536689	15.5224	49.4544	-89.3841	-0.000874466	0.505938		54.902	524.316	20021.7	144.473	10.7586	3967.13	3081.4	0.121584	198.156		15.7258	50.7982	-90.1184	-0.000795251	1.84359	99.9937	88.1579	34.8905	40.8275	35.5819	11.8741	40.8275	0	100.032	15.7425
2915	60.3736	624.765	19829.5	144.466		0.00526707	15.3082	48.337	-87.0596	-0.000827689	0.504035		54.8061	562.968	19891	144.467	10.5541	3967.33	3144.12	0.11673	198.17		15.4774	49.4706	-87.6895	-0.00075693	1.82977	99.9954	87.0225	33.7033	40.2074	35.0293	13.0082	40.2074	0	100.031	15.5397
2920	60.0856	661.269	19705.3	144.46		0.00515515	15.1016	47.1221	-84.5887	-0.000781831	0.500927		54.5962	601.081	19765	144.461	10.3657	3967.52	3203.06	0.112324	198.183		15.2404	48.0705	-85.1271	-0.000719225	1.81658	99.9969	85.9639	32.6035	39.6363	34.5211	14.0655	39.6363	0	100.029	15.3507
2925	59.6811	696.746	19586.4	144.455		0.00503156	14.903	45.8167	-81.9834	-0.000737127	0.496537		54.2666	638.274	19644.3	144.455	10.1934	3967.7	3258.5	0.108338	198.196		15.0151	46.6037	-82.4426	-0.00068217	1.80404	99.9984	84.983	31.591	39.1135	34.0566	15.045	39.1135	0	100.028	15.1755
2930	59.1546	730.837	19473.2	144.45		0.0048968	14.7122	44.4276	-79.2554	-0.00069377	0.490778		53.8118	674.178	19529.2	144.45	10.0362	3967.85	3310.72	0.104741	198.208		14.801	45.0754	-79.6467	-0.000645836	1.79218	99.9997	84.0785	30.6631	38.6372	33.634	15.9482	38.6372	0	100.027	15.014
2935	58.5001	763.204	19366.1	144.445		0.00475139	14.5289	42.9617	-76.4163	-0.000651909	0.483551		53.2259	708.449	19420	144.445	9.89339	3968	3359.99	0.101499	198.219		14.5977	43.4906	-76.7499	-0.000610316	1.78102	100.001	83.2476	29.8159	38.2048	33.251	16.7777	38.2048	0	100.025	14.8656
2940	57.7111	793.532	19265.3	144.441		0.00459591	14.3524	41.4258	-73.4774	-0.000611656	0.47474		52.5028	740.764	19317.1	144.441	9.76394	3968.12	3406.57	0.0985823	198.229		14.4041	41.8539	-73.7624	-0.000575706	1.77057	100.002	82.4866	29.0445	37.8132	32.9046	17.5375	37.8132	0	100.024	14.7297
2945	56.7801	821.53	19171.1	144.436		0.00443098	14.1818	39.8265	-70.4496	-0.000573088	0.464208		51.6352	770.824	19220.8	144.437	9.64681	3968.24	3450.69	0.0959591	198.239		14.219	40.1699	-70.694	-0.000542101	1.76084	100.003	81.7909	28.3431	37.4591	32.5918	18.2321	37.4591	0	100.023	14.6055
2950	55.6981	846.933	19083.9	144.433		0.00425725	14.0158	38.1702	-67.3435	-0.000536246	0.451791		50.6148	798.355	19131.4	144.433	9.54092	3968.35	3492.57	0.0936002	198.248		14.0409	38.4431	-67.5543	-0.000509579	1.75185	100.004	81.1556	27.7059	37.139	32.3094	18.8663	37.139	0	100.022	14.4921
2955	54.4544	869.499	19003.8	144.429		0.00407539	13.8531	36.4631	-64.1695	-0.000501142	0.437294		49.4312	823.11	19049	144.43	9.44527	3968.44	3532.42	0.091478	198.256		13.8681	36.678	-64.3527	-0.000478202	1.74359	100.005	80.5757	27.1269	36.8495	32.0543	19.4453	36.8495	0	100.021	14.3885
2960	53.0359	889.012	18931	144.426		0.00388614	13.6918	34.7114	-60.9375	-0.000467758	0.420487		48.0722	844.865	18973.9	144.427	9.35887	3968.53	3570.42	0.089567	198.264		13.6986	34.8787	-61.0982	-0.000448011	1.73607	100.005	80.046	26.6003	36.5873	31.8235	19.9741	36.5873	0	100.02	14.2939
2965	51.4261	905.281	18865.6	144.424		0.00369023	13.5298	32.9209	-57.6571	-0.000436053	0.401092		46.5218	863.421	18906.3	144.424	9.28084	3968.61	3606.72	0.0878436	198.271		13.5299	33.0498	-57.7997	-0.000419021	1.72929	100.006	79.5617	26.1206	36.3494	31.6143	20.4577	36.3494	0	100.019	14.2074
2970	49.604	918.138	18808	144.421		0.00348844	13.3645	31.0973	-54.3376	-0.000405961	0.378784		44.7604	878.604	18846.3	144.422	9.21034	3968.68	3641.49	0.0862868	198.277		13.3592	31.1955	-54.4657	-0.000391229	1.72326	100.007	79.1178	25.6825	36.133	31.4242	20.9009	36.133	0	100.019	14.1282
2975	47.5426	927.436	18758	144.419		0.00328156	13.1923	29.2464	-50.9881	-0.0003774	0.353186		42.762	890.26	18794	144.42	9.14666	3968.74	3674.84	0.0848773	198.282		13.1829	29.3202	-51.1048	-0.000364608	1.71798	100.007	78.7096	25.2813	35.9355	31.2509	21.3084	35.9355	0	100.018	14.0553
2980	45.2065	933.052	18715.9	144.418		0.00307041	13.0087	27.3734	-47.6173	-0.00035027	0.323865		40.4928	898.261	18749.5	144.418	9.08916	3968.8	3706.9	0.0835979	198.287		12.9961	27.4281	-47.725	-0.000339116	1.71344	100.008	78.3324	24.9123	35.7548	31.0925	21.685	35.7548	0	100.017	13.9879
2985	42.5479	934.884	18681.7	144.417		0.00285583	12.8071	25.4837	-44.2338	-0.000324459	0.290355		37.9075	902.497	18712.9	144.417	9.03735	3968.85	3737.76	0.0824334	198.29		12.7924	25.5238	-44.3347	-0.000314696	1.70965	100.008	77.9815	24.5716	35.5892	30.9477	22.0353	35.5892	0	100.017	13.9253
2990	39.5007	932.849	18655.4	144.416		0.00263867	12.5782	23.5824	-40.8459	-0.00029985	0.252208		34.9434	902.879	18684.2	144.416	8.99088	3968.9	3767.5	0.0813703	198.293		12.5622	23.6115	-40.9417	-0.000291295	1.7066	100.008	77.6517	24.2553	35.4376	30.8155	22.3646	35.4376	0	100.016	13.8664
2995	35.9711	926.884	18637.1	144.415		0.00241977	12.3076	21.6748	-37.462	-0.000276329	0.209121		31.512	899.337	18663.5	144.415	8.94969	3968.94	3796.21	0.0803966	198.296		12.2911	21.6957	-37.554	-0.000268876	1.7043	100.009	77.3362	23.96	35.2998	30.6964	22.6794	35.2998	0	100.016	13.81
3000	31.8214	916.944	18626.7	144.415		0.0022	11.9723	19.7658	-34.0901	-0.000253803	0.161253		27.4838	891.822	18650.8	144.415	8.91422	3968.97	3823.92	0.079502	198.297		11.9564	19.7808	-34.1798	-0.000247499	1.70277	100.009	77.0254	23.6827	35.1774	30.5924	22.9894	35.1774	0	100.015	13.7545
3005	26.8423	903.003	18624.3	144.415		0.00198023	11.5345	17.8605	-30.7386	-0.000232264	0.10994		22.6631	880.3	18646	144.416	8.88624	3969	3850.69	0.0786774	198.298		11.5204	17.8715	-30.8275	-0.000227579	1.70202	100.009	76.7001	23.4205	35.0772	30.5114	23.3133	35.0772	0	100.013	13.6964
3010	20.7103	885.053	18629.9	144.416		0.00176133	10.932	15.964	-27.4158	-0.00021209	0.0592084		16.749	864.758	18649.2	144.416	8.87203	3969.02	3876.49	0.0779149	198.298		10.921	15.9722	-27.5071	-0.000211484	1.70216	100.009	76.307	23.1707	35.0221	30.4795	23.7028	35.0221	0	100.01	13.6262
3015	12.9504	863.103	18643.6	144.417		0.00154417	10.0711	14.0811	-24.1324	-0.000196879	0.0182285		9.30089	845.197	18660.6	144.418	8.90499	3968.98	3901.18	0.0772083	198.296		10.0606	14.0877	-24.2415	-0.000225054	1.70377	100.009	75.5838	22.931	35.1345	30.6345	24.4071	35.1345	0	99.9909	13.4971
3020	3.58369	837.179	18667.3	144.427		0.00132959	8.84008	12.2171	-20.9795	-0.000647219	0.000657327		0.461274	821.64	18682.5	144.43	10.908	3966.98	3922.31	0.0765542	198.261		7.91441	12.2224	-23.0687	-0.0192406	1.73895	99.9924	57.1724	22.6973	42.3309	38.8683	39.2672	42.3309	0	96.4396	10.2094
3025	2.41003	807.323	18733.1	144.454		0.00111844	7.39647	10.3772	-18.0943	-0.000258619	0.000234403		0.0534948	794.117	18747.8	144.455	16.8376	3961.05	3892.7	0.0760382	198.163		3.55057	10.3887	-30.183	-0.0010003	1.83696	99.943	19.9618	22.4919	62.3503	61.1567	79.7167	44.9838	34.7328	99.6785	3.56461
3030	1.84713	773.527	18819.2	144.465		0.000911564	6.02958	8.56723	-15.0804	-0.000241409	0.000117394		0.028047	762.608	18832.1	144.465	18.1004	3959.79	3848.89	0.0757543	198.137		2.11032	8.60989	-27.4808	0.000175611	1.86331	99.9325	11.8602	22.3507	66.2914	65.581	87.8814	44.7014	43.18	99.7415	2.11788
3035	1.33847	735.787	18922.7	144.477		0.000709772	4.69568	6.79236	-12.1211	-0.000220699	5.08118e-05		0.0141739	727.105	18933.5	144.477	18.9798	3958.91	3797.26	0.0756902	198.115		1.1497	6.88468	-23.449	0.00113247	1.88519	99.9252	6.46154	22.2625	68.9303	68.542	93.3355	44.5251	48.8105	99.7971	1.15385
3040	0.887684	694.121	19043.2	144.489		0.000513862	3.40028	5.05791	-9.2199	-0.000196434	1.74691e-05		0.00661808	687.619	19051.9	144.489	19.5539	3958.33	3740.63	0.075826	198.096		0.560689	5.21225	-18.4363	0.00180505	1.90388	99.9204	3.15233	22.2181	70.5614	70.3706	96.6867	44.4362	52.2504	99.839	0.562916
3045	0.501917	648.568	19180.4	144.502		0.000324606	2.14867	3.36926	-6.38074	-0.000168683	3.96688e-06		0.0026539	644.184	19186.7	144.501	19.9133	3957.98	3681.06	0.0761387	198.079		0.230228	3.59099	-12.8097	0.00221578	1.92077	99.9174	1.29559	22.2058	71.4915	71.4115	98.5715	44.4116	54.1599	99.8671	0.231355
3050	0.191369	599.193	19333.9	144.515		0.000142752	0.94584	1.73176	-3.60856	-0.000137572	3.23351e-07		0.000730004	596.861	19337.5	144.514	20.1357	3957.75	3619.96	0.0766049	198.063		0.0639706	2.01946	-6.87907	0.00242533	1.93699	99.9155	0.361105	22.2122	71.9736	71.9492	99.523	44.4243	55.0987	99.8841	0.064483
3055	0	546.396	19502.7	144.527		0	0	0.421178	-1.37683	-5.17481e-05	0		0	545.764	19503.7	144.527	20.2728	3957.62	3558.14	0.0772031	198.047		0	0.642585	-1.59442	-3.29182e-05	1.95327	99.9144	0	22.2215	72.1717	72.1689	99.9005	44.4429	55.4576	99.9005	0
3060	0	493.835	19674.7	144.533		0	0	0.420026	-1.37581	-5.41444e-05	0		0	493.188	19675.8	144.533	20.3484	3957.54	3496.18	0.0779145	198.031		0	0.685363	-1.6404	-9.07767e-05	1.96923	99.9138	0	22.2234	72.1737	72.1708	99.9005	44.4469	55.4537	99.9005	0
3065	0	441.395	19846.6	144.54		0	0	0.418956	-1.37473	-5.37911e-05	0		0	440.734	19847.7	144.54	20.4179	3957.47	3434.2	0.0787234	198.015		0	0.724493	-1.67951	-8.35229e-05	1.98509	99.9132	0	22.2061	72.1569	72.1541	99.9016	44.4122	55.4895	99.9016	0
3070	0	389.121	20018.4	144.547		0	0	0.417282	-1.37307	-5.30343e-05	0		0	388.45	20019.4	144.547	20.4742	3957.41	3372.15	0.0796177	197.999		0	0.754627	-1.70963	-7.67568e-05	2.00075	99.9127	0	22.1487	72.1008	72.098	99.9043	44.2974	55.6069	99.9043	0
3075	0	337.122	20189.9	144.553		0	0	0.41445	-1.37027	-5.1708e-05	0		0	336.445	20190.9	144.553	20.508	3957.38	3309.89	0.0805882	197.984		0	0.776189	-1.73119	-6.98599e-05	2.01608	99.9124	0	22.0231	71.9776	71.9749	99.9091	44.0462	55.8629	99.9091	0
3080	0	285.59	20360.9	144.56		0	0	0.409668	-1.36555	-4.95252e-05	0		0	284.912	20361.9	144.56	20.5055	3957.38	3247.23	0.0816289	197.969		0	0.788762	-1.74376	-6.20199e-05	2.03088	99.9125	0	21.7881	71.7468	71.7442	99.9173	43.5762	56.3411	99.9173	0
3085	0	234.836	20531.1	144.566		0	0	0.401723	-1.35771	-4.59783e-05	0		0	234.165	20532.2	144.566	20.445	3957.44	3183.85	0.0827362	197.955		0	0.790768	-1.74578	-5.20075e-05	2.04483	99.913	0	21.3795	71.3449	71.3425	99.9309	42.7589	57.172	99.9309	0
3090	0	185.371	20700.1	144.571		0	0	0.388627	-1.3448	-4.01502e-05	0		0	184.717	20701.1	144.571	20.291	3957.6	3119.26	0.0839094	197.943		0	0.778773	-1.73382	-3.77609e-05	2.05741	99.9142	0	20.6911	70.6678	70.6657	99.9535	41.3821	58.5713	99.9535	0
3095	0	138.032	20867	144.576		0	0	0.366977	-1.32346	-3.03862e-05	0		0	137.41	20868	144.576	19.9833	3957.91	3052.62	0.0851512	197.932		0	0.746158	-1.70127	-1.5681e-05	2.0677	99.9168	0	19.5405	69.5362	69.5346	99.9914	39.081	60.9104	99.9914	0
3100	0	94.2222	21030.4	144.578		0	0	0.330928	-1.28792	-1.40204e-05	0		0	93.658	21031.4	144.578	19.4192	3958.47	2982.56	0.0864691	197.926		0	0.680906	-1.63611	1.99251e-05	2.07418	99.9215	0	17.614	67.6413	67.6406	100.055	35.2279	64.8268	100.055	0
3105	0	56.2655	21188	144.579		0	0	0.271746	-1.22951	1.08552e-05	0		0	55.8001	21188.9	144.579	18.4491	3959.44	2906.81	0.087878	197.925		0	0.564547	-1.51985	7.27937e-05	2.0745	99.9296	0	14.4438	64.5185	64.5192	100.149	28.8877	71.2617	100.149	0
3110	0	27.4947	21336.5	144.576		0	0	0.184498	-1.14297	3.41456e-05	0		0	27.1776	21337.4	144.576	16.9962	3960.89	2822.16	0.0894037	197.933		0	0.386212	-1.34153	0.000119946	2.06713	99.9417	0	9.77575	59.8926	59.8945	100.234	19.5515	80.6823	100.234	0
3115	0	10.4424	21473.4	144.572		0	0	0.0911423	-1.04932	2.54564e-05	0		0	10.2852	21474.2	144.572	15.4466	3962.44	2726.29	0.0910839	197.943		0	0.191995	-1.14742	9.67392e-05	2.05702	99.9546	0	4.80718	54.9044	54.9058	100.195	9.61435	90.5802	100.195	0
3120	0	3.19231	21600.4	144.57		0	0	0.032222	-0.989411	-7.09769e-06	0		0	3.13655	21601.1	144.57	14.4853	3963.4	2621.23	0.0929561	197.946		0	0.0683347	-1.02416	2.5803e-05	2.05414	99.9626	0	1.69351	51.7289	51.7285	100.071	3.38702	96.6837	100.071	0
3125	0	0.861834	21722.3	144.573		0	0	0.00928954	-0.965881	-2.71642e-05	0		0	0.845696	21723	144.573	14.1316	3963.76	2511.66	0.0950412	197.941		0	0.0198561	-0.975998	-1.65165e-05	2.05947	99.9656	0	0.487466	50.4857	50.4842	99.9964	0.974931	99.0214	99.9964	0
3130	0	0.218226	21842.5	144.577		0	0	0.00243842	-0.958821	-3.41699e-05	0		0	0.213971	21843.2	144.577	14.0489	3963.84	2400.55	0.0973441	197.931		0	0.00525759	-0.961515	-3.11923e-05	2.06856	99.9663	0	0.12788	50.1131	50.1113	99.9705	0.25576	99.7147	99.9705	0
3135	0	0.0529042	21962.2	144.581		0	0	0.000608141	-0.956929	-3.61592e-05	0		0	0.0518383	21962.9	144.581	14.0509	3963.84	2289	0.0998645	197.921		0	0.00132351	-0.957612	-3.53784e-05	2.07882	99.9662	0	0.031884	50.0133	50.0114	99.9629	0.0637681	99.8991	99.9629	0
3140	0	0.0123269	22081.8	144.586		0	0	0.000145632	-0.956449	-3.66771e-05	0		0	0.0120703	22082.5	144.586	14.0762	3963.81	2177.35	0.102603	197.911		0	0.000320086	-0.956614	-3.64808e-05	2.08941	99.966	0	0.00763355	49.988	49.9861	99.9607	0.0152671	99.9455	99.9607	0
3145	0	0.0027571	22201.3	144.59		0	0	3.35018e-05	-0.95633	-3.68022e-05	0		0	0.00269778	22202	144.59	14.1074	3963.78	2065.67	0.105562	197.9		0	7.44055e-05	-0.956368	-3.67547e-05	2.10008	99.9658	0	0.00175566	49.9817	49.9798	99.96	0.00351132	99.9564	99.96	0
3150	0	0.000590379	22320.9	144.595		0	0	7.38669e-06	-0.9563	-3.68275e-05	0		0	0.000577227	22321.5	144.595	14.14	3963.75	1953.98	0.108747	197.889		0	1.65863e-05	-0.956308	-3.68164e-05	2.11077	99.9655	0	0.000387	49.9802	49.9782	99.9596	0.000773999	99.9588	99.9596	0
3155	0	0.000120652	22440.4	144.599		0	0	1.55621e-06	-0.956292	-3.68285e-05	0		0	0.000117865	22441.1	144.599	14.1731	3963.72	1842.29	0.112169	197.879		0	3.53486e-06	-0.956292	-3.68259e-05	2.12147	99.9652	0	8.1509e-05	49.9797	49.9778	99.9593	0.000163018	99.9591	99.9593	0
3160	0	2.34539e-05	22559.9	144.604		0	0	3.12227e-07	-0.956288	-3.68238e-05	0		0	2.28912e-05	22560.6	144.604	14.2062	3963.68	1730.6	0.115838	197.868		0	7.17815e-07	-0.956287	-3.68231e-05	2.13216	99.9649	0	1.63481e-05	49.9795	49.9776	99.959	3.26962e-05	99.9589	99.959	0
3165	0	4.32154e-06	22679.5	144.609		0	0	5.94448e-08	-0.956285	-3.68178e-05	0		0	4.21369e-06	22680.2	144.609	14.2394	3963.65	1618.92	0.119769	197.857		0	1.38397e-07	-0.956283	-3.68174e-05	2.14285	99.9647	0	3.11139e-06	49.9793	49.9774	99.9587	6.22278e-06	99.9587	99.9587	0
3170	0	7.51923e-07	22799	144.613		0	0	1.06995e-08	-0.956282	-3.68115e-05	0		0	7.32379e-07	22799.7	144.613	14.2726	3963.62	1507.23	0.123979	197.846		0	2.52395e-08	-0.95628	-3.68112e-05	2.15354	99.9644	0	5.59796e-07	49.9792	49.9773	99.9584	1.11959e-06	99.9584	99.9584	0
3175	0	1.23052e-07	22918.5	144.618		0	0	1.81339e-09	-0.956279	-3.68052e-05	0		0	1.19716e-07	22919.2	144.618	14.3059	3963.58	1395.54	0.128488	197.836		0	4.33645e-09	-0.956277	-3.68047e-05	2.16423	99.9641	0	9.48332e-08	49.9791	49.9771	99.9581	1.89666e-07	99.9581	99.9581	0
3180	0	1.88586e-08	23038.1	144.622		0	0	2.88154e-10	-0.956277	-3.67989e-05	0		0	1.83244e-08	23038.8	144.622	14.3392	3963.55	1283.85	0.13332	197.825		0	6.98898e-10	-0.956273	-3.67982e-05	2.17491	99.9638	0	1.50616e-08	49.9789	49.977	99.9578	3.01232e-08	99.9578	99.9578	0
3185	0	2.69415e-09	23157.6	144.627		0	0	4.27323e-11	-0.956274	-3.67925e-05	0		0	2.61432e-09	23158.3	144.627	14.3725	3963.52	1172.16	0.138501	197.814		0	1.05175e-10	-0.95627	-3.67917e-05	2.18559	99.9636	0	2.23231e-09	49.9788	49.9769	99.9576	4.46463e-09	99.9576	99.9576	0
3190	0	3.56986e-10	23277.2	144.632		0	0	5.8847e-12	-0.956271	-3.67862e-05	0		0	3.45902e-10	23277.8	144.632	14.4059	3963.48	1060.48	0.144061	197.804		0	1.47047e-11	-0.956266	-3.67849e-05	2.19628	99.9633	0	3.07216e-10	49.9786	49.9767	99.9573	6.14432e-10	99.9573	99.9573	0
3195	0	4.36344e-11	23396.7	144.636		0	0	7.48467e-13	-0.956268	-3.67798e-05	0		0	4.22126e-11	23397.4	144.636	14.4394	3963.45	948.791	0.150035	197.793		0	1.89973e-12	-0.956261	-3.6778e-05	2.20696	99.963	0	3.90461e-11	49.9785	49.9766	99.957	7.80922e-11	99.957	99.957	0
3200	0.203026	2.16585	23509.1	144.636		0.000142752	0.941377	1.38017	-3.75154	-4.7576e-05	3.77086e-07		0.00123274	0.573396	23512.5	144.637	14.5594	3963.33	837.654	0.15646	197.782		0.0914283	1.05973	-5.84897	-0.0025102	2.21845	99.962	0.507011	0.546953	50.2501	50.2176	99.4063	1.09391	98.3124	99.9133	0.0905377
3205	0.534284	5.77691	23607.2	144.636		0.000324606	2.1429	3.16786	-7.38305	-0.000106997	4.66672e-06		0.00448896	2.03095	23613.7	144.636	14.8324	3963.06	729.991	0.163365	197.769		0.331143	2.61173	-12.2748	-0.00220567	2.23078	99.9597	1.84398	1.96724	51.0041	50.8923	98.0738	3.93448	94.1393	99.9177	0.329282
3210	0.937689	9.64772	23691.2	144.635		0.000513862	3.39344	5.02911	-11.192	-0.000165094	2.01442e-05		0.010805	3.64446	23700.7	144.636	14.9775	3962.91	627.844	0.17076	197.76		0.782062	4.25508	-18.3957	-0.00167586	2.2397	99.9585	4.36024	3.58109	51.3766	51.1159	95.5911	7.16219	88.4289	99.9513	0.778615
3215	1.40022	13.66	23760.7	144.634		0.000709772	4.68788	6.95467	-15.1554	-0.000224564	5.71337e-05		0.0221032	5.30665	23773.1	144.634	14.8827	3963.01	533.062	0.178644	197.757		1.52924	5.98247	-23.9087	-0.000921505	2.24339	99.9593	8.52994	5.2943	51.0308	50.5228	91.473	10.5886	80.8844	100.003	1.5232
3220	1.91431	17.7849	23815.2	144.632		0.000911564	6.02091	8.93659	-19.2504	-0.000285113	0.00012882		0.0416593	6.9967	23830.3	144.632	14.4729	3963.42	447.931	0.186993	197.759		2.65049	7.79156	-28.5337	-1.95318e-06	2.24058	99.9627	14.7845	7.09417	49.7358	48.8568	85.2833	14.1883	71.095	100.068	2.64008
3225	2.47719	22.0049	23854.2	144.63		0.00111844	7.3869	10.9669	-23.4526	-0.000346214	0.000251764		0.0756794	8.7055	23872.1	144.63	13.7132	3964.18	375.114	0.195761	197.769		4.18873	9.68063	-32.0957	0.000939371	2.23058	99.9691	23.3541	8.97684	47.368	45.98	76.7824	17.9537	58.8287	100.136	4.17038
3230	3.0939	26.306	23877.4	144.627		0.00132959	8.77992	13.0374	-27.7366	-0.000407495	0.00044867		0.137634	10.4279	23898	144.627	12.639	3965.25	317.336	0.204865	197.786		6.11817	11.6472	-34.6286	0.00167437	2.21384	99.978	34.0682	10.9384	44.001	41.9763	66.1252	21.8769	44.2483	100.193	6.08361
3235	3.78935	30.6774	23884.7	144.623		0.00154417	10.1934	15.1398	-32.0766	-0.000469249	0.000759881		0.261793	12.1624	23907.9	144.623	11.3829	3966.51	276.816	0.214184	197.808		8.31307	13.6872	-36.4737	0.00191869	2.19243	99.9885	46.1426	12.9732	40.0107	37.2677	54.0752	25.9463	28.1289	100.218	8.23974
3240	4.65174	35.1118	23876	144.619		0.00176133	11.6188	17.2657	-36.4483	-0.000534045	0.00129433		0.549302	13.9118	23902	144.619	10.1962	3967.69	254.465	0.223563	197.829		10.533	15.7942	-38.3253	0.00142188	2.17059	99.9984	57.9693	15.0729	36.1809	32.7333	42.2161	30.1457	12.0704	100.185	10.3517
3245	5.95769	39.606	23852.3	144.616		0.00198023	13.0413	19.4065	-40.8331	-0.000607184	0.00246003		1.29641	15.6836	23881.1	144.617	9.41205	3968.48	248.963	0.232827	197.846		12.493	17.9603	-41.0169	0.000372121	2.1542	100.005	67.3033	17.2276	33.6235	29.6188	32.7918	33.6235	0	100.095	12.0184
3250	8.27677	44.1612	23815.5	144.615		0.0022	14.4261	21.5537	-45.2154	-0.000685173	0.00576414		3.09209	17.4896	23847.2	144.615	9.16914	3968.72	256.886	0.241813	197.854		14.1055	20.1773	-44.7338	-0.000399446	2.14599	100.007	73.1744	19.4276	32.8463	28.4907	26.8374	32.8463	0	100.012	13.0669
3255	12.1166	48.7821	23767.7	144.614		0.00241977	15.6858	23.6988	-49.5714	-0.000758993	0.0153767		6.46597	19.3453	23802.5	144.615	9.27107	3968.62	275.021	0.250384	197.857		15.451	22.4376	-48.9434	-0.000717426	2.14282	100.006	76.8581	21.6641	33.2203	28.6449	23.1124	33.2203	0	99.9705	13.7247
3260	17.3858	53.4758	23710.7	144.614		0.00263867	16.6526	25.833	-53.873	-0.000828259	0.038398		11.3785	21.2685	23748.5	144.615	9.52034	3968.37	301.745	0.258423	197.859		16.4721	24.734	-53.266	-0.000866236	2.14139	100.004	79.6314	23.9287	34.0891	29.3485	20.3208	34.0891	0	99.9522	14.2199
3265	23.3327	58.2523	23645.3	144.614		0.00285583	17.1727	27.9479	-58.095	-0.000894478	0.0790249		17.1306	23.2802	23686	144.615	9.83038	3968.06	336.436	0.265822	197.86		17.0446	27.0588	-57.5709	-0.000971631	2.14027	100.001	82.0417	26.2125	35.1629	30.2787	17.9008	35.1629	0	99.9425	14.6503
3270	29.0018	63.125	23571.9	144.614		0.00307041	17.2939	30.0349	-62.2145	-0.000958081	0.131225		22.7497	25.4047	23615.6	144.614	10.1683	3967.72	378.841	0.272472	197.861		17.2182	29.4034	-61.8097	-0.00106471	2.13893	99.9986	84.2844	28.5052	36.3312	31.3136	15.6518	36.3312	0	99.9363	15.0508
3275	33.8014	68.1114	23490.9	144.613		0.00328156	17.2301	32.0857	-66.2107	-0.00101891	0.183623		27.5664	27.6712	23537.4	144.614	10.5199	3967.37	428.822	0.27827	197.863		17.2072	31.7588	-65.9545	-0.00115233	2.13716	99.9957	86.4297	30.7957	37.5467	32.4015	13.5019	37.5467	0	99.9316	15.4339
3280	37.6245	73.2344	23402.7	144.612		0.00348844	17.1598	34.0919	-70.0639	-0.00107662	0.229102		31.4088	30.114	23452	144.612	10.8777	3967.01	486.267	0.283113	197.865		17.1924	34.1144	-69.983	-0.00123552	2.13486	99.9927	88.5011	33.0711	38.7846	33.5162	11.4269	38.7846	0	99.928	15.8038
3285	40.6258	78.5226	23307.8	144.61		0.00369023	17.1528	36.0454	-73.7557	-0.00113078	0.266228		34.406	32.774	23359.7	144.611	11.2368	3966.65	551.046	0.286909	197.868		17.2457	36.4588	-73.8745	-0.00131374	2.13199	99.9897	90.5024	35.3171	40.0285	34.641	9.4228	40.0285	0	99.9252	16.1611
3290	43.0152	84.0123	23206.4	144.608		0.00388614	17.2113	37.9382	-77.269	-0.00118098	0.296242		36.767	35.6996	23260.8	144.609	11.5928	3966.3	622.993	0.289575	197.871		17.3696	38.779	-77.6095	-0.00138587	2.12852	99.9867	92.4279	37.5172	41.2649	35.7629	7.49529	41.2649	0	99.9232	16.505
3295	44.969	89.748	23098.9	144.606		0.00407539	17.3155	39.7625	-80.5881	-0.00122682	0.320872		38.6755	38.948	23155.8	144.607	11.9417	3965.95	701.894	0.29104	197.876		17.5431	41.0603	-81.1689	-0.0014506	2.12441	99.9838	94.2666	39.653	42.4807	36.8693	5.65533	42.4807	0	99.9219	16.8333
3300	46.6129	95.7848	22985.8	144.603		0.00425725	17.444	41.5105	-83.6987	-0.00126791	0.341545		40.265	42.5873	23044.9	144.604	12.2792	3965.61	787.478	0.291255	197.88		17.7436	43.2866	-84.5339	-0.0015065	2.11964	99.981	96.0043	41.7034	43.6621	37.9474	3.91727	43.6621	0	99.9216	17.1436
3305	48.031	102.19	22867.5	144.6		0.00443098	17.5804	43.1749	-86.5879	-0.00130391	0.359279		41.6258	46.6981	22928.7	144.601	12.6004	3965.29	879.404	0.290189	197.886		17.953	45.44	-87.6863	-0.00155215	2.11419	99.9783	97.6243	43.6451	44.7941	38.9831	2.29796	44.7941	0	99.9223	17.4329
3310	49.2786	109.045	22744.4	144.597		0.00459591	17.7132	44.7485	-89.2446	-0.00133453	0.374766		42.8175	51.3754	22807.5	144.598	12.9002	3964.99	977.258	0.287837	197.892		18.1579	47.5013	-90.608	-0.00158624	2.10801	99.9758	99.108	45.4522	45.8603	39.9612	0.816186	45.8603	0	99.9241	17.6978
3315	50.3929	116.449	22617	144.593		0.00475139	17.8346	46.2242	-91.6589	-0.0013595	0.388485		43.8803	56.7312	22681.8	144.594	13.1728	3964.72	1080.54	0.284218	197.899		18.3484	49.4496	-93.2817	-0.00160763	2.10107	99.9736	100.435	47.0968	46.843	40.8649	-0.507752	46.843	0	99.9273	17.9348
3320	51.3999	124.519	22485.6	144.589		0.0048968	17.9391	47.5953	-93.8226	-0.00137859	0.400774		44.8425	62.8964	22552	144.59	13.4124	3964.48	1188.68	0.279382	197.907		18.5171	51.2636	-95.6908	-0.0016155	2.09331	99.9716	101.584	48.5494	47.7231	41.6768	-1.65262	47.7231	0	99.9318	18.1401
3325	52.3189	133.392	22350.7	144.584		0.00503156	18.0227	48.8553	-95.729	-0.00139164	0.411888		45.7251	70.022	22418.6	144.585	13.6127	3964.28	1300.98	0.273402	197.915		18.6577	52.9217	-97.8199	-0.00160948	2.08471	99.9699	102.535	49.7798	48.4813	42.3786	-2.59703	48.4813	0	99.9377	18.3098
3330	53.1648	143.228	22212.8	144.579		0.00515515	18.082	49.9981	-97.373	-0.00139854	0.422025		46.5441	78.2797	22281.8	144.58	13.768	3964.12	1416.7	0.26638	197.925		18.7651	54.4031	-99.6551	-0.00158979	2.07522	99.9686	103.266	50.7591	49.0988	42.9528	-3.32055	49.0988	0	99.945	18.4403
3335	53.9495	154.206	22072.1	144.574		0.00526707	18.1144	51.0177	-98.7506	-0.00139924	0.431344		47.3129	87.8603	22142.2	144.575	13.873	3964.02	1534.97	0.258439	197.935		18.8348	55.6891	-101.185	-0.00155728	2.0648	99.9677	103.759	51.4611	49.5586	43.3834	-3.80508	49.5586	0	99.9536	18.5283
3340	54.6828	166.52	21929.2	144.568		0.00536689	18.1177	51.9087	-99.8598	-0.00139376	0.439974		48.0419	98.9696	22000	144.569	13.9237	3963.97	1654.88	0.249721	197.947		18.8635	56.7638	-102.402	-0.00151354	2.05344	99.9673	104	51.8653	49.847	43.6576	-4.03666	49.847	0	99.9632	18.5714
3345	55.3725	180.378	21784.3	144.562		0.00545422	18.0905	52.6663	-100.699	-0.00138224	0.448018		48.7397	111.821	21855.8	144.563	13.9178	3963.97	1775.47	0.240386	197.959		18.8487	57.6159	-103.299	-0.00146076	2.04114	99.9673	103.981	51.959	49.9554	43.7673	-4.00728	49.9554	0	99.9735	18.568
3350	56.0242	195.981	21638	144.556		0.0055287	18.0317	53.286	-101.27	-0.00136489	0.455553		49.4123	126.626	21709.8	144.557	13.8552	3964.03	1895.73	0.230597	197.972		18.7892	58.2391	-103.878	-0.00140157	2.02794	99.9679	103.701	51.74	49.8817	43.7105	-3.71663	49.8817	0	99.9841	18.518
3355	56.6416	213.521	21490.4	144.55		0.00559004	17.9413	53.7645	-101.574	-0.00134204	0.46263		50.0634	143.577	21562.5	144.551	13.7382	3964.15	2014.7	0.220524	197.986		18.6856	58.633	-104.141	-0.00133877	2.0139	99.9688	103.168	51.218	49.6314	43.492	-3.17328	49.6314	0	99.9945	18.4228
3360	57.2261	233.157	21342.1	144.543		0.00563801	17.8203	54.0991	-101.615	-0.00131411	0.469271		50.6937	162.834	21414.2	144.544	13.5716	3964.32	2131.44	0.210329	198.001		18.5397	58.8026	-104.096	-0.00127501	1.99911	99.9702	102.399	50.415	49.2175	43.124	-2.39512	49.2175	0	100.004	18.2856
3365	57.7766	255.001	21193.4	144.536		0.0056724	17.6707	54.2883	-101.397	-0.00128161	0.475475		51.3016	184.51	21265.3	144.537	13.3624	3964.53	2245.11	0.200167	198.016		18.3551	58.7581	-103.755	-0.00121245	1.9837	99.972	101.422	49.3643	48.66	42.6249	-1.40861	48.66	0	100.013	18.111
3370	58.2899	279.107	21044.6	144.529		0.00569309	17.4954	54.3316	-100.926	-0.00124512	0.481214		51.8824	208.651	21116.2	144.53	13.1189	3964.77	2355	0.190177	198.032		18.1367	58.5133	-103.132	-0.00115264	1.96782	99.974	100.267	48.1077	47.9842	42.0178	-0.247127	47.9842	0	100.02	17.9049
3375	58.7608	305.456	20896.4	144.522		0.0057	17.2981	54.2299	-100.21	-0.00120525	0.486438		52.4294	235.236	20967.4	144.522	12.8504	3965.04	2460.51	0.180477	198.048		17.8903	58.0845	-102.243	-0.00109643	1.95163	99.9762	98.9748	46.6924	47.2181	41.3288	1.05151	47.2181	0	100.026	17.6741
3380	59.1824	333.958	20749	144.514		0.00569309	17.0832	53.985	-99.2573	-0.0011626	0.491083		52.934	264.164	20819.3	144.515	12.566	3965.32	2561.21	0.171168	198.065		17.6225	57.4891	-101.106	-0.00104407	1.93528	99.9786	97.5829	45.1669	46.3908	40.5844	2.44777	46.3908	0	100.031	17.4255
3385	59.5469	364.444	20602.9	144.507		0.0056724	16.8552	53.6	-98.0768	-0.00111781	0.495073		53.3865	295.26	20672.4	144.508	12.2744	3965.61	2656.84	0.162327	198.081		17.3397	56.744	-99.7366	-0.000995339	1.91894	99.981	96.1307	43.5781	45.5296	39.8097	3.90306	45.5296	0	100.034	17.1662
3390	59.8459	396.683	20458.8	144.5		0.00563801	16.6187	53.0788	-96.679	-0.00107143	0.498329		53.7766	328.281	20527.2	144.501	11.9829	3965.91	2747.23	0.154009	198.097		17.0482	55.8653	-98.1527	-0.000949763	1.90275	99.9835	94.6537	41.9681	44.659	39.027	5.38187	44.659	0	100.036	16.9024
3395	60.0708	430.381	20316.9	144.493		0.00559004	16.3777	52.4262	-95.0748	-0.00102403	0.500766		54.0941	362.926	20384.2	144.494	11.6977	3966.19	2832.39	0.146248	198.113		16.7538	54.8676	-96.3699	-0.000906754	1.88682	99.9859	93.1831	40.3728	43.7994	38.2549	6.85326	43.7994	0	100.036	16.6398
3400	60.2132	465.202	20178	144.486		0.0055287	16.1361	51.6479	-93.2757	-0.000976089	0.502306		54.3293	398.848	20243.9	144.487	11.4234	3966.47	2912.41	0.139064	198.129		16.4612	53.7635	-94.4035	-0.000865736	1.87127	99.9881	91.7446	38.8213	42.9671	37.5082	8.29167	42.9671	0	100.036	16.383
3405	60.2654	500.775	20042.4	144.48		0.00545422	15.8969	50.7498	-91.2935	-0.000928054	0.502868		54.473	435.667	20106.9	144.48	11.1634	3966.73	2987.44	0.132456	198.144		16.1745	52.564	-92.2676	-0.000826221	1.85619	99.9903	90.3585	37.3354	42.174	36.7975	9.67717	42.174	0	100.036	16.1354
3410	60.2198	536.708	19910.6	144.473		0.00536689	15.6626	49.7385	-89.1401	-0.000880313	0.502377		54.5169	472.98	19973.6	144.474	10.9199	3966.97	3057.73	0.126416	198.158		15.8964	51.2785	-89.9755	-0.000787835	1.84163	99.9923	89.0394	35.9306	41.4282	36.1301	10.9952	41.4282	0	100.035	15.8999
3415	60.0699	572.602	19783.1	144.467		0.00526707	15.4349	48.621	-86.8277	-0.000833207	0.500756		54.4535	510.38	19844.5	144.468	10.694	3967.19	3123.55	0.120921	198.172		15.6292	49.9152	-87.5396	-0.00075033	1.82767	99.9942	87.7973	34.6164	40.7344	35.5102	12.236	40.7344	0	100.033	15.6781
3420	59.809	608.055	19660.4	144.461		0.00515515	15.215	47.404	-84.3684	-0.000787023	0.497928		54.2761	547.456	19720	144.462	10.486	3967.4	3185.2	0.115944	198.186		15.374	48.4808	-84.9719	-0.000713564	1.81434	99.9959	86.6377	33.3977	40.0947	34.9395	13.394	40.0947	0	100.032	15.471
3425	59.4312	642.675	19542.8	144.456		0.00503156	15.0036	46.0948	-81.7743	-0.000742002	0.493809		53.9783	583.807	19600.6	144.456	10.2957	3967.59	3242.99	0.111452	198.198		15.1314	46.9816	-82.2835	-0.000677484	1.80168	99.9975	85.5631	32.2757	39.5093	34.4178	14.4671	39.5093	0	100.03	15.2791
3430	58.9303	676.087	19430.9	144.451		0.0048968	14.8008	44.7005	-79.0571	-0.000698338	0.48831		53.5538	619.049	19486.7	144.451	10.1226	3967.77	3297.23	0.10741	198.21		14.9015	45.4229	-79.4855	-0.0006421	1.78971	99.999	84.573	31.2486	38.9764	33.9438	15.4557	38.9764	0	100.029	15.1023
3435	58.3001	707.933	19324.8	144.446		0.00475139	14.6063	43.228	-76.2284	-0.000656183	0.481327		52.9967	652.816	19378.6	144.446	9.96565	3967.92	3348.21	0.103781	198.222		14.6836	43.8097	-76.588	-0.000607466	1.77845	100	83.6649	30.3125	38.4936	33.5149	16.3622	38.4936	0	100.027	14.9402
3440	57.5338	737.877	19225	144.441		0.00459591	14.4196	41.6842	-73.2996	-0.000615649	0.472745		52.3002	684.764	19276.7	144.442	9.8238	3968.06	3396.24	0.100528	198.232		14.4768	42.1467	-73.6012	-0.000573655	1.76792	100.001	82.8351	29.4621	38.0575	33.1281	17.1906	38.0575	0	100.026	14.792
3445	56.6236	765.61	19131.7	144.437		0.00443098	14.2397	40.076	-70.2817	-0.000576813	0.462424		51.4571	714.575	19181.3	144.438	9.69587	3968.19	3441.56	0.0976138	198.242		14.28	40.4384	-70.5348	-0.000540749	1.75812	100.003	82.0786	28.6914	37.6643	32.7799	17.9458	37.6643	0	100.024	14.6569
3450	55.5607	790.848	19045.3	144.434		0.00425725	14.0654	38.4099	-67.1852	-0.000539716	0.450201		50.459	741.96	19092.7	144.434	9.58067	3968.31	3484.45	0.0950052	198.251		14.0915	38.6891	-67.3983	-0.000508823	1.74907	100.003	81.3901	27.9938	37.3103	32.4667	18.633	37.3103	0	100.023	14.534
3455	54.3343	813.334	18965.9	144.43		0.00407539	13.8953	36.6923	-64.0206	-0.000504367	0.435882		49.2957	766.652	19011	144.43	9.47701	3968.41	3525.11	0.0926694	198.259		13.9096	36.9029	-64.2008	-0.000477943	1.74076	100.004	80.764	27.3624	36.9914	32.185	19.2581	36.9914	0	100.022	14.4221
3460	52.9313	832.836	18893.7	144.427		0.00388614	13.7274	34.9295	-60.7977	-0.000470748	0.419236		47.9547	788.413	18936.6	144.427	9.38377	3968.5	3563.77	0.0905765	198.267		13.7321	35.0841	-60.9512	-0.000448153	1.73321	100.005	80.1944	26.7907	36.704	31.9314	19.8266	36.704	0	100.021	14.3204
3465	51.3353	849.15	18829	144.424		0.00369023	13.5596	33.1274	-57.5263	-0.000438817	0.399989		46.4204	807.031	18869.6	144.425	9.29991	3968.59	3600.6	0.0886989	198.274		13.5565	33.2368	-57.6583	-0.00041948	1.7264	100.006	79.6758	26.2724	36.4445	31.7026	20.3444	36.4445	0	100.02	14.2278
3470	49.5255	862.095	18771.8	144.422		0.00348844	13.3892	31.292	-54.2156	-0.000408508	0.377817		44.6732	822.32	18810.1	144.422	9.22447	3968.66	3635.78	0.0870116	198.28		13.3798	31.3653	-54.3305	-0.000391927	1.72035	100.006	79.2025	25.8013	36.2097	31.4958	20.8168	36.2097	0	100.019	14.1433
3475	47.4751	871.516	18722.4	144.42		0.00328156	13.2126	29.4288	-50.8747	-0.000379736	0.352342		42.6874	834.116	18758.2	144.42	9.1566	3968.73	3669.44	0.0854923	198.285		13.1984	29.4737	-50.9762	-0.000365477	1.71505	100.007	78.7692	25.3718	35.9965	31.3083	21.2494	35.9965	0	100.019	14.0659
3480	45.1487	877.28	18680.7	144.418		0.00307041	13.025	27.5434	-47.5123	-0.000352401	0.323136		40.4294	842.281	18714.2	144.419	9.09556	3968.79	3701.73	0.0841208	198.289		13.0072	27.5662	-47.6034	-0.000340097	1.7105	100.008	78.3707	24.9788	35.8025	31.1379	21.6473	35.8025	0	100.018	13.9948
3485	42.4985	879.277	18646.8	144.417		0.00285583	12.8201	25.6411	-44.1371	-0.000326391	0.289734		37.8539	846.699	18678	144.417	9.04074	3968.85	3732.74	0.0828794	198.293		12.7997	25.6472	-44.2203	-0.00031574	1.70671	100.008	78.0015	24.6176	35.6255	30.9828	22.0158	35.6255	0	100.017	13.9288
3490	39.4589	877.418	18620.9	144.416		0.00263867	12.5882	23.7272	-40.7574	-0.000301589	0.25169		34.8985	847.274	18649.6	144.417	8.99171	3968.9	3762.58	0.0817521	198.296		12.5663	23.7208	-40.8348	-0.000292358	1.70365	100.008	77.656	24.2838	35.4641	30.8418	22.3607	35.4641	0	100.017	13.8671
3495	35.9361	871.636	18602.9	144.416		0.00241977	12.315	21.807	-37.3815	-0.000277879	0.208703		31.4749	843.932	18629.2	144.416	8.94833	3968.94	3791.33	0.0807253	198.299		12.2925	21.7915	-37.4547	-0.000269923	1.70136	100.009	77.3271	23.9734	35.3179	30.7151	22.689	35.3179	0	100.016	13.8084
3500	31.7926	861.881	18592.8	144.416		0.0022	11.9774	19.8855	-34.0174	-0.000255169	0.160935		27.4536	836.619	18616.8	144.416	8.91095	3968.98	3819.05	0.0797867	198.3		11.9554	19.8637	-34.0881	-0.000248499	1.69982	100.009	77.0045	23.6829	35.1883	30.6045	23.0107	35.1883	0	100.015	13.7508

## Sheet: Glycolytic capacity 50%
time	O2_peri	GLC_peri	LAC_peri	PYR_peri		BF	J_diffO2_cap	J_diffGLC_cap	J_diffLAC_cap	J_diffPYR_cap	O2_sat_peri		O2_L8	GLC_L8	LAC_L8	PYR_L8	ADP_L8	ATP_L8	FBP_L8	F_active_L8	NAD_L8	ADP2_L8	ATP2_L8	FBP2_L8	F_active2_L8	NAD2_L8		J_diffO2_L8	J_diffGLC_L8	J_diffLAC_L8	J_diffPYR_L8	NADH_L8	NADH2_L8	J_hyd_L8	J_hyd2_L8	J_mit_L8	J_mit2_L8	J_head_L8	J_head2_L8	J_tail_L8	J_tail2_L8	J_lac_L8	J_lac2_L8	J_glycATPnet_L8	J_glycATPnet2_L8	glycATP_throughput_L8	glycATP_throughput2_L8	FBPbuffer_to_ATP_L8	FBPbuffer_to_ATP2_L8
-600	29.9441	2734.14	15496.9	144.274		0.0022	12.2636	15.6725	-27.2556	5.63328e-05	0.140997		25.5013	2714.26	15516.1	144.274	7.53324	3970.36	5723.06	0.0516664	198.582	9.41359	3968.48	4504.11	0.0647436	198.627		12.2627	15.6752	-27.2613	5.57299e-05	1.41828	1.37289	100.021	100.005	68.0751	79.9913	15.9728	10.0069	31.9456	20.0137	27.8935	15.2524	31.9455	20.0136	31.9456	20.0137	0	0
-595	29.9441	2734.14	15496.9	144.274		0.0022	12.2636	15.6725	-27.2556	5.63257e-05	0.140997		25.5013	2714.26	15516.1	144.274	7.53324	3970.36	5723.06	0.0516664	198.582	9.41359	3968.48	4504.11	0.0647436	198.627		12.2627	15.6752	-27.2613	5.57229e-05	1.41828	1.37289	100.021	100.005	68.0751	79.9913	15.9728	10.0069	31.9456	20.0137	27.8935	15.2524	31.9455	20.0136	31.9456	20.0137	0	0
-590	29.9441	2734.14	15496.9	144.274		0.0022	12.2636	15.6725	-27.2556	5.63187e-05	0.140997		25.5013	2714.26	15516.1	144.274	7.53324	3970.36	5723.06	0.0516664	198.582	9.41359	3968.48	4504.12	0.0647436	198.627		12.2627	15.6752	-27.2613	5.57159e-05	1.41828	1.37289	100.021	100.005	68.0751	79.9913	15.9728	10.0069	31.9456	20.0137	27.8935	15.2524	31.9455	20.0136	31.9456	20.0137	0	0
-585	29.9441	2734.14	15496.9	144.274		0.0022	12.2636	15.6725	-27.2556	5.63118e-05	0.140997		25.5013	2714.27	15516.1	144.274	7.53324	3970.36	5723.06	0.0516664	198.582	9.41359	3968.48	4504.12	0.0647436	198.627		12.2627	15.6752	-27.2613	5.57089e-05	1.41828	1.37289	100.021	100.005	68.0751	79.9913	15.9728	10.0069	31.9456	20.0137	27.8935	15.2524	31.9455	20.0136	31.9456	20.0137	0	0
-580	29.9441	2734.14	15496.9	144.274		0.0022	12.2636	15.6725	-27.2556	5.63048e-05	0.140997		25.5013	2714.27	15516.1	144.274	7.53324	3970.36	5723.06	0.0516664	198.582	9.41359	3968.48	4504.12	0.0647436	198.627		12.2627	15.6752	-27.2613	5.5702e-05	1.41828	1.37289	100.021	100.005	68.0751	79.9913	15.9728	10.0069	31.9456	20.0137	27.8935	15.2524	31.9455	20.0136	31.9456	20.0137	0	0
-575	29.9441	2734.14	15496.9	144.274		0.0022	12.2636	15.6725	-27.2556	5.6298e-05	0.140997		25.5013	2714.27	15516.1	144.274	7.53324	3970.36	5723.06	0.0516664	198.582	9.41359	3968.48	4504.12	0.0647436	198.627		12.2627	15.6752	-27.2613	5.56951e-05	1.41828	1.37289	100.021	100.005	68.0751	79.9913	15.9728	10.0069	31.9455	20.0137	27.8935	15.2524	31.9455	20.0136	31.9455	20.0137	0	0
-570	29.9441	2734.15	15496.9	144.274		0.0022	12.2636	15.6725	-27.2557	5.62911e-05	0.140997		25.5013	2714.27	15516.1	144.274	7.53324	3970.36	5723.06	0.0516664	198.582	9.41359	3968.48	4504.12	0.0647436	198.627		12.2627	15.6752	-27.2613	5.56882e-05	1.41828	1.37289	100.021	100.005	68.0751	79.9913	15.9728	10.0069	31.9455	20.0137	27.8935	15.2524	31.9455	20.0136	31.9455	20.0137	0	0
-565	29.9441	2734.15	15496.9	144.274		0.0022	12.2636	15.6725	-27.2557	5.62843e-05	0.140997		25.5013	2714.27	15516.1	144.274	7.53324	3970.36	5723.06	0.0516664	198.582	9.41359	3968.48	4504.12	0.0647436	198.627		12.2627	15.6752	-27.2613	5.56814e-05	1.41828	1.37289	100.021	100.005	68.0751	79.9913	15.9728	10.0069	31.9455	20.0137	27.8935	15.2524	31.9455	20.0136	31.9455	20.0137	0	0
-560	29.9441	2734.15	15496.9	144.274		0.0022	12.2636	15.6725	-27.2557	5.62775e-05	0.140997		25.5013	2714.27	15516.1	144.274	7.53324	3970.36	5723.06	0.0516664	198.582	9.41359	3968.48	4504.12	0.0647436	198.627		12.2627	15.6751	-27.2613	5.56746e-05	1.41828	1.37289	100.021	100.005	68.0751	79.9913	15.9728	10.0069	31.9455	20.0137	27.8935	15.2524	31.9455	20.0136	31.9455	20.0137	0	0
-555	29.9441	2734.15	15496.9	144.274		0.0022	12.2636	15.6725	-27.2557	5.62708e-05	0.140997		25.5013	2714.28	15516.1	144.274	7.53324	3970.36	5723.06	0.0516664	198.582	9.41359	3968.48	4504.12	0.0647436	198.627		12.2627	15.6751	-27.2613	5.56679e-05	1.41828	1.37289	100.021	100.005	68.0751	79.9913	15.9728	10.0069	31.9455	20.0137	27.8935	15.2524	31.9455	20.0136	31.9455	20.0137	0	0
-550	29.9441	2734.15	15496.9	144.274		0.0022	12.2636	15.6725	-27.2557	5.6264e-05	0.140997		25.5013	2714.28	15516.1	144.274	7.53324	3970.36	5723.06	0.0516664	198.582	9.41359	3968.48	4504.12	0.0647436	198.627		12.2627	15.6751	-27.2613	5.56611e-05	1.41828	1.37289	100.021	100.005	68.0751	79.9913	15.9728	10.0069	31.9455	20.0137	27.8935	15.2524	31.9455	20.0136	31.9455	20.0137	0	0
-545	29.9441	2734.15	15496.9	144.274		0.0022	12.2636	15.6725	-27.2557	5.62574e-05	0.140997		25.5013	2714.28	15516.1	144.274	7.53324	3970.36	5723.06	0.0516664	198.582	9.41359	3968.48	4504.12	0.0647435	198.627		12.2627	15.6751	-27.2613	5.56545e-05	1.41828	1.37289	100.021	100.005	68.0751	79.9913	15.9728	10.0069	31.9455	20.0137	27.8935	15.2524	31.9455	20.0136	31.9455	20.0137	0	0
-540	29.9441	2734.15	15496.9	144.274		0.0022	12.2636	15.6724	-27.2557	5.62507e-05	0.140997		25.5013	2714.28	15516.1	144.274	7.53324	3970.36	5723.06	0.0516664	198.582	9.41359	3968.48	4504.12	0.0647435	198.627		12.2627	15.6751	-27.2613	5.56478e-05	1.41828	1.37289	100.021	100.005	68.0751	79.9913	15.9728	10.0069	31.9455	20.0137	27.8935	15.2524	31.9455	20.0136	31.9455	20.0137	0	0
-535	29.9441	2734.16	15496.9	144.274		0.0022	12.2636	15.6724	-27.2557	5.62441e-05	0.140997		25.5013	2714.28	15516.1	144.274	7.53324	3970.36	5723.06	0.0516664	198.582	9.41359	3968.48	4504.12	0.0647435	198.627		12.2627	15.6751	-27.2613	5.56412e-05	1.41828	1.37289	100.021	100.005	68.0751	79.9913	15.9728	10.0069	31.9455	20.0137	27.8935	15.2524	31.9455	20.0136	31.9455	20.0137	0	0
-530	29.9441	2734.16	15496.9	144.274		0.0022	12.2636	15.6724	-27.2557	5.62376e-05	0.140997		25.5013	2714.28	15516.1	144.274	7.53324	3970.36	5723.06	0.0516664	198.582	9.41359	3968.48	4504.12	0.0647435	198.627		12.2627	15.6751	-27.2613	5.56347e-05	1.41828	1.37289	100.021	100.005	68.0751	79.9913	15.9728	10.0069	31.9455	20.0137	27.8935	15.2524	31.9455	20.0136	31.9455	20.0137	0	0
-525	29.9441	2734.16	15496.9	144.274		0.0022	12.2636	15.6724	-27.2557	5.6231e-05	0.140997		25.5013	2714.29	15516.1	144.274	7.53324	3970.36	5723.06	0.0516664	198.582	9.41359	3968.48	4504.12	0.0647435	198.627		12.2627	15.6751	-27.2613	5.56281e-05	1.41828	1.37289	100.021	100.005	68.0751	79.9913	15.9728	10.0069	31.9455	20.0137	27.8935	15.2524	31.9455	20.0136	31.9455	20.0137	0	0
-520	29.9441	2734.16	15496.9	144.274		0.0022	12.2636	15.6724	-27.2557	5.62245e-05	0.140997		25.5013	2714.29	15516.1	144.274	7.53324	3970.36	5723.06	0.0516664	198.582	9.41359	3968.48	4504.12	0.0647435	198.627		12.2627	15.6751	-27.2613	5.56216e-05	1.41828	1.37289	100.021	100.005	68.0751	79.9913	15.9728	10.0069	31.9455	20.0137	27.8935	15.2524	31.9455	20.0136	31.9455	20.0137	0	0
-515	29.9441	2734.16	15496.9	144.274		0.0022	12.2636	15.6724	-27.2557	5.62181e-05	0.140997		25.5013	2714.29	15516.1	144.274	7.53324	3970.36	5723.06	0.0516664	198.582	9.41359	3968.48	4504.12	0.0647435	198.627		12.2627	15.6751	-27.2613	5.56152e-05	1.41828	1.37289	100.021	100.005	68.0751	79.9913	15.9728	10.0069	31.9455	20.0137	27.8935	15.2524	31.9455	20.0136	31.9455	20.0137	0	0
-510	29.9441	2734.16	15496.9	144.274		0.0022	12.2636	15.6724	-27.2557	5.62116e-05	0.140997		25.5013	2714.29	15516.1	144.274	7.53324	3970.36	5723.06	0.0516664	198.582	9.41359	3968.48	4504.12	0.0647435	198.627		12.2627	15.6751	-27.2613	5.56087e-05	1.41828	1.37289	100.021	100.005	68.0751	79.9913	15.9728	10.0069	31.9455	20.0137	27.8935	15.2524	31.9455	20.0136	31.9455	20.0137	0	0
-505	29.9441	2734.17	15496.9	144.274		0.0022	12.2636	15.6724	-27.2557	5.62052e-05	0.140997		25.5013	2714.29	15516.1	144.274	7.53324	3970.36	5723.06	0.0516664	198.582	9.41359	3968.48	4504.12	0.0647435	198.627		12.2627	15.6751	-27.2613	5.56023e-05	1.41828	1.37289	100.021	100.005	68.0751	79.9913	15.9728	10.0069	31.9455	20.0137	27.8935	15.2524	31.9455	20.0136	31.9455	20.0137	0	0
-500	29.9441	2734.17	15496.9	144.274		0.0022	12.2636	15.6724	-27.2557	5.61989e-05	0.140997		25.5013	2714.29	15516.1	144.274	7.53324	3970.36	5723.06	0.0516664	198.582	9.41359	3968.48	4504.12	0.0647435	198.627		12.2627	15.6751	-27.2613	5.5596e-05	1.41828	1.37289	100.021	100.005	68.0751	79.9913	15.9728	10.0069	31.9455	20.0137	27.8935	15.2524	31.9455	20.0136	31.9455	20.0137	0	0
-495	29.9441	2734.17	15496.9	144.274		0.0022	12.2636	15.6724	-27.2557	5.61925e-05	0.140997		25.5013	2714.29	15516.1	144.274	7.53324	3970.36	5723.06	0.0516664	198.582	9.41359	3968.48	4504.12	0.0647435	198.627		12.2627	15.6751	-27.2614	5.55896e-05	1.41828	1.37289	100.021	100.005	68.0751	79.9913	15.9728	10.0069	31.9455	20.0137	27.8935	15.2524	31.9455	20.0136	31.9455	20.0137	0	0
-490	29.9441	2734.17	15496.9	144.274		0.0022	12.2636	15.6724	-27.2557	5.61862e-05	0.140997		25.5013	2714.3	15516.1	144.274	7.53324	3970.36	5723.06	0.0516664	198.582	9.41359	3968.48	4504.12	0.0647435	198.627		12.2627	15.6751	-27.2614	5.55833e-05	1.41828	1.37289	100.021	100.005	68.0751	79.9913	15.9728	10.0069	31.9455	20.0137	27.8935	15.2524	31.9455	20.0136	31.9455	20.0137	0	0
-485	29.9441	2734.17	15496.9	144.274		0.0022	12.2636	15.6724	-27.2557	5.618e-05	0.140997		25.5013	2714.3	15516.1	144.274	7.53324	3970.36	5723.06	0.0516664	198.582	9.41359	3968.48	4504.12	0.0647435	198.627		12.2627	15.6751	-27.2614	5.55771e-05	1.41828	1.37289	100.021	100.005	68.0751	79.9913	15.9728	10.0069	31.9455	20.0137	27.8935	15.2524	31.9455	20.0136	31.9455	20.0137	0	0
-480	29.9441	2734.17	15496.9	144.274		0.0022	12.2636	15.6724	-27.2557	5.61738e-05	0.140997		25.5013	2714.3	15516.1	144.274	7.53324	3970.36	5723.06	0.0516664	198.582	9.41359	3968.48	4504.12	0.0647435	198.627		12.2627	15.6751	-27.2614	5.55708e-05	1.41828	1.37289	100.021	100.005	68.0751	79.9913	15.9728	10.0069	31.9455	20.0137	27.8935	15.2524	31.9455	20.0136	31.9455	20.0137	0	0
-475	29.9441	2734.17	15496.9	144.274		0.0022	12.2636	15.6724	-27.2557	5.61676e-05	0.140997		25.5013	2714.3	15516.1	144.274	7.53324	3970.36	5723.06	0.0516664	198.582	9.41359	3968.48	4504.12	0.0647435	198.627		12.2627	15.6751	-27.2614	5.55646e-05	1.41828	1.37289	100.021	100.005	68.0751	79.9913	15.9728	10.0069	31.9455	20.0137	27.8935	15.2524	31.9455	20.0136	31.9455	20.0137	0	0
-470	29.9441	2734.18	15496.9	144.274		0.0022	12.2636	15.6724	-27.2557	5.61614e-05	0.140997		25.5013	2714.3	15516.1	144.274	7.53324	3970.36	5723.06	0.0516664	198.582	9.41359	3968.48	4504.12	0.0647435	198.627		12.2627	15.6751	-27.2614	5.55585e-05	1.41828	1.37289	100.021	100.005	68.0751	79.9913	15.9728	10.0069	31.9455	20.0137	27.8935	15.2524	31.9455	20.0136	31.9455	20.0137	0	0
-465	29.9441	2734.18	15496.9	144.274		0.0022	12.2636	15.6724	-27.2557	5.61553e-05	0.140997		25.5013	2714.3	15516.1	144.274	7.53324	3970.36	5723.06	0.0516664	198.582	9.41359	3968.48	4504.12	0.0647435	198.627		12.2627	15.6751	-27.2614	5.55523e-05	1.41828	1.37289	100.021	100.005	68.0751	79.9913	15.9728	10.0069	31.9455	20.0137	27.8935	15.2524	31.9455	20.0136	31.9455	20.0137	0	0
-460	29.9441	2734.18	15496.9	144.274		0.0022	12.2636	15.6724	-27.2557	5.61492e-05	0.140997		25.5013	2714.3	15516.1	144.274	7.53324	3970.36	5723.06	0.0516664	198.582	9.41359	3968.48	4504.12	0.0647435	198.627		12.2627	15.6751	-27.2614	5.55462e-05	1.41828	1.37289	100.021	100.005	68.0751	79.9913	15.9728	10.0069	31.9455	20.0137	27.8935	15.2524	31.9455	20.0136	31.9455	20.0137	0	0
-455	29.9441	2734.18	15496.9	144.274		0.0022	12.2636	15.6724	-27.2557	5.61431e-05	0.140997		25.5013	2714.31	15516.1	144.274	7.53324	3970.36	5723.06	0.0516664	198.582	9.41359	3968.48	4504.12	0.0647435	198.627		12.2627	15.6751	-27.2614	5.55402e-05	1.41828	1.37289	100.021	100.005	68.0751	79.9913	15.9728	10.0069	31.9455	20.0137	27.8935	15.2524	31.9455	20.0136	31.9455	20.0137	0	0
-450	29.9441	2734.18	15496.9	144.274		0.0022	12.2636	15.6724	-27.2557	5.61371e-05	0.140997		25.5013	2714.31	15516.1	144.274	7.53324	3970.36	5723.06	0.0516664	198.582	9.41359	3968.48	4504.12	0.0647435	198.627		12.2627	15.6751	-27.2614	5.55341e-05	1.41828	1.37289	100.021	100.005	68.0751	79.9913	15.9728	10.0069	31.9455	20.0137	27.8935	15.2524	31.9455	20.0136	31.9455	20.0137	0	0
-445	29.9441	2734.18	15496.9	144.274		0.0022	12.2636	15.6724	-27.2557	5.61311e-05	0.140997		25.5013	2714.31	15516.1	144.274	7.53324	3970.36	5723.06	0.0516664	198.582	9.41359	3968.48	4504.12	0.0647435	198.627		12.2627	15.6751	-27.2614	5.55281e-05	1.41828	1.37289	100.021	100.005	68.0751	79.9913	15.9728	10.0069	31.9455	20.0137	27.8935	15.2524	31.9455	20.0136	31.9455	20.0137	0	0
-440	29.9441	2734.18	15496.9	144.274		0.0022	12.2636	15.6724	-27.2557	5.61251e-05	0.140997		25.5013	2714.31	15516.1	144.274	7.53324	3970.36	5723.06	0.0516664	198.582	9.41359	3968.48	4504.12	0.0647435	198.627		12.2627	15.6751	-27.2614	5.55222e-05	1.41828	1.37289	100.021	100.005	68.0751	79.9913	15.9728	10.0069	31.9455	20.0137	27.8935	15.2524	31.9455	20.0136	31.9455	20.0137	0	0
-435	29.9441	2734.19	15496.9	144.274		0.0022	12.2636	15.6724	-27.2557	5.61192e-05	0.140997		25.5013	2714.31	15516.1	144.274	7.53324	3970.36	5723.06	0.0516664	198.582	9.41359	3968.48	4504.12	0.0647435	198.627		12.2627	15.6751	-27.2614	5.55162e-05	1.41828	1.37289	100.021	100.005	68.0751	79.9913	15.9728	10.0069	31.9455	20.0137	27.8935	15.2524	31.9455	20.0136	31.9455	20.0137	0	0
-430	29.9441	2734.19	15496.9	144.274		0.0022	12.2636	15.6724	-27.2557	5.61132e-05	0.140997		25.5013	2714.31	15516.1	144.274	7.53324	3970.36	5723.06	0.0516664	198.582	9.41359	3968.48	4504.12	0.0647435	198.627		12.2627	15.6751	-27.2614	5.55103e-05	1.41828	1.37289	100.021	100.005	68.0751	79.9913	15.9728	10.0069	31.9455	20.0137	27.8935	15.2524	31.9455	20.0136	31.9455	20.0137	0	0
-425	29.9441	2734.19	15496.9	144.274		0.0022	12.2636	15.6724	-27.2557	5.61074e-05	0.140997		25.5013	2714.31	15516.1	144.274	7.53324	3970.36	5723.06	0.0516664	198.582	9.41359	3968.48	4504.12	0.0647435	198.627		12.2627	15.6751	-27.2614	5.55044e-05	1.41828	1.37289	100.021	100.005	68.0751	79.9913	15.9728	10.0069	31.9455	20.0137	27.8935	15.2524	31.9455	20.0136	31.9455	20.0137	0	0
-420	29.9441	2734.19	15496.9	144.274		0.0022	12.2636	15.6724	-27.2557	5.61015e-05	0.140997		25.5013	2714.32	15516.1	144.274	7.53324	3970.36	5723.06	0.0516664	198.582	9.41359	3968.48	4504.12	0.0647435	198.627		12.2627	15.6751	-27.2614	5.54986e-05	1.41828	1.37289	100.021	100.005	68.0751	79.9913	15.9728	10.0069	31.9455	20.0137	27.8935	15.2524	31.9455	20.0136	31.9455	20.0137	0	0
-415	29.9441	2734.19	15496.9	144.274		0.0022	12.2636	15.6724	-27.2557	5.60957e-05	0.140997		25.5013	2714.32	15516.1	144.274	7.53324	3970.36	5723.06	0.0516664	198.582	9.41359	3968.48	4504.12	0.0647435	198.627		12.2627	15.6751	-27.2614	5.54928e-05	1.41828	1.37289	100.021	100.005	68.0751	79.9913	15.9728	10.0069	31.9455	20.0137	27.8935	15.2524	31.9455	20.0136	31.9455	20.0137	0	0
-410	29.9441	2734.19	15496.9	144.274		0.0022	12.2636	15.6724	-27.2557	5.60899e-05	0.140997		25.5013	2714.32	15516.1	144.274	7.53324	3970.36	5723.06	0.0516664	198.582	9.41359	3968.48	4504.12	0.0647435	198.627		12.2627	15.6751	-27.2614	5.5487e-05	1.41828	1.37289	100.021	100.005	68.0751	79.9913	15.9728	10.0069	31.9455	20.0137	27.8935	15.2524	31.9455	20.0136	31.9455	20.0137	0	0
-405	29.9441	2734.19	15496.9	144.274		0.0022	12.2636	15.6724	-27.2557	5.60842e-05	0.140997		25.5013	2714.32	15516.1	144.274	7.53324	3970.36	5723.06	0.0516664	198.582	9.41359	3968.48	4504.12	0.0647435	198.627		12.2627	15.6751	-27.2614	5.54812e-05	1.41828	1.37289	100.021	100.005	68.0751	79.9913	15.9728	10.0069	31.9455	20.0137	27.8935	15.2524	31.9455	20.0136	31.9455	20.0137	0	0
-400	29.9441	2734.19	15496.9	144.275		0.0022	12.2636	15.6724	-27.2557	5.60785e-05	0.140997		25.5013	2714.32	15516.1	144.274	7.53324	3970.36	5723.06	0.0516664	198.582	9.41359	3968.48	4504.12	0.0647435	198.627		12.2627	15.675	-27.2614	5.54755e-05	1.41828	1.37289	100.021	100.005	68.0751	79.9913	15.9728	10.0069	31.9455	20.0137	27.8935	15.2524	31.9455	20.0136	31.9455	20.0137	0	0
-395	29.9441	2734.2	15496.9	144.275		0.0022	12.2636	15.6724	-27.2557	5.60728e-05	0.140997		25.5013	2714.32	15516.1	144.274	7.53324	3970.36	5723.06	0.0516664	198.582	9.41359	3968.48	4504.12	0.0647435	198.627		12.2627	15.675	-27.2614	5.54698e-05	1.41828	1.37289	100.021	100.005	68.0751	79.9913	15.9728	10.0069	31.9455	20.0137	27.8935	15.2524	31.9455	20.0136	31.9455	20.0137	0	0
-390	29.9441	2734.2	15496.9	144.275		0.0022	12.2636	15.6724	-27.2557	5.60671e-05	0.140997		25.5013	2714.32	15516.1	144.274	7.53324	3970.36	5723.06	0.0516664	198.582	9.41359	3968.48	4504.12	0.0647435	198.627		12.2627	15.675	-27.2614	5.54642e-05	1.41828	1.37289	100.021	100.005	68.0751	79.9913	15.9728	10.0069	31.9455	20.0137	27.8935	15.2524	31.9455	20.0136	31.9455	20.0137	0	0
-385	29.9441	2734.2	15496.9	144.275		0.0022	12.2636	15.6724	-27.2557	5.60615e-05	0.140997		25.5013	2714.32	15516.1	144.274	7.53324	3970.36	5723.06	0.0516664	198.582	9.41359	3968.48	4504.12	0.0647435	198.627		12.2627	15.675	-27.2614	5.54585e-05	1.41828	1.37289	100.021	100.005	68.0751	79.9913	15.9728	10.0069	31.9455	20.0137	27.8935	15.2524	31.9455	20.0136	31.9455	20.0137	0	0
-380	29.9441	2734.2	15496.9	144.275		0.0022	12.2636	15.6724	-27.2557	5.60559e-05	0.140998		25.5013	2714.33	15516.1	144.274	7.53324	3970.36	5723.06	0.0516664	198.582	9.41359	3968.48	4504.12	0.0647435	198.627		12.2627	15.675	-27.2614	5.54529e-05	1.41828	1.37289	100.021	100.005	68.0751	79.9913	15.9728	10.0069	31.9455	20.0137	27.8935	15.2524	31.9455	20.0136	31.9455	20.0137	0	0
-375	29.9441	2734.2	15496.9	144.275		0.0022	12.2636	15.6723	-27.2557	5.60503e-05	0.140998		25.5013	2714.33	15516.1	144.274	7.53324	3970.36	5723.06	0.0516664	198.582	9.41359	3968.48	4504.12	0.0647435	198.627		12.2627	15.675	-27.2614	5.54474e-05	1.41828	1.37289	100.021	100.005	68.0751	79.9913	15.9728	10.0069	31.9455	20.0137	27.8935	15.2524	31.9455	20.0136	31.9455	20.0137	0	0
-370	29.9441	2734.2	15496.9	144.275		0.0022	12.2636	15.6723	-27.2557	5.60448e-05	0.140998		25.5013	2714.33	15516.1	144.274	7.53324	3970.36	5723.06	0.0516664	198.582	9.41359	3968.48	4504.12	0.0647435	198.627		12.2627	15.675	-27.2614	5.54418e-05	1.41828	1.37289	100.021	100.005	68.0751	79.9913	15.9728	10.0069	31.9455	20.0137	27.8935	15.2524	31.9455	20.0136	31.9455	20.0137	0	0
-365	29.9441	2734.2	15496.9	144.275		0.0022	12.2636	15.6723	-27.2557	5.60392e-05	0.140998		25.5013	2714.33	15516.1	144.274	7.53324	3970.36	5723.06	0.0516664	198.582	9.41359	3968.48	4504.12	0.0647435	198.627		12.2627	15.675	-27.2614	5.54363e-05	1.41828	1.37289	100.021	100.005	68.0751	79.9913	15.9728	10.0069	31.9455	20.0137	27.8935	15.2524	31.9455	20.0136	31.9455	20.0137	0	0
-360	29.9441	2734.2	15496.9	144.275		0.0022	12.2636	15.6723	-27.2557	5.60338e-05	0.140998		25.5013	2714.33	15516.1	144.274	7.53324	3970.36	5723.06	0.0516664	198.582	9.41359	3968.48	4504.12	0.0647435	198.627		12.2627	15.675	-27.2614	5.54308e-05	1.41828	1.37289	100.021	100.005	68.0751	79.9913	15.9728	10.0069	31.9455	20.0137	27.8935	15.2524	31.9455	20.0136	31.9455	20.0137	0	0
-355	29.9441	2734.21	15496.9	144.275		0.0022	12.2636	15.6723	-27.2557	5.60283e-05	0.140998		25.5013	2714.33	15516.1	144.274	7.53324	3970.36	5723.06	0.0516664	198.582	9.41359	3968.48	4504.12	0.0647435	198.627		12.2627	15.675	-27.2614	5.54254e-05	1.41828	1.37289	100.021	100.005	68.0751	79.9913	15.9728	10.0069	31.9455	20.0137	27.8935	15.2524	31.9455	20.0136	31.9455	20.0137	0	0
-350	29.9441	2734.21	15496.9	144.275		0.0022	12.2636	15.6723	-27.2557	5.60229e-05	0.140998		25.5013	2714.33	15516.1	144.274	7.53324	3970.36	5723.06	0.0516664	198.582	9.41359	3968.48	4504.12	0.0647435	198.627		12.2627	15.675	-27.2614	5.54199e-05	1.41828	1.37289	100.021	100.005	68.0751	79.9913	15.9728	10.0069	31.9455	20.0137	27.8935	15.2524	31.9455	20.0136	31.9455	20.0137	0	0
-345	29.9441	2734.21	15496.9	144.275		0.0022	12.2636	15.6723	-27.2557	5.60175e-05	0.140998		25.5013	2714.33	15516.1	144.274	7.53324	3970.36	5723.06	0.0516664	198.582	9.41359	3968.48	4504.12	0.0647435	198.627		12.2627	15.675	-27.2614	5.54145e-05	1.41828	1.37289	100.021	100.005	68.0751	79.9913	15.9728	10.0069	31.9455	20.0137	27.8935	15.2524	31.9455	20.0136	31.9455	20.0137	0	0
-340	29.9441	2734.21	15496.9	144.275		0.0022	12.2636	15.6723	-27.2557	5.60121e-05	0.140998		25.5013	2714.34	15516.1	144.274	7.53324	3970.36	5723.06	0.0516664	198.582	9.41359	3968.48	4504.12	0.0647435	198.627		12.2627	15.675	-27.2614	5.54092e-05	1.41828	1.37289	100.021	100.005	68.0751	79.9913	15.9728	10.0069	31.9455	20.0137	27.8935	15.2524	31.9455	20.0136	31.9455	20.0137	0	0
-335	29.9441	2734.21	15496.9	144.275		0.0022	12.2636	15.6723	-27.2557	5.60068e-05	0.140998		25.5013	2714.34	15516.1	144.274	7.53324	3970.36	5723.06	0.0516664	198.582	9.41359	3968.48	4504.12	0.0647435	198.627		12.2627	15.675	-27.2614	5.54038e-05	1.41828	1.37289	100.021	100.005	68.0751	79.9913	15.9728	10.0069	31.9455	20.0137	27.8935	15.2524	31.9455	20.0136	31.9455	20.0137	0	0
-330	29.9441	2734.21	15496.9	144.275		0.0022	12.2636	15.6723	-27.2557	5.60015e-05	0.140998		25.5013	2714.34	15516.1	144.274	7.53324	3970.36	5723.06	0.0516664	198.582	9.41359	3968.48	4504.12	0.0647435	198.627		12.2627	15.675	-27.2614	5.53985e-05	1.41828	1.37289	100.021	100.005	68.0751	79.9913	15.9728	10.0069	31.9455	20.0137	27.8935	15.2524	31.9455	20.0136	31.9455	20.0137	0	0
-325	29.9441	2734.21	15496.9	144.275		0.0022	12.2636	15.6723	-27.2557	5.59962e-05	0.140998		25.5013	2714.34	15516.1	144.274	7.53324	3970.36	5723.06	0.0516664	198.582	9.41359	3968.48	4504.12	0.0647435	198.627		12.2627	15.675	-27.2614	5.53932e-05	1.41828	1.37289	100.021	100.005	68.0751	79.9913	15.9728	10.0069	31.9455	20.0137	27.8935	15.2524	31.9455	20.0136	31.9455	20.0137	0	0
-320	29.9441	2734.21	15496.9	144.275		0.0022	12.2636	15.6723	-27.2557	5.59909e-05	0.140998		25.5013	2714.34	15516.1	144.275	7.53324	3970.36	5723.06	0.0516664	198.582	9.41359	3968.48	4504.12	0.0647435	198.627		12.2627	15.675	-27.2614	5.5388e-05	1.41828	1.37289	100.021	100.005	68.0751	79.9913	15.9728	10.0069	31.9455	20.0137	27.8935	15.2524	31.9455	20.0136	31.9455	20.0137	0	0
-315	29.9441	2734.22	15496.9	144.275		0.0022	12.2636	15.6723	-27.2557	5.59857e-05	0.140998		25.5013	2714.34	15516.1	144.275	7.53324	3970.36	5723.06	0.0516664	198.582	9.41359	3968.48	4504.12	0.0647435	198.627		12.2627	15.675	-27.2614	5.53827e-05	1.41828	1.37289	100.021	100.005	68.0751	79.9913	15.9728	10.0069	31.9455	20.0137	27.8935	15.2524	31.9455	20.0136	31.9455	20.0137	0	0
-310	29.9441	2734.22	15496.9	144.275		0.0022	12.2636	15.6723	-27.2557	5.59805e-05	0.140998		25.5013	2714.34	15516.1	144.275	7.53324	3970.36	5723.07	0.0516664	198.582	9.41359	3968.48	4504.12	0.0647435	198.627		12.2627	15.675	-27.2614	5.53775e-05	1.41828	1.37289	100.021	100.005	68.0751	79.9913	15.9728	10.0069	31.9455	20.0137	27.8935	15.2524	31.9455	20.0136	31.9455	20.0137	0	0
-305	29.9441	2734.22	15496.9	144.275		0.0022	12.2636	15.6723	-27.2557	5.59753e-05	0.140998		25.5013	2714.34	15516.1	144.275	7.53324	3970.36	5723.07	0.0516664	198.582	9.41359	3968.48	4504.12	0.0647435	198.627		12.2627	15.675	-27.2614	5.53724e-05	1.41828	1.37289	100.021	100.005	68.0751	79.9913	15.9728	10.0069	31.9455	20.0137	27.8935	15.2524	31.9455	20.0136	31.9455	20.0137	0	0
-300	29.9441	2734.22	15496.9	144.275		0.0022	12.2636	15.6723	-27.2557	5.59702e-05	0.140998		25.5013	2714.35	15516.1	144.275	7.53324	3970.36	5723.07	0.0516664	198.582	9.41359	3968.48	4504.12	0.0647435	198.627		12.2627	15.675	-27.2614	5.53672e-05	1.41828	1.37289	100.021	100.005	68.0751	79.9913	15.9728	10.0069	31.9455	20.0137	27.8935	15.2524	31.9455	20.0136	31.9455	20.0137	0	0
-295	29.9441	2734.22	15496.9	144.275		0.0022	12.2636	15.6723	-27.2557	5.59651e-05	0.140998		25.5013	2714.35	15516.1	144.275	7.53324	3970.36	5723.07	0.0516664	198.582	9.41359	3968.48	4504.12	0.0647435	198.627		12.2627	15.675	-27.2614	5.53621e-05	1.41828	1.37289	100.021	100.005	68.0751	79.9913	15.9728	10.0069	31.9455	20.0137	27.8935	15.2524	31.9455	20.0136	31.9455	20.0137	0	0
-290	29.9441	2734.22	15496.9	144.275		0.0022	12.2636	15.6723	-27.2557	5.596e-05	0.140998		25.5013	2714.35	15516.1	144.275	7.53324	3970.36	5723.07	0.0516664	198.582	9.41359	3968.48	4504.12	0.0647435	198.627		12.2627	15.675	-27.2614	5.5357e-05	1.41828	1.37289	100.021	100.005	68.0751	79.9913	15.9728	10.0069	31.9455	20.0137	27.8935	15.2524	31.9455	20.0136	31.9455	20.0137	0	0
-285	29.9441	2734.22	15496.9	144.275		0.0022	12.2636	15.6723	-27.2557	5.59549e-05	0.140998		25.5013	2714.35	15516.1	144.275	7.53324	3970.36	5723.07	0.0516664	198.582	9.41359	3968.48	4504.12	0.0647435	198.627		12.2627	15.675	-27.2614	5.53519e-05	1.41828	1.37289	100.021	100.005	68.0751	79.9913	15.9728	10.0069	31.9455	20.0137	27.8935	15.2524	31.9455	20.0136	31.9455	20.0137	0	0
-280	29.9441	2734.22	15496.9	144.275		0.0022	12.2636	15.6723	-27.2557	5.59499e-05	0.140998		25.5013	2714.35	15516.1	144.275	7.53324	3970.36	5723.07	0.0516664	198.582	9.41359	3968.48	4504.12	0.0647435	198.627		12.2627	15.675	-27.2614	5.53469e-05	1.41828	1.37289	100.021	100.005	68.0751	79.9913	15.9728	10.0069	31.9455	20.0137	27.8935	15.2524	31.9455	20.0136	31.9455	20.0137	0	0
-275	29.9441	2734.23	15496.9	144.275		0.0022	12.2636	15.6723	-27.2557	5.59449e-05	0.140998		25.5013	2714.35	15516.1	144.275	7.53324	3970.36	5723.07	0.0516664	198.582	9.41359	3968.48	4504.12	0.0647435	198.627		12.2627	15.675	-27.2614	5.53419e-05	1.41828	1.37289	100.021	100.005	68.0751	79.9913	15.9728	10.0069	31.9455	20.0137	27.8935	15.2524	31.9455	20.0136	31.9455	20.0137	0	0
-270	29.9441	2734.23	15496.9	144.275		0.0022	12.2636	15.6723	-27.2557	5.59399e-05	0.140998		25.5013	2714.35	15516.1	144.275	7.53324	3970.36	5723.07	0.0516663	198.582	9.41359	3968.48	4504.12	0.0647435	198.627		12.2627	15.675	-27.2614	5.53369e-05	1.41828	1.37289	100.021	100.005	68.0751	79.9913	15.9728	10.0069	31.9455	20.0137	27.8935	15.2524	31.9455	20.0136	31.9455	20.0137	0	0
-265	29.9441	2734.23	15496.9	144.275		0.0022	12.2636	15.6723	-27.2557	5.59349e-05	0.140998		25.5013	2714.35	15516.1	144.275	7.53324	3970.36	5723.07	0.0516663	198.582	9.41359	3968.48	4504.12	0.0647435	198.627		12.2627	15.675	-27.2614	5.53319e-05	1.41828	1.37289	100.021	100.005	68.0751	79.9913	15.9728	10.0069	31.9455	20.0137	27.8935	15.2524	31.9455	20.0136	31.9455	20.0137	0	0
-260	29.9441	2734.23	15496.9	144.275		0.0022	12.2636	15.6723	-27.2557	5.593e-05	0.140998		25.5013	2714.36	15516.1	144.275	7.53324	3970.36	5723.07	0.0516663	198.582	9.41359	3968.48	4504.12	0.0647435	198.627		12.2627	15.675	-27.2614	5.5327e-05	1.41828	1.37289	100.021	100.005	68.0751	79.9913	15.9728	10.0069	31.9455	20.0137	27.8935	15.2524	31.9455	20.0136	31.9455	20.0137	0	0
-255	29.9441	2734.23	15496.9	144.275		0.0022	12.2636	15.6723	-27.2557	5.59251e-05	0.140998		25.5013	2714.36	15516.1	144.275	7.53324	3970.36	5723.07	0.0516663	198.582	9.41359	3968.48	4504.12	0.0647435	198.627		12.2627	15.675	-27.2614	5.53221e-05	1.41828	1.37289	100.021	100.005	68.0751	79.9913	15.9728	10.0069	31.9455	20.0137	27.8935	15.2524	31.9455	20.0136	31.9455	20.0137	0	0
-250	29.9441	2734.23	15496.9	144.275		0.0022	12.2636	15.6723	-27.2557	5.59202e-05	0.140998		25.5013	2714.36	15516.1	144.275	7.53324	3970.36	5723.07	0.0516663	198.582	9.41359	3968.48	4504.12	0.0647435	198.627		12.2627	15.675	-27.2614	5.53172e-05	1.41828	1.37289	100.021	100.005	68.0751	79.9913	15.9728	10.0069	31.9455	20.0137	27.8935	15.2524	31.9455	20.0136	31.9455	20.0137	0	0
-245	29.9441	2734.23	15496.9	144.275		0.0022	12.2636	15.6723	-27.2557	5.59154e-05	0.140998		25.5013	2714.36	15516.1	144.275	7.53324	3970.36	5723.07	0.0516663	198.582	9.41359	3968.48	4504.12	0.0647434	198.627		12.2627	15.675	-27.2614	5.53124e-05	1.41828	1.37289	100.021	100.005	68.0751	79.9913	15.9728	10.0069	31.9455	20.0137	27.8935	15.2524	31.9455	20.0136	31.9455	20.0137	0	0
-240	29.9441	2734.23	15496.9	144.275		0.0022	12.2636	15.6723	-27.2557	5.59105e-05	0.140998		25.5013	2714.36	15516.1	144.275	7.53324	3970.36	5723.07	0.0516663	198.582	9.41359	3968.48	4504.12	0.0647434	198.627		12.2627	15.675	-27.2614	5.53075e-05	1.41828	1.37289	100.021	100.005	68.0751	79.9913	15.9728	10.0069	31.9455	20.0137	27.8935	15.2524	31.9455	20.0136	31.9455	20.0137	0	0
-235	29.9441	2734.23	15496.9	144.275		0.0022	12.2636	15.6723	-27.2557	5.59057e-05	0.140998		25.5013	2714.36	15516.1	144.275	7.53324	3970.36	5723.07	0.0516663	198.582	9.41359	3968.48	4504.12	0.0647434	198.627		12.2627	15.675	-27.2614	5.53027e-05	1.41828	1.37289	100.021	100.005	68.0751	79.9913	15.9728	10.0069	31.9455	20.0137	27.8935	15.2524	31.9455	20.0136	31.9455	20.0137	0	0
-230	29.9441	2734.24	15496.9	144.275		0.0022	12.2636	15.6723	-27.2557	5.59009e-05	0.140998		25.5013	2714.36	15516.1	144.275	7.53324	3970.36	5723.07	0.0516663	198.582	9.41359	3968.48	4504.12	0.0647434	198.627		12.2627	15.675	-27.2614	5.5298e-05	1.41828	1.37289	100.021	100.005	68.0751	79.9913	15.9728	10.0069	31.9455	20.0137	27.8935	15.2524	31.9455	20.0136	31.9455	20.0137	0	0
-225	29.9441	2734.24	15496.9	144.275		0.0022	12.2636	15.6723	-27.2557	5.58962e-05	0.140998		25.5013	2714.36	15516.1	144.275	7.53324	3970.36	5723.07	0.0516663	198.582	9.41359	3968.48	4504.12	0.0647434	198.627		12.2627	15.675	-27.2614	5.52932e-05	1.41828	1.37289	100.021	100.005	68.0751	79.9913	15.9728	10.0069	31.9455	20.0137	27.8935	15.2524	31.9455	20.0136	31.9455	20.0137	0	0
-220	29.9441	2734.24	15496.9	144.275		0.0022	12.2636	15.6723	-27.2557	5.58915e-05	0.140998		25.5013	2714.36	15516.1	144.275	7.53324	3970.36	5723.07	0.0516663	198.582	9.41359	3968.48	4504.12	0.0647434	198.627		12.2627	15.675	-27.2614	5.52885e-05	1.41828	1.37289	100.021	100.005	68.0751	79.9913	15.9728	10.0069	31.9455	20.0137	27.8935	15.2524	31.9455	20.0136	31.9455	20.0137	0	0
-215	29.9441	2734.24	15496.9	144.275		0.0022	12.2636	15.6723	-27.2557	5.58868e-05	0.140998		25.5013	2714.37	15516.1	144.275	7.53324	3970.36	5723.07	0.0516663	198.582	9.41359	3968.48	4504.12	0.0647434	198.627		12.2627	15.675	-27.2614	5.52838e-05	1.41828	1.37289	100.021	100.005	68.0751	79.9913	15.9728	10.0069	31.9455	20.0137	27.8935	15.2524	31.9455	20.0136	31.9455	20.0137	0	0
-210	29.9441	2734.24	15496.9	144.275		0.0022	12.2636	15.6723	-27.2557	5.58821e-05	0.140998		25.5013	2714.37	15516.1	144.275	7.53324	3970.36	5723.07	0.0516663	198.582	9.41359	3968.48	4504.12	0.0647434	198.627		12.2627	15.6749	-27.2614	5.52791e-05	1.41828	1.37289	100.021	100.005	68.0751	79.9913	15.9728	10.0069	31.9455	20.0137	27.8935	15.2524	31.9455	20.0136	31.9455	20.0137	0	0
-205	29.9441	2734.24	15496.9	144.275		0.0022	12.2636	15.6723	-27.2557	5.58774e-05	0.140998		25.5013	2714.37	15516.1	144.275	7.53324	3970.36	5723.07	0.0516663	198.582	9.41359	3968.48	4504.12	0.0647434	198.627		12.2627	15.6749	-27.2614	5.52745e-05	1.41828	1.37289	100.021	100.005	68.0751	79.9913	15.9728	10.0069	31.9455	20.0137	27.8935	15.2524	31.9455	20.0136	31.9455	20.0137	0	0
-200	29.9441	2734.24	15496.9	144.275		0.0022	12.2636	15.6723	-27.2557	5.58728e-05	0.140998		25.5013	2714.37	15516.1	144.275	7.53324	3970.36	5723.07	0.0516663	198.582	9.41359	3968.48	4504.12	0.0647434	198.627		12.2627	15.6749	-27.2614	5.52698e-05	1.41828	1.37289	100.021	100.005	68.0751	79.9913	15.9728	10.0069	31.9455	20.0137	27.8935	15.2524	31.9455	20.0136	31.9455	20.0137	0	0
-195	29.9441	2734.24	15496.9	144.275		0.0022	12.2636	15.6723	-27.2557	5.58682e-05	0.140998		25.5013	2714.37	15516.1	144.275	7.53324	3970.36	5723.07	0.0516663	198.582	9.41359	3968.48	4504.12	0.0647434	198.627		12.2627	15.6749	-27.2614	5.52652e-05	1.41828	1.37289	100.021	100.005	68.0751	79.9913	15.9728	10.0069	31.9455	20.0137	27.8935	15.2524	31.9455	20.0136	31.9455	20.0137	0	0
-190	29.9441	2734.24	15496.9	144.275		0.0022	12.2636	15.6723	-27.2557	5.58636e-05	0.140998		25.5013	2714.37	15516.1	144.275	7.53324	3970.36	5723.07	0.0516663	198.582	9.41359	3968.48	4504.12	0.0647434	198.627		12.2627	15.6749	-27.2614	5.52606e-05	1.41828	1.37289	100.021	100.005	68.0751	79.9913	15.9728	10.0069	31.9455	20.0137	27.8935	15.2524	31.9455	20.0136	31.9455	20.0137	0	0
-185	29.9441	2734.25	15496.9	144.275		0.0022	12.2636	15.6723	-27.2557	5.58591e-05	0.140998		25.5013	2714.37	15516.1	144.275	7.53324	3970.36	5723.07	0.0516663	198.582	9.41359	3968.48	4504.12	0.0647434	198.627		12.2627	15.6749	-27.2614	5.52561e-05	1.41828	1.37289	100.021	100.005	68.0751	79.9913	15.9728	10.0069	31.9455	20.0137	27.8935	15.2524	31.9455	20.0136	31.9455	20.0137	0	0
-180	29.9441	2734.25	15496.9	144.275		0.0022	12.2636	15.6722	-27.2557	5.58546e-05	0.140998		25.5013	2714.37	15516.1	144.275	7.53324	3970.36	5723.07	0.0516663	198.582	9.41359	3968.48	4504.12	0.0647434	198.627		12.2627	15.6749	-27.2614	5.52516e-05	1.41828	1.37289	100.021	100.005	68.0751	79.9913	15.9728	10.0069	31.9455	20.0137	27.8935	15.2524	31.9455	20.0136	31.9455	20.0137	0	0
-175	29.9441	2734.25	15496.9	144.275		0.0022	12.2636	15.6722	-27.2557	5.58501e-05	0.140998		25.5013	2714.37	15516.1	144.275	7.53324	3970.36	5723.07	0.0516663	198.582	9.41359	3968.48	4504.13	0.0647434	198.627		12.2627	15.6749	-27.2614	5.52471e-05	1.41828	1.37289	100.021	100.005	68.0751	79.9913	15.9728	10.0069	31.9455	20.0137	27.8935	15.2524	31.9455	20.0136	31.9455	20.0137	0	0
-170	29.9441	2734.25	15496.9	144.275		0.0022	12.2636	15.6722	-27.2557	5.58456e-05	0.140998		25.5013	2714.38	15516.1	144.275	7.53324	3970.36	5723.07	0.0516663	198.582	9.41359	3968.48	4504.13	0.0647434	198.627		12.2627	15.6749	-27.2614	5.52426e-05	1.41828	1.37289	100.021	100.005	68.0751	79.9913	15.9728	10.0069	31.9455	20.0137	27.8935	15.2524	31.9455	20.0136	31.9455	20.0137	0	0
-165	29.9441	2734.25	15496.9	144.275		0.0022	12.2636	15.6722	-27.2557	5.58411e-05	0.140998		25.5013	2714.38	15516.1	144.275	7.53324	3970.36	5723.07	0.0516663	198.582	9.41359	3968.48	4504.13	0.0647434	198.627		12.2627	15.6749	-27.2614	5.52381e-05	1.41828	1.37289	100.021	100.005	68.0751	79.9913	15.9728	10.0069	31.9455	20.0137	27.8935	15.2524	31.9455	20.0136	31.9455	20.0137	0	0
-160	29.9441	2734.25	15496.9	144.275		0.0022	12.2636	15.6722	-27.2557	5.58367e-05	0.140998		25.5013	2714.38	15516.1	144.275	7.53324	3970.36	5723.07	0.0516663	198.582	9.41359	3968.48	4504.13	0.0647434	198.627		12.2627	15.6749	-27.2614	5.52337e-05	1.41828	1.37289	100.021	100.005	68.075	79.9913	15.9728	10.0069	31.9455	20.0137	27.8935	15.2524	31.9455	20.0136	31.9455	20.0137	0	0
-155	29.9441	2734.25	15496.9	144.275		0.0022	12.2636	15.6722	-27.2557	5.58323e-05	0.140998		25.5013	2714.38	15516.1	144.275	7.53324	3970.36	5723.07	0.0516663	198.582	9.41359	3968.48	4504.13	0.0647434	198.627		12.2627	15.6749	-27.2614	5.52293e-05	1.41828	1.37289	100.021	100.005	68.075	79.9913	15.9728	10.0069	31.9455	20.0137	27.8935	15.2524	31.9455	20.0136	31.9455	20.0137	0	0
-150	29.9441	2734.25	15496.9	144.275		0.0022	12.2636	15.6722	-27.2557	5.58279e-05	0.140998		25.5013	2714.38	15516.2	144.275	7.53323	3970.36	5723.07	0.0516663	198.582	9.41359	3968.48	4504.13	0.0647434	198.627		12.2627	15.6749	-27.2614	5.52249e-05	1.41828	1.37289	100.021	100.005	68.075	79.9913	15.9728	10.0069	31.9455	20.0137	27.8935	15.2524	31.9455	20.0136	31.9455	20.0137	0	0
-145	29.9441	2734.25	15496.9	144.275		0.0022	12.2636	15.6722	-27.2557	5.58235e-05	0.140998		25.5013	2714.38	15516.2	144.275	7.53323	3970.36	5723.07	0.0516663	198.582	9.41359	3968.48	4504.13	0.0647434	198.627		12.2627	15.6749	-27.2614	5.52205e-05	1.41828	1.37288	100.021	100.005	68.075	79.9913	15.9728	10.0069	31.9455	20.0137	27.8935	15.2524	31.9455	20.0136	31.9455	20.0137	0	0
-140	29.9441	2734.26	15496.9	144.275		0.0022	12.2636	15.6722	-27.2557	5.58192e-05	0.140998		25.5013	2714.38	15516.2	144.275	7.53323	3970.36	5723.07	0.0516663	198.582	9.41359	3968.48	4504.13	0.0647434	198.627		12.2627	15.6749	-27.2614	5.52162e-05	1.41828	1.37288	100.021	100.005	68.075	79.9913	15.9728	10.0069	31.9455	20.0137	27.8935	15.2524	31.9455	20.0136	31.9455	20.0137	0	0
-135	29.9441	2734.26	15496.9	144.275		0.0022	12.2636	15.6722	-27.2557	5.58149e-05	0.140998		25.5013	2714.38	15516.2	144.275	7.53323	3970.36	5723.07	0.0516663	198.582	9.41359	3968.48	4504.13	0.0647434	198.627		12.2627	15.6749	-27.2614	5.52119e-05	1.41828	1.37288	100.021	100.005	68.075	79.9913	15.9728	10.0069	31.9455	20.0137	27.8935	15.2524	31.9455	20.0136	31.9455	20.0137	0	0
-130	29.9441	2734.26	15496.9	144.275		0.0022	12.2636	15.6722	-27.2557	5.58106e-05	0.140998		25.5013	2714.38	15516.2	144.275	7.53323	3970.36	5723.07	0.0516663	198.582	9.41359	3968.48	4504.13	0.0647434	198.627		12.2627	15.6749	-27.2614	5.52076e-05	1.41828	1.37288	100.021	100.005	68.075	79.9913	15.9728	10.0069	31.9455	20.0137	27.8935	15.2524	31.9455	20.0136	31.9455	20.0137	0	0
-125	29.9441	2734.26	15496.9	144.275		0.0022	12.2636	15.6722	-27.2557	5.58063e-05	0.140998		25.5013	2714.38	15516.2	144.275	7.53323	3970.36	5723.07	0.0516663	198.582	9.41359	3968.48	4504.13	0.0647434	198.627		12.2627	15.6749	-27.2614	5.52033e-05	1.41828	1.37288	100.021	100.005	68.075	79.9913	15.9728	10.0069	31.9455	20.0137	27.8935	15.2524	31.9455	20.0136	31.9455	20.0137	0	0
-120	29.9441	2734.26	15496.9	144.275		0.0022	12.2636	15.6722	-27.2557	5.5802e-05	0.140998		25.5013	2714.39	15516.2	144.275	7.53323	3970.36	5723.07	0.0516663	198.582	9.41359	3968.48	4504.13	0.0647434	198.627		12.2627	15.6749	-27.2614	5.5199e-05	1.41828	1.37288	100.021	100.005	68.075	79.9913	15.9728	10.0069	31.9455	20.0137	27.8935	15.2524	31.9455	20.0136	31.9455	20.0137	0	0
-115	29.9441	2734.26	15496.9	144.275		0.0022	12.2636	15.6722	-27.2557	5.57978e-05	0.140998		25.5013	2714.39	15516.2	144.275	7.53323	3970.36	5723.07	0.0516663	198.582	9.41359	3968.48	4504.13	0.0647434	198.627		12.2627	15.6749	-27.2614	5.51948e-05	1.41828	1.37288	100.021	100.005	68.075	79.9913	15.9728	10.0069	31.9455	20.0137	27.8935	15.2524	31.9455	20.0136	31.9455	20.0137	0	0
-110	29.9441	2734.26	15496.9	144.275		0.0022	12.2636	15.6722	-27.2557	5.57936e-05	0.140998		25.5013	2714.39	15516.2	144.275	7.53323	3970.36	5723.07	0.0516663	198.582	9.41359	3968.48	4504.13	0.0647434	198.627		12.2627	15.6749	-27.2614	5.51906e-05	1.41828	1.37288	100.021	100.005	68.075	79.9913	15.9728	10.0069	31.9455	20.0137	27.8935	15.2524	31.9455	20.0136	31.9455	20.0137	0	0
-105	29.9441	2734.26	15496.9	144.275		0.0022	12.2636	15.6722	-27.2557	5.57894e-05	0.140998		25.5013	2714.39	15516.2	144.275	7.53323	3970.36	5723.07	0.0516663	198.582	9.41359	3968.48	4504.13	0.0647434	198.627		12.2627	15.6749	-27.2614	5.51864e-05	1.41828	1.37288	100.021	100.005	68.075	79.9913	15.9728	10.0069	31.9455	20.0137	27.8935	15.2524	31.9455	20.0136	31.9455	20.0137	0	0
-100	29.9441	2734.26	15496.9	144.275		0.0022	12.2636	15.6722	-27.2557	5.57853e-05	0.140998		25.5013	2714.39	15516.2	144.275	7.53323	3970.36	5723.07	0.0516663	198.582	9.41359	3968.48	4504.13	0.0647434	198.627		12.2627	15.6749	-27.2614	5.51823e-05	1.41828	1.37288	100.021	100.005	68.075	79.9913	15.9728	10.0069	31.9455	20.0137	27.8935	15.2524	31.9455	20.0136	31.9455	20.0137	0	0
-95	29.9441	2734.26	15496.9	144.275		0.0022	12.2636	15.6722	-27.2557	5.57811e-05	0.140998		25.5013	2714.39	15516.2	144.275	7.53323	3970.36	5723.07	0.0516663	198.582	9.41359	3968.48	4504.13	0.0647434	198.627		12.2627	15.6749	-27.2614	5.51781e-05	1.41828	1.37288	100.021	100.005	68.075	79.9913	15.9728	10.0069	31.9455	20.0137	27.8935	15.2524	31.9455	20.0136	31.9455	20.0137	0	0
-90	29.9441	2734.27	15497	144.275		0.0022	12.2636	15.6722	-27.2557	5.5777e-05	0.140998		25.5013	2714.39	15516.2	144.275	7.53323	3970.36	5723.07	0.0516663	198.582	9.41359	3968.48	4504.13	0.0647434	198.627		12.2627	15.6749	-27.2614	5.5174e-05	1.41828	1.37288	100.021	100.005	68.075	79.9913	15.9728	10.0069	31.9455	20.0137	27.8935	15.2524	31.9455	20.0136	31.9455	20.0137	0	0
-85	29.9441	2734.27	15497	144.275		0.0022	12.2636	15.6722	-27.2557	5.57729e-05	0.140998		25.5013	2714.39	15516.2	144.275	7.53323	3970.36	5723.07	0.0516663	198.582	9.41359	3968.48	4504.13	0.0647434	198.627		12.2627	15.6749	-27.2614	5.51699e-05	1.41828	1.37288	100.021	100.005	68.075	79.9913	15.9728	10.0069	31.9455	20.0137	27.8935	15.2524	31.9455	20.0136	31.9455	20.0137	0	0
-80	29.9441	2734.27	15497	144.275		0.0022	12.2636	15.6722	-27.2557	5.57688e-05	0.140998		25.5013	2714.39	15516.2	144.275	7.53323	3970.36	5723.07	0.0516663	198.582	9.41359	3968.48	4504.13	0.0647434	198.627		12.2627	15.6749	-27.2614	5.51658e-05	1.41828	1.37288	100.021	100.005	68.075	79.9913	15.9728	10.0069	31.9455	20.0137	27.8935	15.2524	31.9455	20.0136	31.9455	20.0137	0	0
-75	29.9441	2734.27	15497	144.275		0.0022	12.2636	15.6722	-27.2557	5.57648e-05	0.140998		25.5013	2714.39	15516.2	144.275	7.53323	3970.36	5723.07	0.0516663	198.582	9.41359	3968.48	4504.13	0.0647434	198.627		12.2627	15.6749	-27.2614	5.51618e-05	1.41828	1.37288	100.021	100.005	68.075	79.9913	15.9728	10.0069	31.9455	20.0137	27.8935	15.2524	31.9455	20.0136	31.9455	20.0137	0	0
-70	29.9441	2734.27	15497	144.275		0.0022	12.2636	15.6722	-27.2557	5.57608e-05	0.140998		25.5013	2714.4	15516.2	144.275	7.53323	3970.36	5723.07	0.0516663	198.582	9.41359	3968.48	4504.13	0.0647434	198.627		12.2627	15.6749	-27.2614	5.51577e-05	1.41828	1.37288	100.021	100.005	68.075	79.9913	15.9728	10.0069	31.9455	20.0137	27.8935	15.2524	31.9455	20.0136	31.9455	20.0137	0	0
-65	29.9441	2734.27	15497	144.275		0.0022	12.2636	15.6722	-27.2557	5.57568e-05	0.140998		25.5013	2714.4	15516.2	144.275	7.53323	3970.36	5723.07	0.0516663	198.582	9.41359	3968.48	4504.13	0.0647434	198.627		12.2627	15.6749	-27.2614	5.51537e-05	1.41828	1.37288	100.021	100.005	68.075	79.9913	15.9728	10.0069	31.9455	20.0137	27.8935	15.2524	31.9455	20.0136	31.9455	20.0137	0	0
-60	29.9441	2734.27	15497	144.275		0.0022	12.2636	15.6722	-27.2557	5.57528e-05	0.140998		25.5013	2714.4	15516.2	144.275	7.53323	3970.36	5723.07	0.0516663	198.582	9.41359	3968.48	4504.13	0.0647434	198.627		12.2627	15.6749	-27.2614	5.51497e-05	1.41828	1.37288	100.021	100.005	68.075	79.9913	15.9728	10.0069	31.9455	20.0137	27.8935	15.2524	31.9455	20.0136	31.9455	20.0137	0	0
-55	29.9441	2734.27	15497	144.275		0.0022	12.2636	15.6722	-27.2557	5.57488e-05	0.140998		25.5013	2714.4	15516.2	144.275	7.53323	3970.36	5723.07	0.0516663	198.582	9.41359	3968.48	4504.13	0.0647434	198.627		12.2627	15.6749	-27.2614	5.51458e-05	1.41828	1.37288	100.021	100.005	68.075	79.9913	15.9728	10.0069	31.9455	20.0137	27.8935	15.2524	31.9455	20.0136	31.9455	20.0137	0	0
-50	29.9441	2734.27	15497	144.275		0.0022	12.2636	15.6722	-27.2557	5.57449e-05	0.140998		25.5013	2714.4	15516.2	144.275	7.53323	3970.36	5723.07	0.0516663	198.582	9.41359	3968.48	4504.13	0.0647434	198.627		12.2627	15.6749	-27.2614	5.51418e-05	1.41828	1.37288	100.021	100.005	68.075	79.9913	15.9728	10.0068	31.9455	20.0137	27.8935	15.2524	31.9455	20.0136	31.9455	20.0137	0	0
-45	29.9441	2734.27	15497	144.275		0.0022	12.2636	15.6722	-27.2557	5.57409e-05	0.140998		25.5013	2714.4	15516.2	144.275	7.53323	3970.36	5723.07	0.0516663	198.582	9.41359	3968.48	4504.13	0.0647434	198.627		12.2627	15.6749	-27.2614	5.51379e-05	1.41828	1.37288	100.021	100.005	68.075	79.9913	15.9728	10.0068	31.9455	20.0137	27.8935	15.2524	31.9455	20.0136	31.9455	20.0137	0	0
-40	29.9441	2734.27	15497	144.275		0.0022	12.2636	15.6722	-27.2557	5.5737e-05	0.140998		25.5013	2714.4	15516.2	144.275	7.53323	3970.36	5723.07	0.0516663	198.582	9.41359	3968.48	4504.13	0.0647434	198.627		12.2627	15.6749	-27.2614	5.5134e-05	1.41828	1.37288	100.021	100.005	68.075	79.9913	15.9728	10.0068	31.9455	20.0137	27.8935	15.2524	31.9455	20.0136	31.9455	20.0137	0	0
-35	29.9441	2734.28	15497	144.275		0.0022	12.2636	15.6722	-27.2557	5.57332e-05	0.140998		25.5013	2714.4	15516.2	144.275	7.53323	3970.36	5723.07	0.0516663	198.582	9.41359	3968.48	4504.13	0.0647434	198.627		12.2627	15.6749	-27.2614	5.51301e-05	1.41828	1.37288	100.021	100.005	68.075	79.9913	15.9728	10.0068	31.9455	20.0137	27.8935	15.2524	31.9455	20.0136	31.9455	20.0137	0	0
-30	29.9441	2734.28	15497	144.275		0.0022	12.2636	15.6722	-27.2557	5.57293e-05	0.140998		25.5013	2714.4	15516.2	144.275	7.53323	3970.36	5723.07	0.0516663	198.582	9.41359	3968.48	4504.13	0.0647434	198.627		12.2627	15.6749	-27.2614	5.51263e-05	1.41828	1.37288	100.021	100.005	68.075	79.9913	15.9728	10.0068	31.9455	20.0137	27.8935	15.2524	31.9455	20.0136	31.9455	20.0137	0	0
-25	29.9441	2734.28	15497	144.275		0.0022	12.2636	15.6722	-27.2557	5.57254e-05	0.140998		25.5013	2714.4	15516.2	144.275	7.53323	3970.36	5723.07	0.0516663	198.582	9.41359	3968.48	4504.13	0.0647434	198.627		12.2627	15.6749	-27.2614	5.51224e-05	1.41828	1.37288	100.021	100.005	68.075	79.9913	15.9728	10.0068	31.9455	20.0137	27.8935	15.2524	31.9455	20.0136	31.9455	20.0137	0	0
-20	29.9441	2734.28	15497	144.275		0.0022	12.2636	15.6722	-27.2557	5.57216e-05	0.140998		25.5013	2714.4	15516.2	144.275	7.53323	3970.36	5723.07	0.0516663	198.582	9.41359	3968.48	4504.13	0.0647434	198.627		12.2627	15.6749	-27.2614	5.51186e-05	1.41828	1.37288	100.021	100.005	68.075	79.9913	15.9728	10.0068	31.9455	20.0137	27.8935	15.2524	31.9455	20.0136	31.9455	20.0137	0	0
-15	29.9441	2734.28	15497	144.275		0.0022	12.2636	15.6722	-27.2557	5.57178e-05	0.140998		25.5013	2714.41	15516.2	144.275	7.53323	3970.36	5723.07	0.0516663	198.582	9.41359	3968.48	4504.13	0.0647434	198.627		12.2627	15.6749	-27.2614	5.51148e-05	1.41828	1.37288	100.021	100.005	68.075	79.9913	15.9728	10.0068	31.9455	20.0137	27.8935	15.2524	31.9455	20.0136	31.9455	20.0137	0	0
-10	29.9441	2734.28	15497	144.275		0.0022	12.2636	15.6722	-27.2557	5.5714e-05	0.140998		25.5013	2714.41	15516.2	144.275	7.53323	3970.36	5723.07	0.0516663	198.582	9.41359	3968.48	4504.13	0.0647434	198.627		12.2627	15.6749	-27.2614	5.5111e-05	1.41828	1.37288	100.021	100.005	68.075	79.9913	15.9728	10.0068	31.9455	20.0137	27.8935	15.2524	31.9455	20.0136	31.9455	20.0137	0	0
-5	29.9441	2734.28	15497	144.275		0.0022	12.2636	15.6722	-27.2557	5.57103e-05	0.140998		25.5013	2714.41	15516.2	144.275	7.53323	3970.36	5723.07	0.0516663	198.582	9.41359	3968.48	4504.13	0.0647434	198.627		12.2627	15.6749	-27.2614	5.51073e-05	1.41828	1.37288	100.021	100.005	68.075	79.9913	15.9728	10.0068	31.9455	20.0137	27.8935	15.2524	31.9455	20.0136	31.9455	20.0137	0	0
0	29.9441	2734.28	15497	144.275		0.0022	12.2635	15.6721	-27.2555	5.5706e-05	0.140998		25.5013	2714.41	15516.2	144.275	7.53323	3970.36	5723.07	0.0516663	198.582	9.41359	3968.48	4504.13	0.0647434	198.627		12.2627	15.6749	-27.2614	5.51035e-05	1.41828	1.37288	100.021	100.005	68.075	79.9913	15.9728	10.0068	31.9455	20.0137	27.8935	15.2524	31.9455	20.0136	31.9455	20.0137	0	0
5	28.4076	2730.88	15501.7	144.275		0.00198023	11.2894	14.1559	-24.6068	4.78592e-05	0.12521		24.3149	2712.87	15519.1	144.275	7.53569	3970.35	5723.06	0.0516663	198.581	9.41761	3968.47	4504.12	0.0647434	198.627		11.3088	14.2869	-24.7367	5.2017e-05	1.41857	1.37316	100.021	100.005	68.0581	79.9758	15.9726	10.0067	31.9534	20.0205	27.9023	15.2601	31.9616	20.0275	31.9452	20.0135	0.0163131	0.0140364
10	24.8226	2723.72	15513	144.275		0.00176133	10.4945	12.6379	-21.9657	3.94579e-05	0.0915602		21.0182	2707.63	15528.5	144.275	7.54404	3970.34	5723.02	0.0516664	198.58	9.43141	3968.46	4504.08	0.0647434	198.626		10.5116	12.7679	-22.0959	4.26604e-05	1.4195	1.37407	100.02	100.005	68.0014	79.9253	15.9721	10.0064	31.9805	20.0442	27.9326	15.2867	32.0168	20.0757	31.9441	20.0128	0.0726935	0.0629437
15	19.3578	2712.89	15530.8	144.276		0.00154417	9.6904	11.1344	-19.3514	3.02348e-05	0.050152		15.8446	2698.71	15544.5	144.276	7.56356	3970.33	5722.87	0.0516666	198.579	9.46409	3968.42	4503.96	0.0647437	198.624		9.70833	11.2631	-19.4842	3.04194e-05	1.42117	1.37568	100.02	100.004	67.8618	79.8009	15.9711	10.0058	32.0477	20.103	28.0079	15.3527	32.1531	20.1944	31.9423	20.0116	0.210788	0.18285
20	11.8127	2698.43	15555.2	144.277		0.00132959	8.71827	9.64923	-16.773	1.67265e-05	0.0144083		8.6517	2686.14	15567.1	144.277	7.62606	3970.26	5722.44	0.0516674	198.576	9.57049	3968.32	4503.58	0.0647446	198.622		8.73553	9.77627	-16.9221	-8.31585e-06	1.4241	1.37843	100.02	100.004	67.3744	79.3617	15.9699	10.005	32.281	20.3061	28.2699	15.5816	32.6222	20.6022	31.9399	20.01	0.682298	0.592131
25	2.70437	2680.41	15589	144.29		0.00111844	7.42512	8.18598	-14.3746	-0.000737869	0.000316259		0.169356	2669.97	15599.9	144.295	11.0665	3966.82	5718.05	0.0516708	198.518	15.8357	3962.05	4499.74	0.0647485	198.569		5.53909	8.31048	-18.7394	-0.0340341	1.48204	1.43149	99.9911	99.9514	35.6032	44.5419	15.9664	10.0013	45.5179	32.2944	43.3158	29.5601	59.103	44.5861	31.9328	20.0026	27.1702	24.5836
30	1.91886	2658.88	15664.6	144.311		0.000911564	6.02969	6.74869	-12.1265	-9.21223e-05	0.000129617		0.0400408	2650.26	15675	144.311	14.6903	3963.2	5664.58	0.0517411	198.457	25.9821	3951.91	4441.59	0.0648423	198.491		2.6081	6.87638	-23.0272	-0.000409594	1.54297	1.50879	99.9609	99.8668	14.4151	19.5082	15.983	10.0092	58.6492	49.8848	57.7866	48.7181	85.3324	79.7511	31.9659	20.0184	53.3665	59.7327
35	1.38859	2633.86	15757.7	144.322		0.000709772	4.6958	5.34153	-9.788	-0.000101791	5.59078e-05		0.0195322	2627.02	15766.7	144.322	15.6816	3962.21	5601.04	0.0519274	198.434	28.8484	3949.04	4369.53	0.0651099	198.464		1.42057	5.48623	-20.2998	0.000614978	1.56562	1.53601	99.9527	99.8429	7.84568	10.7032	16.037	10.0474	62.0177	54.4043	61.547	53.7628	91.9614	88.7138	32.074	20.0947	59.8874	68.6191
40	0.919999	2605.38	15866.9	144.333		0.000513862	3.40041	3.96842	-7.49254	-0.000107481	1.9171e-05		0.00888387	2600.28	15874.2	144.333	16.3371	3961.55	5531.72	0.0522171	198.415	30.7678	3947.12	4289.51	0.0655453	198.442		0.687832	4.1391	-16.3135	0.0013807	1.58454	1.55792	99.9472	99.8269	3.79895	5.20173	16.1228	10.1116	64.1503	57.2882	63.921	56.975	96.0549	94.3532	32.2456	20.2232	63.8093	74.13
45	0.519338	2573.48	15991.7	144.344		0.000324606	2.14877	2.63338	-5.2423	-0.000109131	4.33485e-06		0.00348122	2570.06	15997.1	144.344	16.7504	3961.14	5459.13	0.0525956	198.399	31.9556	3945.93	4204.81	0.0661349	198.424		0.27878	2.83453	-11.4906	0.00187029	1.60118	1.57621	99.9437	99.817	1.54104	2.11297	16.2356	10.1996	65.4079	58.97	65.3133	58.8411	98.3445	97.5407	32.4712	20.3992	65.8733	77.1415
50	0.197229	2538.21	16131.8	144.356		0.000142752	0.945915	1.34048	-3.04038	-0.000106764	3.49728e-07		0.000935045	2536.41	16134.9	144.356	17.0101	3960.88	5384.96	0.0530479	198.383	32.6607	3945.23	4117.73	0.0668616	198.407		0.0760213	1.5721	-6.21331	0.0021345	1.61684	1.5926	99.9416	99.8112	0.42162	0.578181	16.3708	10.3086	66.1121	59.8768	66.0842	59.8395	99.4826	99.1362	32.7416	20.6173	66.741	78.5189
55	4.04414e-07	2499.85	16286.3	144.367		0	5.24416e-06	0.307491	-1.26329	-4.99944e-05	5.68271e-22		0	2499.4	16287.3	144.367	17.179	3960.71	5310.25	0.0535607	198.368	33.0754	3944.81	4029.7	0.0677081	198.392		0	0.467131	-1.42147	-9.5916e-06	1.6324	1.60834	99.9402	99.8077	0	0	16.5241	10.4359	66.4844	60.3195	66.4816	60.3168	99.9206	99.7673	33.0482	20.8718	66.8724	78.8955
60	0	2461.27	16444.4	144.374		0	0	0.310035	-1.2659	-5.2372e-05	0		0	2460.81	16445.3	144.374	17.2901	3960.6	5235.71	0.0541227	198.352	33.2964	3944.59	3941.7	0.0686585	198.377		0	0.488379	-1.44399	-6.79238e-05	1.64766	1.62337	99.9392	99.8059	0	0	16.6921	10.5789	66.6515	60.4615	66.6488	60.4588	99.9188	99.7652	33.3842	21.1579	66.5346	78.6074
65	0	2422.33	16602.8	144.38		0	0	0.313111	-1.26895	-5.27082e-05	0		0	2421.86	16603.8	144.38	17.4055	3960.48	5161.57	0.0547246	198.337	33.5273	3944.36	3854.04	0.0696995	198.362		0	0.510176	-1.46576	-6.54359e-05	1.663	1.63848	99.9383	99.8039	0	0	16.8722	10.7357	66.8308	60.6164	66.828	60.6137	99.9172	99.7615	33.7443	21.4714	66.1729	78.2901
70	0	2382.98	16761.6	144.387		0	0	0.316442	-1.27226	-5.30183e-05	0		0	2382.5	16762.6	144.387	17.5244	3960.36	5087.85	0.0553598	198.322	33.768	3944.12	3766.76	0.0708208	198.346		0	0.528653	-1.48421	-6.36978e-05	1.67843	1.65368	99.9373	99.8019	0	0	17.0621	10.9045	67.0199	60.7834	67.0171	60.7807	99.9156	99.7578	34.1242	21.8091	65.7914	77.9487
75	0	2343.21	16920.9	144.394		0	0	0.319983	-1.27578	-5.33105e-05	0		0	2342.72	16921.8	144.394	17.6465	3960.24	5014.56	0.0560234	198.306	34.0176	3943.87	3679.86	0.0720151	198.331		0	0.544744	-1.50028	-6.25071e-05	1.69393	1.66897	99.9363	99.7999	0	0	17.2603	11.0843	67.2173	60.9614	67.2145	60.9586	99.914	99.7541	34.5207	22.1687	65.3934	77.5855
80	0	2302.98	17080.6	144.4		0	0	0.3237	-1.27948	-5.35907e-05	0		0	2302.48	17081.5	144.4	17.7715	3960.12	4941.72	0.0567118	198.29	34.2758	3943.61	3593.38	0.073277	198.316		0	0.559123	-1.51463	-6.17182e-05	1.70951	1.68434	99.9352	99.7977	0	0	17.4658	11.2742	67.422	61.1495	67.4192	61.1467	99.9125	99.7505	34.9316	22.5484	64.9809	77.202
85	0	2262.28	17240.8	144.407		0	0	0.327566	-1.28333	-5.38633e-05	0		0	2261.77	17241.7	144.407	17.8992	3959.99	4869.35	0.0574225	198.275	34.5424	3943.35	3507.35	0.074603	198.3		0	0.572284	-1.52777	-6.12255e-05	1.72516	1.6998	99.9342	99.7955	0	0	17.6777	11.4736	67.6331	61.347	67.6303	61.3442	99.911	99.7468	35.3553	22.9472	64.5556	76.7996
90	0	2221.08	17401.4	144.414		0	0	0.331564	-1.28731	-5.41314e-05	0		0	2220.56	17402.4	144.414	18.0295	3959.86	4797.46	0.0581537	198.259	34.8171	3943.07	3421.77	0.0759906	198.285		0	0.584588	-1.54005	-6.09524e-05	1.74089	1.71534	99.9331	99.7932	0	0	17.8953	11.682	67.85	61.5536	67.8472	61.5507	99.9094	99.743	35.7906	23.3641	64.1188	76.3789
95	0	2179.38	17562.6	144.421		0	0	0.335682	-1.29142	-5.43973e-05	0		0	2178.85	17563.6	144.421	18.1622	3959.73	4726.07	0.0589042	198.243	35.0999	3942.79	3336.67	0.0774384	198.269		0	0.596298	-1.55174	-6.08431e-05	1.75669	1.73097	99.932	99.7908	0	0	18.1183	11.8993	68.0723	61.7689	68.0694	61.7661	99.9079	99.7392	36.2366	23.7986	63.6712	75.9405
100	0	2137.16	17724.3	144.427		0	0	0.339908	-1.29563	-5.46628e-05	0		0	2136.62	17725.3	144.427	18.2973	3959.59	4655.18	0.059673	198.227	35.3909	3942.5	3252.07	0.0789458	198.253		0	0.607609	-1.56302	-6.08566e-05	1.77256	1.74669	99.9309	99.7884	0	0	18.3464	12.1253	68.2995	61.9929	68.2967	61.9901	99.9063	99.7353	36.6927	24.2506	63.2136	75.4847
105	0	2094.4	17886.5	144.434		0	0	0.344236	-1.29994	-5.49291e-05	0		0	2093.86	17887.5	144.434	18.4347	3959.45	4584.81	0.0604595	198.211	35.6901	3942.2	3167.99	0.0805129	198.237		0	0.618665	-1.57406	-6.09628e-05	1.78851	1.7625	99.9297	99.7859	0	0	18.5792	12.3599	68.5316	62.2255	68.5287	62.2227	99.9048	99.7313	37.1584	24.7198	62.7463	75.0115
110	0	2051.09	18049.3	144.441		0	0	0.348661	-1.30435	-5.51971e-05	0		0	2050.54	18050.3	144.441	18.5745	3959.31	4514.96	0.0612635	198.195	35.9978	3941.89	3084.45	0.0821401	198.222		0	0.629573	-1.58494	-6.11396e-05	1.80454	1.7784	99.9285	99.7833	0	0	18.8167	12.6031	68.7683	62.4667	68.7654	62.4639	99.9032	99.7272	37.6333	25.2063	62.2698	74.5209
115	0	2007.23	18212.6	144.448		0	0	0.353179	-1.30885	-5.54674e-05	0		0	2006.67	18213.6	144.448	18.7166	3959.17	4445.66	0.0620847	198.179	36.3141	3941.57	3001.47	0.0838284	198.206		0	0.640412	-1.59575	-6.13703e-05	1.82064	1.7944	99.9274	99.7807	0	0	19.0586	12.8552	69.0094	62.7167	69.0065	62.7138	99.9016	99.723	38.1173	25.7103	61.7843	74.0127
120	0	1962.79	18376.5	144.455		0	0	0.357787	-1.31344	-5.57406e-05	0		0	1962.23	18377.5	144.455	18.8609	3959.03	4376.9	0.062923	198.163	36.6392	3941.25	2919.06	0.0855791	198.19		0	0.651239	-1.60655	-6.16428e-05	1.83683	1.81049	99.9262	99.778	0	0	19.305	13.116	69.2549	62.9754	69.252	62.9725	99.9	99.7187	38.6099	26.2321	61.29	73.4866
125	0	1917.78	18541	144.462		0	0	0.362482	-1.31812	-5.60169e-05	0		0	1917.2	18542	144.462	19.0076	3958.88	4308.7	0.0637783	198.147	36.9735	3940.92	2837.25	0.0873939	198.173		0	0.662098	-1.61738	-6.19476e-05	1.85309	1.82668	99.9249	99.7752	0	0	19.5556	13.386	69.5048	63.2431	69.5018	63.2402	99.8983	99.7142	39.1112	26.772	60.7871	72.9423
130	0	1872.17	18706	144.469		0	0	0.367264	-1.32288	-5.62965e-05	0		0	1871.59	18707	144.469	19.1567	3958.73	4241.06	0.0646509	198.131	37.3172	3940.57	2756.06	0.0892746	198.157		0	0.673022	-1.62828	-6.22776e-05	1.86943	1.84297	99.9237	99.7724	0	0	19.8105	13.6652	69.7588	63.52	69.7558	63.517	99.8967	99.7096	39.6209	27.3303	60.2757	72.3793
135	0	1825.96	18871.7	144.476		0	0	0.37213	-1.32773	-5.65794e-05	0		0	1825.37	18872.7	144.476	19.308	3958.58	4174	0.0655407	198.114	37.6707	3940.22	2675.51	0.0912233	198.141		0	0.684031	-1.63926	-6.26274e-05	1.88585	1.85937	99.9224	99.7694	0	0	20.0695	13.9538	70.017	63.8062	70.014	63.8033	99.895	99.7049	40.1389	27.9076	59.756	71.7973
140	0	1779.13	19038	144.483		0	0	0.377079	-1.33266	-5.68657e-05	0		0	1778.54	19039	144.483	19.4617	3958.43	4107.53	0.066448	198.098	38.0343	3939.85	2595.63	0.0932424	198.124		0	0.695144	-1.65034	-6.29924e-05	1.90235	1.87587	99.9211	99.7664	0	0	20.3326	14.2522	70.2792	64.1022	70.2762	64.0992	99.8933	99.7	40.6651	28.5043	59.2282	71.1957
145	0	1731.69	19204.9	144.49		0	0	0.382109	-1.33768	-5.7155e-05	0		0	1731.08	19205.9	144.49	19.6178	3958.27	4041.65	0.0673729	198.081	38.4084	3939.48	2516.42	0.0953343	198.108		0	0.706371	-1.66154	-6.33693e-05	1.91894	1.89248	99.9198	99.7633	0	0	20.5996	14.5605	70.5454	64.408	70.5424	64.405	99.8915	99.695	41.1993	29.121	58.6923	70.574
150	0	1683.6	19372.4	144.497		0	0	0.387219	-1.34277	-5.74474e-05	0		0	1682.99	19373.4	144.497	19.7762	3958.11	3976.37	0.0683156	198.064	38.7934	3939.1	2437.92	0.0975017	198.091		0	0.717717	-1.67285	-6.3755e-05	1.93561	1.9092	99.9185	99.7601	0	0	20.8706	14.879	70.8155	64.7239	70.8125	64.7209	99.8898	99.6898	41.7412	29.7581	58.1486	69.9317
155	0	1634.88	19540.6	144.505		0	0	0.392408	-1.34794	-5.77423e-05	0		0	1634.25	19541.6	144.505	19.9369	3957.95	3911.71	0.0692764	198.048	39.1897	3938.7	2360.15	0.0997475	198.074		0	0.729187	-1.68429	-6.41468e-05	1.95236	1.92604	99.9172	99.7568	0	0	21.1454	15.2081	71.0894	65.0503	71.0864	65.0473	99.888	99.6844	42.2908	30.4162	57.5972	69.2682
160	0	1585.5	19709.4	144.512		0	0	0.397672	-1.35318	-5.80393e-05	0		0	1584.86	19710.4	144.512	20.1	3957.79	3847.66	0.0702554	198.031	39.5976	3938.29	2283.14	0.102075	198.057		0	0.740779	-1.69585	-6.45423e-05	1.9692	1.94299	99.9158	99.7534	0	0	21.4238	15.5479	71.367	65.3873	71.3639	65.3843	99.8863	99.6788	42.8477	31.0958	57.0386	68.583
165	0	1535.46	19878.9	144.519		0	0	0.40301	-1.3585	-5.8338e-05	0		0	1534.81	19879.9	144.519	20.2653	3957.62	3784.24	0.071253	198.014	40.0177	3937.87	2206.9	0.104487	198.04		0	0.752491	-1.70753	-6.49392e-05	1.98613	1.96007	99.9145	99.7499	0	0	21.7058	15.8987	71.648	65.7353	71.6449	65.7322	99.8845	99.6731	43.4115	31.7975	56.473	67.8756
170	0	1484.74	20049	144.526		0	0	0.408417	-1.36389	-5.86375e-05	0		0	1484.09	20050	144.526	20.433	3957.46	3721.46	0.0722694	197.997	40.4502	3937.44	2131.47	0.106986	198.023		0	0.764316	-1.71932	-6.5335e-05	2.00314	1.97727	99.9131	99.7462	0	0	21.991	16.2608	71.9323	66.0945	71.9292	66.0913	99.8827	99.6672	43.9819	32.5217	55.9007	67.1456
175	0	1433.35	20219.8	144.534		0	0	0.41389	-1.36935	-5.8937e-05	0		0	1432.69	20220.9	144.534	20.6028	3957.29	3659.33	0.0733047	197.98	40.8958	3936.99	2056.86	0.109577	198.005		0	0.776247	-1.73121	-6.57271e-05	2.02023	1.99459	99.9116	99.7425	0	0	22.2792	16.6344	72.2197	66.465	72.2166	66.4619	99.8809	99.6611	44.5585	33.2688	55.3224	66.3923
180	0	1381.27	20391.3	144.541		0	0	0.419424	-1.37486	-5.92353e-05	0		0	1380.6	20392.4	144.541	20.7749	3957.11	3597.84	0.0743593	197.963	41.3546	3936.53	1983.11	0.112263	197.988		0	0.78827	-1.7432	-6.61127e-05	2.03741	2.01204	99.9102	99.7387	0	0	22.5703	17.0196	72.5098	66.8471	72.5067	66.8439	99.8791	99.6549	45.1405	34.0393	54.7385	65.6156
185	0	1328.49	20563.5	144.549		0	0	0.425012	-1.38043	-5.95311e-05	0		0	1327.81	20564.6	144.549	20.9489	3956.94	3537	0.0754335	197.945	41.8272	3936.06	1910.24	0.115048	197.97		0	0.800371	-1.75527	-6.64884e-05	2.05468	2.02962	99.9088	99.7348	0	0	22.8637	17.4167	72.8023	67.2409	72.7992	67.2377	99.8772	99.6484	45.7273	34.8334	54.1499	64.8151
190	0	1275.01	20736.5	144.556		0	0	0.430647	-1.38604	-5.98225e-05	0		0	1274.32	20737.5	144.556	21.125	3956.76	3476.83	0.0765274	197.928	42.3139	3935.57	1838.28	0.117935	197.953		0	0.812531	-1.76739	-6.68505e-05	2.07202	2.04733	99.9073	99.7307	0	0	23.159	17.8256	73.0967	67.6465	73.0936	67.6433	99.8754	99.6418	46.318	35.6513	53.5574	63.9906
195	0	1220.83	20910.1	144.564		0	0	0.436319	-1.3917	-6.01074e-05	0		0	1220.13	20911.1	144.564	21.3027	3956.59	3417.32	0.0776414	197.911	42.8149	3935.07	1767.25	0.120929	197.935		0	0.824728	-1.77955	-6.71943e-05	2.08945	2.06518	99.9058	99.7265	0	0	23.4558	18.2464	73.3926	68.064	73.3895	68.0607	99.8737	99.6351	46.9116	36.4929	52.9621	63.1422
200	0.185256	1168.35	21077.3	144.565		0.000142752	0.941596	1.64609	-3.8397	-3.96682e-05	2.97177e-07		0.000581207	1166.17	21080.9	144.566	21.4324	3956.46	3358.59	0.0787757	197.894	43.1858	3934.7	1697.31	0.124033	197.918		0.0543731	1.91269	-6.6179	-0.00277874	2.1059	2.08192	99.9047	99.7234	0.297072	0.399145	23.7541	18.6798	73.5499	68.3194	73.5295	68.2929	99.5915	99.2792	47.5083	37.3596	52.0833	61.9196
205	0.487226	1119.22	21228.7	144.565		0.000324606	2.14314	3.21672	-7.02884	-8.00196e-05	3.67201e-06		0.0021096	1115.06	21235.4	144.565	21.4746	3956.41	3301.1	0.0799292	197.88	43.2982	3934.59	1629.11	0.12725	197.904		0.195794	3.48684	-13.1417	-0.00262947	2.11974	2.09573	99.9044	99.7225	1.07306	1.44159	24.0556	19.1273	73.4726	68.2727	73.4065	68.1847	98.8339	98.2907	48.1113	38.2547	50.7226	60.036
210	0.86238	1073.4	21363.7	144.563		0.000513862	3.39366	4.8669	-10.3928	-0.000121554	1.62038e-05		0.00518325	1067.13	21373.2	144.564	21.3823	3956.51	3245.51	0.0810991	197.87	43.0107	3934.88	1563.52	0.130577	197.894		0.474009	5.15247	-19.586	-0.00230861	2.13015	2.10557	99.9051	99.7249	2.60025	3.49302	24.36	19.5891	73.0289	67.7554	72.8726	67.5461	97.3378	96.3326	48.7199	39.1782	48.6179	57.1544
215	1.30074	1031.09	21481.4	144.561		0.000709772	4.68811	6.58908	-13.9118	-0.000163808	4.71716e-05		0.0108994	1022.62	21493.7	144.561	21.0802	3956.81	3192.89	0.0822798	197.864	42.0922	3935.8	1501.96	0.134003	197.89		0.968262	6.90713	-25.6742	-0.00175173	2.13589	2.10987	99.9077	99.7326	5.31372	7.13728	24.666	20.0642	72.0023	66.4811	71.6854	66.056	94.6726	92.8337	49.3319	40.1285	45.3407	52.7052
220	1.79501	992.471	21581.1	144.558		0.000911564	6.02119	8.37509	-17.5638	-0.000206054	0.000108977		0.0210923	981.716	21596	144.558	20.4753	3957.41	3144.83	0.0834611	197.865	40.2665	3937.62	1446.59	0.137509	197.893		1.77864	8.74594	-31.0589	-0.00091735	2.13547	2.10669	99.9127	99.7478	9.76252	13.1065	24.9714	20.5504	70.1175	64.0845	69.537	63.3056	90.2922	87.0682	49.9427	41.1008	40.3495	45.9674
225	2.34037	957.749	21662.3	144.554		0.00111844	7.38733	10.2161	-21.3249	-0.000247582	0.000217195		0.0390263	944.631	21679.6	144.554	19.4725	3958.42	3103.58	0.0846263	197.873	37.2775	3940.61	1400.38	0.141056	197.906		3.01309	10.6612	-35.3601	0.000176948	2.1273	2.09398	99.9211	99.7727	16.5378	22.1662	25.2722	21.0428	67.0743	60.1724	66.092	58.856	83.6042	78.2593	50.5444	42.0856	33.0598	36.1737
230	2.93532	927.096	21724.2	144.549		0.00132959	8.7807	12.1029	-25.1699	-0.000287766	0.000391329		0.0711452	911.552	21744	144.549	18.0089	3959.88	3071.98	0.0857502	197.89	33.0226	3944.87	1367.1	0.144581	197.93		4.75564	12.6416	-38.2628	0.00140124	2.11017	2.0704	99.9333	99.8081	26.0968	34.8199	25.5622	21.5333	62.6332	54.4636	61.0834	52.3959	74.1419	65.8606	51.1244	43.0667	23.0176	22.794
235	3.58611	900.675	21766.7	144.543		0.00154417	10.1951	14.0256	-29.0724	-0.000326239	0.000658478		0.13227	882.657	21788.7	144.543	16.1052	3961.78	3053.18	0.0867981	197.916	27.7399	3950.15	1350.71	0.147994	197.963		7.01161	14.6722	-39.6865	0.00246301	2.08405	2.03666	99.9491	99.8522	38.4532	50.7715	25.8322	22.0094	56.7677	47.0535	54.4838	44.0377	61.8709	50.0882	51.6644	44.0188	10.2065	6.06939
240	4.32345	878.633	21789.3	144.537		0.00176133	11.6233	15.9741	-33.0058	-0.000363681	0.00107029		0.264123	858.109	21813.6	144.537	13.931	3963.96	3049.89	0.0877264	197.949	22.1543	3955.73	1354.17	0.151178	198.003		9.6326	16.7343	-40.0192	0.0028841	2.05129	1.99718	99.9672	99.8987	52.7097	68.2478	26.0706	22.4542	49.8974	38.7634	46.7656	34.7075	47.6536	32.6183	49.8974	38.7634	0	0
245	5.27362	861.099	21792.3	144.53		0.00198023	13.0553	17.9379	-36.9471	-0.000405172	0.00179271		0.611579	838.053	21818.9	144.53	11.8819	3966.01	3063.02	0.0884885	197.982	17.4214	3960.47	1377.48	0.154005	198.039		12.2415	18.8072	-40.354	0.00210815	2.01818	1.96075	99.9843	99.9382	66.3732	83.6773	26.2645	22.8488	43.231	31.3289	39.285	26.353	33.9331	16.9602	43.231	31.3289	0	0
250	6.89791	848.182	21777	144.525		0.0022	14.4673	19.9062	-40.8842	-0.000460431	0.00359673		1.66881	822.612	21806.1	144.525	10.5279	3967.36	3089.72	0.0890467	198.005	14.6153	3963.27	1416.11	0.156364	198.063		14.3492	20.8709	-42.1438	0.000521712	1.99454	1.93705	99.9956	99.9615	75.5228	93.1725	26.4035	23.1771	38.7209	26.7309	34.2279	21.187	24.6349	7.10751	38.7209	26.7309	0	0
255	10.1151	839.966	21746.7	144.522		0.00241977	15.7901	21.8683	-44.8074	-0.000517882	0.00967182		4.38533	811.885	21778.3	144.522	9.96473	3967.92	3123.88	0.0893886	198.017	13.5449	3964.34	1462.93	0.158198	198.074		15.8968	22.9108	-45.4158	-0.000319061	1.98273	1.9259	100	99.9705	79.3654	97.0451	26.4852	23.4322	36.8309	24.946	32.1075	19.17	20.6914	3.02753	36.8309	24.946	0	0
260	15.445	836.503	21704.4	144.52		0.00263867	16.8402	23.8133	-48.6885	-0.00056596	0.0285162		9.32746	805.939	21738.7	144.52	9.76887	3968.12	3160.87	0.0895276	198.024	13.2078	3964.68	1513.08	0.159503	198.08		17.014	24.9164	-49.1699	-0.000547875	1.97609	1.91973	100.002	99.9733	80.6761	98.4528	26.515	23.6155	36.1884	24.3924	31.3866	18.5322	19.3468	1.55364	36.1884	24.3924	0	0
265	22.2718	837.806	21651.7	144.518		0.00285583	17.3389	25.7308	-52.498	-0.000607987	0.070656		15.9695	804.797	21688.8	144.518	9.68809	3968.2	3198.8	0.0894885	198.029	13.0906	3964.8	1564.64	0.160301	198.085		17.5477	26.8791	-52.9626	-0.000625253	1.97053	1.91454	100.003	99.9742	81.1273	99.0209	26.5013	23.7318	35.9441	24.2151	31.1153	18.3211	18.8854	0.966411	35.9441	24.2151	0	0
270	29.2605	843.845	21589.6	144.516		0.00307041	17.223	27.6101	-56.2118	-0.000646231	0.13388		22.9976	808.445	21629.2	144.516	9.64277	3968.25	3236.97	0.0892981	198.035	13.0374	3964.85	1616.82	0.160626	198.091		17.4531	28.7905	-56.6814	-0.000669534	1.96478	1.90909	100.003	99.9747	81.2609	99.254	26.4522	23.7865	35.8266	24.1505	30.99	18.2427	18.7488	0.728048	35.8266	24.1505	0	0
275	35.3776	854.555	21518.3	144.514		0.00328156	16.7757	29.4412	-59.8093	-0.000681177	0.202056		29.2758	816.827	21560.5	144.514	9.60841	3968.28	3275.05	0.0889816	198.042	13.0007	3964.89	1669.21	0.160517	198.097		17.0141	30.6425	-60.2869	-0.000703799	1.95846	1.90305	100.003	99.975	81.2538	99.3159	26.3745	23.7849	35.7521	24.1176	30.9161	18.2063	18.7552	0.665383	35.7521	24.1176	0	0
280	40.3338	869.834	21438.4	144.511		0.00348844	16.2932	31.2145	-63.2712	-0.000712753	0.26258		34.4069	829.855	21483	144.511	9.57672	3968.31	3312.89	0.0885616	198.049	12.9641	3964.92	1721.56	0.160015	198.104		16.5323	32.427	-63.7556	-0.000733024	1.95145	1.8963	100.004	99.9753	81.1735	99.2701	26.2743	23.7325	35.6922	24.0886	30.8611	18.1801	18.8357	0.712155	35.6922	24.0886	0	0
285	44.2835	889.55	21350.2	144.508		0.00369023	15.898	32.9206	-66.5799	-0.000740746	0.312232		38.5002	847.407	21397.1	144.508	9.54482	3968.34	3350.36	0.088058	198.056	12.922	3964.97	1773.63	0.159161	198.111		16.1346	34.1363	-67.069	-0.000758352	1.94375	1.88882	100.004	99.9756	81.0492	99.1456	26.1564	23.6343	35.6366	24.0534	30.813	18.1525	18.9604	0.838235	35.6366	24.0534	0	0
290	47.4813	913.542	21254.1	144.504		0.00388614	15.6007	34.5508	-69.7192	-0.000764928	0.35242		41.8062	869.333	21303.3	144.505	9.51174	3968.38	3387.4	0.0874882	198.065	12.8726	3965.02	1825.26	0.157997	198.119		15.8338	35.7633	-70.2108	-0.000779967	1.93536	1.88064	100.004	99.9761	80.8957	98.9584	26.0245	23.4952	35.5817	24.0088	30.7674	18.1192	19.1144	1.02728	35.5817	24.0088	0	0
295	50.1407	941.623	21150.6	144.501		0.00407539	15.3776	36.0973	-72.6741	-0.000785104	0.38539		44.5468	895.457	21201.8	144.501	9.47726	3968.41	3423.95	0.0868674	198.074	12.8156	3965.07	1876.3	0.156565	198.128		15.6068	37.301	-73.1664	-0.000797796	1.92632	1.87178	100.004	99.9765	80.7211	98.7187	25.8818	23.3199	35.5265	23.9543	30.7227	18.079	19.2896	1.26871	35.5265	23.9543	0	0
300	52.4098	973.586	21040.1	144.496		0.00425725	15.204	37.5525	-75.4316	-0.000801121	0.412982		46.8794	925.578	21093.4	144.497	9.44144	3968.45	3459.96	0.0862083	198.083	12.7516	3965.14	1926.61	0.154903	198.138		15.4288	38.7431	-75.923	-0.000811721	1.91667	1.86229	100.005	99.9771	80.5306	98.4346	25.7306	23.113	35.4709	23.8903	30.6786	18.0321	19.4806	1.55459	35.4709	23.8903	0	0
305	54.3853	1009.2	20923.3	144.492		0.00443098	15.0619	38.91	-77.9799	-0.000812883	0.436482		48.9068	959.479	20978.3	144.492	9.40445	3968.48	3495.4	0.085522	198.094	12.6814	3965.21	1976.09	0.153049	198.148		15.2819	40.0839	-78.4692	-0.000821638	1.90644	1.8522	100.005	99.9777	80.3275	98.1125	25.5731	22.8788	35.4152	23.818	30.635	17.9791	19.6842	1.87825	35.4152	23.818	0	0
310	56.1291	1048.23	20800.5	144.487		0.00459591	14.9398	40.1638	-80.309	-0.000820347	0.45676		50.6954	996.921	20857.2	144.488	9.36647	3968.52	3530.26	0.0848177	198.104	12.6059	3965.28	2024.64	0.151041	198.158		15.1547	41.3184	-80.7953	-0.000827488	1.8957	1.84158	100.005	99.9783	80.1146	97.7585	25.4107	22.6216	35.3595	23.7385	30.5921	17.9208	19.8975	2.23381	35.3595	23.7385	0	0
315	57.6817	1090.41	20672.4	144.482		0.00475139	14.8306	41.3089	-82.4107	-0.000823527	0.474409		52.2881	1037.65	20730.5	144.483	9.32772	3968.56	3564.5	0.0841031	198.116	12.5259	3965.36	2072.18	0.14891	198.17		15.0401	42.4422	-82.8932	-0.000829263	1.88447	1.83047	100.006	99.9789	79.8939	97.3778	25.245	22.3454	35.3044	23.6533	30.5502	17.8583	20.1187	2.61583	35.3044	23.6533	0	0
320	59.0704	1135.46	20539.5	144.477		0.0048968	14.7303	42.3412	-84.2782	-0.000822488	0.489852		53.7137	1081.41	20599	144.477	9.28838	3968.6	3598.12	0.0833848	198.127	12.4425	3965.45	2118.64	0.146688	198.181		14.9342	43.4518	-84.7565	-0.000827005	1.87282	1.81893	100.006	99.9796	79.6671	96.9757	25.077	22.0539	35.25	23.5635	30.5094	17.7926	20.346	3.01925	35.25	23.5635	0	0
325	60.3144	1183.12	20402.5	144.471		0.00503156	14.6361	43.2573	-85.9066	-0.000817349	0.503397		54.9923	1127.91	20463.1	144.472	9.24864	3968.64	3631.11	0.082668	198.139	12.3565	3965.53	2163.98	0.144404	198.193		14.8342	44.344	-86.3804	-0.000820812	1.86079	1.807	100.006	99.9804	79.4356	96.5567	24.9078	21.7509	35.1967	23.4706	30.47	17.7247	20.5778	3.43936	35.1967	23.4706	0	0
330	61.4277	1233.09	20261.8	144.466		0.00515515	14.5466	44.0545	-87.2926	-0.000808275	0.51528		56.1387	1176.87	20323.4	144.466	9.20867	3968.68	3663.46	0.081957	198.152	12.2688	3965.62	2208.16	0.142081	198.205		14.7387	45.1169	-87.7617	-0.000810827	1.84845	1.79475	100.007	99.9811	79.2009	96.1252	24.7382	21.4398	35.1447	23.3756	30.432	17.6555	20.8129	3.87178	35.1447	23.3756	0	0
335	62.4209	1285.07	20118.2	144.46		0.00526707	14.4606	44.7311	-88.4344	-0.000795474	0.525689		57.1637	1228	20180.6	144.46	9.16862	3968.72	3695.17	0.0812553	198.164	12.1802	3965.71	2251.15	0.139742	198.218		14.6467	45.769	-88.8988	-0.00079724	1.83583	1.78222	100.007	99.9818	78.9639	95.6853	24.569	21.1235	35.0941	23.2797	30.3956	17.5858	21.0503	4.31249	35.0941	23.2797	0	0
340	63.3024	1338.77	19972.2	144.454		0.00536689	14.3774	45.2862	-89.3319	-0.000779193	0.53477		58.0758	1281	20035.2	144.455	9.12864	3968.76	3726.23	0.0805656	198.177	12.0913	3965.8	2292.93	0.137406	198.231		14.5575	46.2996	-89.7915	-0.000780279	1.82299	1.76947	100.007	99.9826	78.7258	95.2407	24.4008	20.8049	35.0452	23.1838	30.3609	17.5165	21.2887	4.75781	35.0452	23.1838	0	0
345	64.0787	1393.88	19824.3	144.448		0.00545422	14.2966	45.7193	-89.9862	-0.000759712	0.542645		58.8819	1335.57	19887.8	144.449	9.08886	3968.8	3756.65	0.07989	198.19	12.0028	3965.89	2333.5	0.135091	198.243		14.4708	46.7085	-90.4412	-0.000760209	1.80999	1.75656	100.008	99.9833	78.4874	94.7947	24.2342	20.4866	34.9979	23.0888	30.3278	17.448	21.5273	5.20445	34.9979	23.0888	0	0
350	64.7549	1450.12	19675.3	144.442		0.0055287	14.2178	46.0311	-90.4	-0.000737338	0.54941		59.5872	1391.42	19739.1	144.443	9.04941	3968.84	3786.44	0.0792302	198.203	11.9153	3965.97	2372.86	0.13281	198.256		14.3861	46.9965	-90.8504	-0.000737321	1.79687	1.74354	100.008	99.984	78.2497	94.3502	24.0697	20.1706	34.9524	22.9954	30.2965	17.3811	21.7653	5.6495	34.9524	22.9954	0	0
355	65.3352	1507.17	19525.6	144.436		0.00559004	14.1407	46.2226	-90.5771	-0.0007124	0.555146		60.1961	1448.24	19589.5	144.437	9.01038	3968.88	3815.59	0.0785873	198.216	11.8291	3966.06	2411.03	0.130576	198.27		14.3033	47.1648	-91.0231	-0.000711932	1.78369	1.73046	100.008	99.9848	78.0133	93.9097	23.9077	19.8589	34.9086	22.9041	30.2668	17.3161	22.0019	6.09041	34.9086	22.9041	0	0
360	65.823	1564.75	19375.9	144.43		0.00563801	14.065	46.2954	-90.5224	-0.000685241	0.559917		60.7118	1505.73	19439.8	144.431	8.97188	3968.92	3844.12	0.0779621	198.23	11.7447	3966.14	2448.02	0.128397	198.283		14.2221	47.2152	-90.9641	-0.000684374	1.77049	1.71736	100.009	99.9855	77.779	93.4755	23.7484	19.5531	34.8666	22.8156	30.2388	17.2534	22.2364	6.52499	34.8666	22.8156	0	0
365	66.221	1622.57	19226.7	144.424		0.0056724	13.9907	46.252	-90.2419	-0.000656218	0.563775		61.1372	1563.61	19290.4	144.425	8.93399	3968.95	3872.04	0.077355	198.243	11.6624	3966.23	2483.85	0.126281	198.296		14.1423	47.15	-90.6795	-0.000654994	1.75733	1.70431	100.009	99.9861	77.5473	93.0494	23.5922	19.2543	34.8263	22.73	30.2123	17.1932	22.4683	6.95139	34.8263	22.73	0	0
370	66.531	1680.34	19078.6	144.418		0.00569309	13.9176	46.095	-89.7425	-0.000625686	0.566759		61.4742	1621.58	19141.9	144.419	8.89678	3968.99	3899.36	0.0767664	198.256	11.5824	3966.31	2518.55	0.124235	198.309		14.064	46.972	-90.1762	-0.000624139	1.74426	1.69135	100.009	99.9868	77.3188	92.6329	23.4392	18.9638	34.7877	22.6478	30.1873	17.1358	22.697	7.36808	34.7877	22.6478	0	0
375	66.7545	1737.79	18932	144.412		0.0057	13.8455	45.8277	-89.032	-0.000594004	0.568899		61.7243	1679.37	18994.8	144.413	8.86033	3969.03	3926.08	0.0761962	198.269	11.505	3966.38	2552.15	0.122261	198.321		13.9868	46.6845	-89.4619	-0.000592162	1.73131	1.67851	100.009	99.9875	77.0939	92.2273	23.2896	18.6822	34.7507	22.5691	30.1636	17.0813	22.9221	7.77382	34.7507	22.5691	0	0
380	66.8926	1794.64	18787.5	144.407		0.00569309	13.7743	45.4536	-88.1186	-0.000561522	0.570216		61.8886	1736.71	18849.7	144.407	8.82468	3969.06	3952.23	0.0756444	198.281	11.4303	3966.46	2584.68	0.120363	198.334		13.9108	46.2911	-88.5448	-0.000559406	1.71853	1.66586	100.01	99.9881	76.8731	91.8336	23.1435	18.4102	34.7151	22.494	30.1412	17.0296	23.1431	8.16764	34.7151	22.494	0	0
385	66.9455	1850.65	18645.6	144.401		0.0056724	13.7039	44.9769	-87.0113	-0.000528581	0.57072		61.9675	1793.33	18707	144.401	8.7899	3969.1	3977.81	0.0751106	198.294	11.3584	3966.53	2616.19	0.118542	198.347		13.8357	45.7958	-87.4339	-0.000526208	1.70596	1.65342	100.01	99.9887	76.6566	91.4526	23.001	18.1482	34.6808	22.4226	30.1198	16.9808	23.3596	8.5488	34.6808	22.4226	0	0
390	66.9135	1905.57	18506.6	144.396		0.00563801	13.6342	44.4016	-85.7194	-0.000495504	0.570415		61.9611	1848.98	18567.1	144.396	8.75601	3969.13	4002.83	0.0745945	198.306	11.2894	3966.6	2646.7	0.116799	198.359		13.7614	45.2027	-86.1385	-0.000492889	1.69365	1.64124	100.01	99.9893	76.4449	91.0846	22.8621	17.8963	34.6478	22.3547	30.0993	16.9348	23.5715	8.91678	34.6478	22.3547	0	0
395	66.7959	1959.15	18371.2	144.39		0.00559004	13.5649	43.7322	-84.2527	-0.000462598	0.569294		61.8691	1903.42	18430.6	144.391	8.72307	3969.17	4027.32	0.0740958	198.318	11.2233	3966.67	2676.26	0.115134	198.371		13.6879	44.5162	-84.6683	-0.000459753	1.68163	1.62935	100.011	99.9898	76.2381	90.7302	22.7267	17.6548	34.6159	22.2904	30.0797	16.8915	23.7784	9.27124	34.6159	22.2904	0	0
400	66.5919	2011.18	18239.5	144.385		0.0055287	13.496	42.9733	-82.621	-0.000430147	0.567344		61.6905	1956.41	18297.8	144.385	8.69109	3969.2	4051.28	0.0736138	198.33	11.1601	3966.73	2704.9	0.113545	198.382		13.6149	43.741	-83.0332	-0.000427081	1.66994	1.61779	100.011	99.9903	76.0366	90.3895	22.5949	17.4235	34.5849	22.2294	30.0607	16.8508	23.98	9.61198	34.5849	22.2294	0	0
405	66.3002	2061.43	18112.1	144.38		0.00545422	13.4274	42.1298	-80.8346	-0.00039841	0.564539		61.424	2007.73	18169.2	144.38	8.66012	3969.23	4074.72	0.0731481	198.341	11.0998	3966.79	2732.67	0.11203	198.393		13.5424	42.8818	-81.2433	-0.000395132	1.65861	1.6066	100.011	99.9908	75.8404	90.0625	22.4666	17.2023	34.5547	22.1718	30.0421	16.8126	24.1762	9.93896	34.5547	22.1718	0	0
410	65.9188	2109.71	17989.3	144.375		0.00536689	13.3587	41.2065	-78.9035	-0.000367622	0.560849		61.0678	2057.19	18045	144.376	8.63016	3969.26	4097.67	0.0726982	198.352	11.0423	3966.85	2759.59	0.110588	198.404		13.47	41.9434	-79.3088	-0.00036414	1.64768	1.5958	100.011	99.9913	75.6498	89.7492	22.3418	16.991	34.5252	22.1172	30.0239	16.7766	24.3669	10.2522	34.5252	22.1172	0	0
415	65.4455	2155.82	17871.5	144.371		0.00526707	13.29	40.2082	-76.8379	-0.000337986	0.556228		60.6197	2104.57	17925.7	144.371	8.60124	3969.29	4120.13	0.0722633	198.363	10.9876	3966.9	2785.71	0.109216	198.415		13.3977	40.9306	-77.2399	-0.000334308	1.63716	1.58542	100.012	99.9918	75.4649	89.4494	22.2203	16.7894	34.4962	22.0654	30.0058	16.7426	24.5518	10.552	34.4962	22.0654	0	0
420	64.8771	2199.59	17758.8	144.367		0.00515515	13.2208	39.1399	-74.648	-0.000309679	0.550623		60.0767	2149.7	17811.5	144.367	8.57337	3969.32	4142.12	0.0718431	198.373	10.9356	3966.95	2811.06	0.107912	198.425		13.3252	39.8483	-75.0465	-0.000305812	1.62709	1.57549	100.012	99.9922	75.2858	89.163	22.1021	16.5972	34.4676	22.0164	29.9878	16.7105	24.731	10.8384	34.4676	22.0164	0	0
425	64.21	2240.85	17651.7	144.363		0.00503156	13.151	38.0065	-72.3437	-0.000282846	0.543965		59.4352	2192.4	17702.8	144.363	8.54658	3969.34	4163.65	0.0714368	198.382	10.8863	3967	2835.68	0.106671	198.434		13.2522	38.7015	-72.7387	-0.000278799	1.6175	1.56604	100.012	99.9926	75.1126	88.8895	21.9871	16.4139	34.4392	21.9698	29.9696	16.6801	24.9042	11.1117	34.4392	21.9698	0	0
430	63.4399	2279.45	17550.4	144.359		0.0048968	13.0802	36.8128	-69.9349	-0.000257605	0.536173		58.6911	2232.52	17599.8	144.359	8.52086	3969.37	4184.74	0.071044	198.392	10.8397	3967.05	2859.6	0.105493	198.443		13.1783	37.4948	-70.3263	-0.000253387	1.60841	1.55708	100.012	99.993	74.9453	88.6288	21.8751	16.2392	34.4109	21.9254	29.9512	16.6512	25.0716	11.3724	34.4109	21.9254	0	0
435	62.5615	2315.25	17455.1	144.355		0.00475139	13.0081	35.5637	-67.4311	-0.000234041	0.527147		57.8391	2269.9	17502.7	144.355	8.49623	3969.39	4205.39	0.070664	198.4	10.7955	3967.09	2882.85	0.104372	198.451		13.1034	36.2332	-67.819	-0.000229662	1.59984	1.54863	100.013	99.9934	74.7839	88.3804	21.7662	16.0727	34.3827	21.8831	29.9325	16.6236	25.233	11.6207	34.3827	21.8831	0	0
440	61.5685	2348.11	17366.1	144.352		0.00459591	12.9342	34.264	-64.8418	-0.000212214	0.516768		56.8731	2304.42	17411.8	144.352	8.47269	3969.42	4225.63	0.0702962	198.408	10.7538	3967.13	2905.48	0.103307	198.459		13.0267	34.9212	-65.226	-0.000207683	1.5918	1.54072	100.013	99.9937	74.6284	88.1438	21.6601	15.9139	34.3543	21.8425	29.9133	16.5971	25.3885	11.8572	34.3543	21.8425	0	0
445	60.4535	2377.92	17283.4	144.349		0.00443098	12.8581	32.9181	-62.1762	-0.000192151	0.504895		55.786	2335.94	17327.3	144.349	8.45026	3969.44	4245.47	0.0699403	198.416	10.7144	3967.17	2927.49	0.102294	198.467		12.948	33.5635	-62.5565	-0.000187481	1.58432	1.53336	100.013	99.994	74.4788	87.9188	21.5567	15.7626	34.3257	21.8037	29.8936	16.5715	25.538	12.0822	34.3257	21.8037	0	0
450	59.2075	2404.57	17207.4	144.346		0.00425725	12.7789	31.5308	-59.443	-0.000173857	0.491359		54.5689	2364.35	17249.3	144.346	8.42894	3969.46	4264.91	0.0695956	198.423	10.6774	3967.21	2948.93	0.101331	198.473		12.8663	32.1647	-59.8195	-0.00016906	1.57741	1.52657	100.013	99.9944	74.3351	87.7047	21.456	15.6182	34.2969	21.7662	29.8732	16.5467	25.6818	12.2961	34.2969	21.7662	0	0
455	57.8197	2427.97	17138.1	144.343		0.00407539	12.696	30.1064	-56.6509	-0.000157308	0.475959		53.2113	2389.56	17178.1	144.343	8.40874	3969.48	4283.98	0.0692616	198.429	10.6426	3967.25	2969.83	0.100414	198.48		12.7811	30.7291	-57.0235	-0.000152399	1.57109	1.52035	100.013	99.9946	74.197	87.5011	21.3579	15.4803	34.2677	21.7301	29.8521	16.5226	25.8198	12.4996	34.2677	21.7301	0	0
460	56.2769	2448.02	17075.6	144.341		0.00388614	12.6082	28.6493	-53.8084	-0.000142461	0.458456		51.7005	2411.46	17113.6	144.341	8.38967	3969.5	4302.67	0.0689379	198.435	10.61	3967.28	2990.2	0.0995406	198.485		12.691	29.2611	-54.1769	-0.000137455	1.56536	1.51472	100.013	99.9949	74.0645	87.3075	21.2621	15.3486	34.2382	21.6951	29.8304	16.4991	25.9522	12.693	34.2382	21.6951	0	0
465	54.5629	2464.66	17020.2	144.339		0.00369023	12.5141	27.1639	-50.9234	-0.000129247	0.438569		50.0209	2429.98	17056.1	144.339	8.37175	3969.52	4321.01	0.068624	198.44	10.5795	3967.31	3010.07	0.0987082	198.49		12.5949	27.7648	-51.2878	-0.000124161	1.56023	1.50969	100.014	99.9952	73.9373	87.1234	21.1687	15.2227	34.2083	21.6612	29.808	16.476	26.0794	12.8771	34.2083	21.6612	0	0
470	52.6578	2477.81	16971.7	144.337		0.00348844	12.4119	25.6541	-48.0039	-0.00011758	0.41596		48.1529	2445.06	17005.6	144.337	8.35501	3969.53	4339.01	0.0683195	198.444	10.5512	3967.34	3029.46	0.0979144	198.495		12.4907	26.2446	-48.3641	-0.000112433	1.55572	1.50526	100.014	99.9954	73.8152	86.9481	21.0774	15.1022	34.1781	21.6283	29.7849	16.4535	26.2014	13.0522	34.1781	21.6283	0	0
475	50.5359	2487.44	16930.5	144.336		0.00328156	12.299	24.1242	-45.0576	-0.000107356	0.390237		46.0721	2456.62	16962.3	144.336	8.33947	3969.55	4356.67	0.068024	198.448	10.525	3967.36	3048.41	0.0971566	198.499		12.3761	24.7043	-45.4135	-0.000102172	1.55183	1.50145	100.014	99.9956	73.6976	86.7809	20.9883	14.9868	34.1477	21.5964	29.7614	16.4314	26.3189	13.2193	34.1477	21.5964	0	0
480	48.1646	2493.48	16896.3	144.335		0.00307041	12.1721	22.5782	-42.0918	-9.84596e-05	0.360944		43.747	2464.63	16926.1	144.335	8.32521	3969.56	4374	0.0677369	198.451	10.501	3967.39	3066.91	0.0964327	198.502		12.2475	23.1481	-42.4434	-9.32634e-05	1.54856	1.49826	100.014	99.9958	73.5841	86.621	20.9011	14.8761	34.1173	21.5656	29.7376	16.41	26.4323	13.379	34.1173	21.5656	0	0
485	45.5007	2495.91	16869.4	144.334		0.00285583	12.0259	21.02	-39.1141	-9.07603e-05	0.327568		41.1361	2469.04	16897.1	144.334	8.3123	3969.58	4391.02	0.0674581	198.454	10.4793	3967.41	3085	0.0957404	198.504		12.1	21.5799	-39.4611	-8.55861e-05	1.54593	1.49568	100.014	99.996	73.4736	86.4672	20.8159	14.7699	34.0872	21.5361	29.714	16.3896	26.5426	13.5325	34.0872	21.5361	0	0
490	42.4856	2494.7	16849.8	144.333		0.00263867	11.8532	19.4535	-36.1314	-8.41221e-05	0.289572		38.1837	2469.82	16875.3	144.333	8.30092	3969.59	4407.72	0.0671871	198.456	10.4602	3967.43	3102.69	0.0950778	198.506		11.9261	20.0035	-36.474	-7.90167e-05	1.54393	1.49374	100.014	99.9962	73.3649	86.3181	20.7324	14.6678	34.058	21.5084	29.6912	16.3706	26.6512	13.6813	34.058	21.5084	0	0
495	39.0379	2489.84	16837.3	144.333		0.00241977	11.6423	17.8827	-33.151	-7.84072e-05	0.246474		34.8124	2466.96	16860.7	144.333	8.29134	3969.6	4424.12	0.0669237	198.457	10.4441	3967.44	3119.99	0.094443	198.508		11.7145	18.4228	-33.4892	-7.34436e-05	1.54257	1.49243	100.014	99.9963	73.2553	86.1712	20.6506	14.5695	34.0308	21.4834	29.6704	16.3542	26.7605	13.8277	34.0308	21.4834	0	0
500	35.0402	2481.33	16832.1	144.333		0.0022	11.3754	16.3114	-30.1799	-7.34863e-05	0.198069		30.9114	2460.44	16853.4	144.333	8.28412	3969.6	4440.22	0.0666674	198.458	10.4319	3967.46	3136.91	0.0938344	198.508		11.4473	16.8417	-30.5137	-6.88011e-05	1.54187	1.49175	100.014	99.9964	73.1405	86.0222	20.5704	14.4749	34.0079	21.4628	29.6542	16.3424	26.8748	13.9759	34.0079	21.4628	0	0
505	30.3171	2469.16	16834	144.333		0.00198023	11.0225	14.7436	-27.2252	-6.92684e-05	0.14494		26.3159	2450.26	16853.3	144.333	8.28047	3969.61	4456	0.0664182	198.458	10.4256	3967.46	3153.45	0.0932503	198.508		11.0949	15.2641	-27.555	-6.51807e-05	1.54183	1.49173	100.014	99.9965	73.0107	85.8624	20.4918	14.3835	33.9937	21.4508	29.6476	16.3397	27.0038	14.1344	33.9937	21.4508	0	0
510	24.5991	2453.35	16843.2	144.334		0.00176133	10.5341	13.183	-24.2941	-6.5809e-05	0.0896227		20.7746	2436.44	16860.4	144.334	8.28359	3969.61	4471.44	0.0661757	198.457	10.431	3967.46	3169.6	0.0926893	198.508		10.6082	13.6938	-24.6211	-6.3345e-05	1.54251	1.4924	100.014	99.9964	72.8406	85.6687	20.4146	14.2954	34.0007	21.4579	29.6646	16.3582	27.1721	14.325	34.0007	21.4579	0	0
515	17.4723	2433.93	16859.5	144.335		0.00154417	9.83087	11.6337	-21.3946	-6.39956e-05	0.0388773		13.9022	2418.98	16874.7	144.335	8.30531	3969.58	4486.47	0.0659401	198.456	10.4684	3967.42	3185.29	0.0921505	198.506		9.90718	12.1348	-21.7237	-6.8837e-05	1.5441	1.49394	100.014	99.9961	72.5362	85.3558	20.3389	14.2101	34.074	21.5236	29.7558	16.4424	27.4702	14.627	34.074	21.5236	0	0
520	8.40452	2410.93	16883.4	144.337		0.00132959	8.81182	10.0997	-18.5411	-7.89458e-05	0.00599691		5.20535	2397.93	16896.6	144.337	8.44834	3969.44	4500.69	0.0657117	198.452	10.7163	3967.17	3200.19	0.0916334	198.502		8.87273	10.5911	-18.9259	-0.00022827	1.54832	1.49782	100.013	99.994	71.2544	84.1362	20.2646	14.1276	34.6053	21.9896	30.3621	16.9799	28.6813	15.7238	34.6053	21.9896	0	0
525	2.45273	2384.39	16931.5	144.366		0.00111844	7.3965	8.58509	-16.0563	-0.000157649	0.000245351		0.0625322	2373.32	16944.7	144.367	15.2973	3962.59	4489.6	0.0655112	198.34	26.3892	3951.5	3188.93	0.0911656	198.381		3.8772	9.06551	-27.583	-0.0012713	1.65973	1.61877	99.9559	99.8634	21.454	28.5442	20.1914	14.0413	59.3047	49.3109	58.0223	47.6052	78.2266	70.5393	40.3828	28.0825	37.8438	42.4567
530	1.87773	2354.35	17014.5	144.377		0.000911564	6.02963	7.09451	-13.408	-0.000157461	0.000122517		0.0320564	2345.16	17026.1	144.377	16.6151	3961.27	4442.09	0.0654582	198.313	30.1354	3947.75	3134.61	0.0909387	198.349		2.30584	7.58309	-25.6379	-8.04591e-05	1.68653	1.65128	99.9449	99.8322	12.7431	17.1304	20.1686	14.0001	63.6692	55.0602	62.9062	54.0352	87.0011	82.1202	40.3373	28.0002	46.6639	54.12
535	1.35972	2320.78	17114.3	144.388		0.000709772	4.69573	5.63233	-10.8062	-0.00015435	5.29366e-05		0.0159501	2313.44	17124.2	144.388	17.545	3960.34	4386.44	0.0655695	198.291	32.8568	3945.03	3069.38	0.0910024	198.322		1.25263	6.14679	-22.2334	0.00090094	1.70878	1.67773	99.9371	99.8095	6.91993	9.34857	20.1961	14.0039	66.6364	59.0334	66.2208	58.4726	92.8807	90.059	40.3921	28.0077	52.4886	62.0513
540	0.901153	2283.69	17230.6	144.4		0.000513862	3.40034	4.20291	-8.25308	-0.000147403	1.81666e-05		0.00735262	2278.16	17238.6	144.4	18.1624	3959.73	4325.67	0.0658299	198.272	34.6692	3943.22	2997.1	0.0913483	198.301		0.607399	4.75598	-17.7252	0.00160505	1.72771	1.69931	99.932	99.7944	3.35612	4.54359	20.2688	14.0511	68.5124	61.5475	68.3095	61.2735	96.4872	94.9929	40.5377	28.1022	55.9495	66.8907
545	0.508956	2243.1	17363.2	144.412		0.000324606	2.14871	2.81062	-5.75178	-0.000136625	4.11315e-06		0.00291253	2239.31	17369	144.412	18.5604	3959.33	4262.03	0.066221	198.255	35.8077	3942.08	2920.73	0.0919581	198.282		0.247363	3.40924	-12.5101	0.00204155	1.74474	1.71779	99.9287	99.7849	1.36799	1.85315	20.3811	14.1387	69.6329	63.0249	69.5484	62.9115	98.5035	97.7725	40.7622	28.2774	57.7413	69.4952
550	0.193611	2199.01	17511.6	144.425		0.000142752	0.94587	1.45992	-3.30616	-0.000122095	3.33293e-07		0.0007907	2196.91	17515	144.424	18.8221	3959.07	4197.04	0.066724	198.239	36.5125	3941.38	2842.34	0.0928086	198.265		0.0680015	2.10521	-6.92976	0.00226829	1.76109	1.73477	99.9265	99.7791	0.377257	0.510955	20.5268	14.2628	70.282	63.8467	70.2566	63.8133	99.5103	99.1679	41.0536	28.5256	58.4567	70.6423
555	0	2151.71	17675	144.437		0	0	0.379051	-1.3347	-5.29283e-05	0		0	2151.02	17676	144.437	19.0045	3958.88	4131.63	0.0673214	198.222	36.9622	3940.93	2763.19	0.0938757	198.249		0	0.963778	-1.91748	-1.65455e-05	1.77756	1.7514	99.925	99.7753	0	0	20.7004	14.4195	70.6513	64.2821	70.6484	64.2792	99.9019	99.7253	41.4007	28.8389	58.5012	70.8864
560	0	2104.17	17842	144.443		0	0	0.381865	-1.33756	-5.57652e-05	0		0	2103.47	17843.1	144.444	19.1361	3958.75	4066.49	0.0679977	198.206	37.2405	3940.65	2684.19	0.0951371	198.233		0	1	-1.95462	-8.47418e-05	1.79386	1.7675	99.9239	99.773	0	0	20.8972	14.6053	70.847	64.4659	70.844	64.463	99.8995	99.7211	41.7944	29.2107	58.1051	70.5104
565	0	2056.22	18009.4	144.45		0	0	0.385386	-1.34105	-5.62474e-05	0		0	2055.5	18010.5	144.451	19.2746	3958.61	4001.8	0.0687399	198.19	37.5389	3940.35	2605.64	0.0965728	198.216		0	1.03622	-1.99079	-8.17098e-05	1.81028	1.78374	99.9227	99.7705	0	0	21.1135	14.8173	71.0621	64.6748	71.0591	64.6719	99.8972	99.715	42.227	29.6347	57.6703	70.0804
570	0	2007.81	18177.3	144.458		0	0	0.389305	-1.34495	-5.66925e-05	0		0	2007.07	18178.3	144.458	19.4191	3958.47	3937.62	0.0695379	198.173	37.8565	3940.03	2527.6	0.0981672	198.2		0	1.06842	-2.02294	-7.95413e-05	1.82682	1.80013	99.9215	99.7679	0	0	21.3459	15.0529	71.2934	64.9074	71.2905	64.9044	99.895	99.709	42.6919	30.1058	57.2031	69.6032
575	0	1958.88	18345.6	144.465		0	0	0.393553	-1.34917	-5.71097e-05	0		0	1958.13	18346.7	144.465	19.5689	3958.32	3873.98	0.0703839	198.157	38.1924	3939.7	2450.12	0.0999079	198.183		0	1.09764	-2.05211	-7.80237e-05	1.84347	1.81667	99.9203	99.7651	0	0	21.5921	15.3101	71.5385	65.1616	71.5355	65.1586	99.8929	99.703	43.1841	30.6201	56.7087	69.0829
580	0	1909.41	18514.6	144.472		0	0	0.398079	-1.35367	-5.75062e-05	0		0	1908.64	18515.7	144.472	19.7233	3958.17	3810.9	0.0712717	198.14	38.5456	3939.34	2373.24	0.101786	198.167		0	1.12465	-2.07907	-7.69975e-05	1.86022	1.83335	99.919	99.7621	0	0	21.8499	15.5873	71.7952	65.4358	71.7922	65.4327	99.8908	99.697	43.6997	31.1745	56.191	68.5225
585	0	1859.35	18684.1	144.479		0	0	0.40284	-1.35841	-5.78872e-05	0		0	1858.57	18685.2	144.479	19.8821	3958.01	3748.42	0.0721967	198.123	38.9157	3938.97	2297.01	0.103794	198.15		0	1.15003	-2.1044	-7.63426e-05	1.87708	1.85016	99.9176	99.759	0	0	22.1177	15.8833	72.0621	65.7288	72.0591	65.7257	99.8887	99.6909	44.2355	31.7666	55.6532	67.9243
590	0	1808.69	18854.2	144.486		0	0	0.407804	-1.36335	-5.82568e-05	0		0	1807.9	18855.3	144.486	20.0448	3957.84	3686.54	0.0731553	198.106	39.3023	3938.59	2221.46	0.105926	198.133		0	1.17422	-2.12854	-7.59681e-05	1.89404	1.86712	99.9163	99.7558	0	0	22.3944	16.1972	72.3378	66.0396	72.3347	66.0365	99.8867	99.6847	44.7889	32.3945	55.0978	67.2903
595	0	1757.4	19024.9	144.494		0	0	0.412945	-1.36847	-5.86177e-05	0		0	1756.59	19026	144.494	20.2112	3957.68	3625.3	0.0741447	198.089	39.7053	3938.18	2146.65	0.108181	198.116		0	1.19753	-2.15181	-7.58048e-05	1.91111	1.88422	99.9149	99.7525	0	0	22.6789	16.5284	72.6212	66.3676	72.6181	66.3645	99.8846	99.6785	45.3578	33.0567	54.5268	66.6218
600	0	1705.45	19196.3	144.501		0	0	0.418242	-1.37375	-5.89721e-05	0		0	1704.63	19197.4	144.501	20.381	3957.51	3564.7	0.0751626	198.072	40.1244	3937.76	2072.6	0.110555	198.099		0	1.22022	-2.17444	-7.57998e-05	1.92827	1.90146	99.9135	99.749	0	0	22.9703	16.8762	72.9116	66.7122	72.9085	66.7091	99.8826	99.6721	45.9405	33.7523	53.9421	65.9197
605	0	1652.83	19368.4	144.508		0	0	0.423677	-1.37916	-5.93214e-05	0		0	1651.99	19369.5	144.508	20.554	3957.33	3504.76	0.0762073	198.054	40.5598	3937.33	1999.35	0.113047	198.081		0	1.24245	-2.19662	-7.59119e-05	1.94553	1.91885	99.912	99.7453	0	0	23.2678	17.2402	73.2081	67.073	73.205	67.0698	99.8806	99.6655	46.5356	34.4804	53.345	65.1851
610	0	1599.52	19541.1	144.516		0	0	0.429236	-1.3847	-5.96664e-05	0		0	1598.68	19542.2	144.516	20.7302	3957.16	3445.49	0.0772776	198.037	41.0116	3936.88	1926.94	0.115657	198.064		0	1.26435	-2.21846	-7.61091e-05	1.96288	1.93638	99.9106	99.7416	0	0	23.5708	17.6203	73.5101	67.4496	73.5069	67.4465	99.8786	99.6588	47.1416	35.2405	52.737	64.4182
615	0	1545.52	19714.5	144.523		0	0	0.434905	-1.39035	-6.00074e-05	0		0	1544.65	19715.7	144.523	20.9093	3956.98	3386.91	0.0783724	198.02	41.4799	3936.41	1855.4	0.118386	198.046		0	1.28601	-2.24006	-7.63655e-05	1.98034	1.95406	99.9091	99.7377	0	0	23.8786	18.0161	73.8169	67.842	73.8138	67.8388	99.8766	99.6519	47.7573	36.0321	52.1193	63.6197
620	0	1490.79	19888.7	144.531		0	0	0.440672	-1.39609	-6.03444e-05	0		0	1489.92	19889.8	144.531	21.0911	3956.8	3329.02	0.079491	198.002	41.965	3935.92	1784.78	0.121235	198.028		0	1.30749	-2.26148	-7.66604e-05	1.99789	1.97189	99.9076	99.7336	0	0	24.1908	18.4275	74.1281	68.2498	74.1249	68.2466	99.8746	99.6448	48.3816	36.8549	51.493	62.7899
625	0	1435.34	20063.6	144.538		0	0	0.446525	-1.40192	-6.06767e-05	0		0	1434.46	20064.7	144.538	21.2756	3956.61	3271.84	0.0806327	197.984	42.4671	3935.42	1715.1	0.124205	198.01		0	1.32881	-2.28275	-7.69758e-05	2.01553	1.98986	99.906	99.7294	0	0	24.5066	18.8543	74.4429	68.673	74.4397	68.6698	99.8726	99.6375	49.0132	37.7085	50.8594	61.929
630	0	1379.16	20239.2	144.546		0	0	0.452452	-1.40783	-6.10033e-05	0		0	1378.26	20240.3	144.546	21.4625	3956.43	3215.37	0.0817972	197.967	42.9864	3934.9	1646.4	0.127299	197.992		0	1.35	-2.30388	-7.72963e-05	2.03327	2.00799	99.9045	99.7251	0	0	24.8255	19.2964	74.7608	69.1114	74.7576	69.1081	99.8706	99.6301	49.651	38.5927	50.2197	61.0373
635	0	1322.23	20415.5	144.554		0	0	0.458441	-1.4138	-6.13226e-05	0		0	1321.32	20416.7	144.554	21.6516	3956.24	3159.62	0.082984	197.949	43.5232	3934.37	1578.71	0.130519	197.974		0	1.37105	-2.32487	-7.76076e-05	2.05109	2.02627	99.9029	99.7206	0	0	25.1467	19.7535	75.0811	69.5647	75.0778	69.5614	99.8687	99.6224	50.2935	39.5071	49.5752	60.1154
640	0	1264.55	20592.6	144.561		0	0	0.464476	-1.41981	-6.16326e-05	0		0	1263.62	20593.8	144.561	21.8427	3956.05	3104.59	0.084193	197.931	44.0777	3933.81	1512.07	0.133869	197.955		0	1.39194	-2.3457	-7.78955e-05	2.06901	2.0447	99.9013	99.716	0	0	25.4696	20.2255	75.4029	70.0328	75.3997	70.0295	99.8667	99.6146	50.9391	40.451	48.9276	59.1636
645	0	1206.11	20770.5	144.569		0	0	0.470543	-1.42586	-6.19302e-05	0		0	1205.17	20771.7	144.569	22.0356	3955.85	3050.28	0.0854239	197.913	44.6499	3933.24	1446.51	0.13735	197.937		0	1.41263	-2.36633	-7.81455e-05	2.08701	2.06329	99.8997	99.7112	0	0	25.7931	20.7119	75.7255	70.5152	75.7223	70.5119	99.8649	99.6067	51.5861	41.4238	48.2787	58.1829
650	0	1146.91	20949.1	144.577		0	0	0.476622	-1.43192	-6.22118e-05	0		0	1145.96	20950.3	144.577	22.2298	3955.66	2996.7	0.0866767	197.895	45.2397	3932.65	1382.06	0.140968	197.918		0	1.43306	-2.3867	-7.83416e-05	2.10509	2.08203	99.8981	99.7063	0	0	26.1162	21.2122	76.0477	71.0115	76.0445	71.0081	99.863	99.5986	52.2324	42.4244	47.6306	57.1742
655	0	1086.95	21128.5	144.585		0	0	0.48269	-1.43796	-6.24721e-05	0		0	1085.99	21129.7	144.585	22.4249	3955.46	2943.84	0.0879513	197.877	45.8471	3932.04	1318.75	0.144725	197.899		0	1.45317	-2.40675	-7.84656e-05	2.12324	2.10092	99.8965	99.7013	0	0	26.4377	21.7257	76.3684	71.5208	76.3651	71.5174	99.8613	99.5904	52.8754	43.4513	46.9858	56.1391
660	0	1026.24	21308.6	144.592		0	0	0.488718	-1.44397	-6.27046e-05	0		0	1025.26	21309.8	144.592	22.6205	3955.27	2891.7	0.0892477	197.859	46.4716	3931.42	1256.62	0.148625	197.88		0	1.47286	-2.42638	-7.8495e-05	2.14146	2.11996	99.8948	99.6961	0	0	26.756	22.2512	76.6858	72.0423	76.6825	72.0389	99.8596	99.5822	53.5119	44.5024	46.3477	55.0797
665	0	964.777	21489.4	144.6		0	0	0.494671	-1.44991	-6.29002e-05	0		0	963.786	21490.7	144.6	22.8157	3955.07	2840.26	0.090566	197.84	47.1123	3930.78	1195.68	0.152672	197.861		0	1.49201	-2.44547	-7.84019e-05	2.15974	2.13914	99.8932	99.6907	0	0	27.069	22.7874	76.9981	72.5744	76.9948	72.571	99.8581	99.574	54.138	45.5749	45.7201	53.9991
670	0	902.577	21671.1	144.608		0	0	0.500503	-1.45572	-6.3047e-05	0		0	901.574	21672.3	144.608	23.0098	3954.88	2789.52	0.0919064	197.822	47.768	3930.12	1135.95	0.156871	197.842		0	1.51048	-2.46388	-7.815e-05	2.17806	2.15845	99.8916	99.6853	0	0	27.3743	23.3323	77.3027	73.1153	77.2994	73.1118	99.8568	99.566	54.7486	46.6646	45.1083	52.9014
675	0	839.659	21853.4	144.616		0	0	0.506155	-1.46136	-6.31281e-05	0		0	838.644	21854.6	144.616	23.2014	3954.69	2739.45	0.093269	197.804	48.4366	3929.45	1077.46	0.161225	197.822		0	1.52807	-2.48142	-7.76905e-05	2.19641	2.17787	99.89	99.6797	0	0	27.6686	23.883	77.5965	73.6622	77.5932	73.6587	99.8558	99.5583	55.3371	47.7661	44.5186	51.7923
680	0	776.049	22036.4	144.624		0	0	0.511549	-1.46674	-6.31203e-05	0		0	775.023	22037.6	144.624	23.3891	3954.5	2690.03	0.0946543	197.785	49.1151	3928.77	1020.21	0.16574	197.803		0	1.54452	-2.49783	-7.69558e-05	2.21476	2.1974	99.8884	99.674	0	0	27.9475	24.4358	77.8751	74.2114	77.8718	74.2079	99.8551	99.5512	55.8951	48.8716	43.96	50.6797
685	0	711.787	22220	144.632		0	0	0.516579	-1.47177	-6.29899e-05	0		0	710.751	22221.3	144.632	23.5706	3954.32	2641.2	0.0960626	197.767	49.7992	3928.09	964.205	0.170419	197.783		0	1.55951	-2.51278	-7.58498e-05	2.23308	2.21699	99.8869	99.6683	0	0	28.2054	24.9851	78.1329	74.7576	78.1296	74.7541	99.855	99.5451	56.4108	49.9702	43.4441	49.5749
690	0	646.926	22404.3	144.64		0	0	0.521099	-1.47629	-6.26874e-05	0		0	645.88	22405.6	144.64	23.743	3954.15	2592.92	0.0974946	197.749	50.4821	3927.41	909.42	0.175268	197.763		0	1.57259	-2.52582	-7.4231e-05	2.25133	2.23662	99.8855	99.6626	0	0	28.4342	25.5232	78.3619	75.2934	78.3587	75.2899	99.8555	99.5403	56.8684	51.0465	42.9871	48.4939
695	0	581.542	22589.1	144.647		0	0	0.524902	-1.4801	-6.21373e-05	0		0	580.489	22590.3	144.647	23.902	3953.99	2545.11	0.0989513	197.731	51.1541	3926.73	855.819	0.180292	197.744		0	1.5831	-2.53632	-7.18837e-05	2.26944	2.25622	99.8841	99.657	0	0	28.6225	26.039	78.5511	75.808	78.5478	75.8044	99.8571	99.5379	57.2451	52.078	42.612	47.4598
700	0.182074	518.334	22766.8	144.649		0.000142752	0.941636	1.82191	-4.16043	-4.95731e-05	2.84089e-07		0.000490022	515.702	22770.8	144.649	23.9956	3953.89	2497.75	0.100434	197.714	51.6602	3926.23	803.447	0.185497	197.725		0.0484712	2.74559	-7.60034	-0.00295192	2.28631	2.27452	99.8834	99.6528	0.26492	0.356437	28.7591	26.5207	78.5642	76.136	78.5457	76.1118	99.6103	99.2307	57.5181	53.0414	42.0922	46.1894
705	0.478261	459.21	22927.5	144.648		0.000324606	2.14319	3.50773	-7.64997	-0.000103395	3.49891e-06		0.00177004	454.441	22934.9	144.649	23.9842	3953.9	2451.15	0.101943	197.7	51.8627	3926.03	752.763	0.190887	197.71		0.173702	4.42836	-14.467	-0.00282451	2.30029	2.28965	99.8835	99.6511	0.952043	1.28272	28.8408	26.9635	78.3135	76.1469	78.2546	76.0681	98.9453	98.3669	57.6816	53.9269	41.2638	44.4399
710	0.846962	404.257	23070.5	144.646		0.000513862	3.39372	5.27981	-11.3282	-0.000158553	1.54613e-05		0.00434659	397.235	23081	144.647	23.8183	3954.07	2405.73	0.103476	197.69	51.6033	3926.29	704.417	0.19646	197.7		0.420673	6.20724	-21.3132	-0.00253166	2.31046	2.3005	99.8848	99.6533	2.30738	3.11451	28.8551	27.3531	77.6679	75.6739	77.5291	75.487	97.6257	96.6416	57.7102	54.7062	39.9155	41.9354
715	1.27909	353.875	23194.8	144.643		0.000709772	4.68817	7.12942	-15.173	-0.000214318	4.51578e-05		0.00916451	344.497	23208.2	144.643	23.4181	3954.47	2362.28	0.10503	197.684	50.6199	3927.27	659.519	0.202206	197.695		0.863794	8.07815	-27.8754	-0.00199843	2.31556	2.30537	99.8882	99.6615	4.73891	6.41187	28.7871	27.672	76.4112	74.4275	76.1287	74.0455	95.2482	93.511	57.5741	55.344	37.6741	38.167
720	1.76801	308.487	23299.2	144.639		0.000911564	6.02125	9.04698	-19.1599	-0.000269771	0.000104766		0.0178313	296.66	23315.5	144.639	22.6816	3955.21	2322.06	0.106596	197.686	48.5797	3929.31	619.857	0.2081	197.698		1.6031	10.0335	-33.8034	-0.00116004	2.31391	2.30205	99.8943	99.6785	8.79418	11.934	28.6215	27.9007	74.2563	72.015	73.7338	71.3059	91.2697	88.2285	57.243	55.8014	34.0268	32.4271
725	2.30928	268.521	23383.1	144.633		0.00111844	7.38742	11.0222	-23.2624	-0.000324082	0.000209776		0.0332466	254.169	23402.1	144.633	21.4972	3956.39	2287	0.108158	197.696	45.1328	3932.76	588.114	0.214092	197.712		2.75778	12.0617	-38.6786	3.46741e-06	2.30364	2.28792	99.9042	99.7072	15.1236	20.5896	28.3465	28.0211	70.8666	67.9621	69.9689	66.7399	85.0402	79.8819	56.6929	56.0422	28.3473	23.8398
730	2.90132	234.393	23445.5	144.627		0.00132959	8.78084	13.0441	-27.4523	-0.00037666	0.000379657		0.0611665	217.458	23467.1	144.627	19.7776	3958.11	2259.7	0.109687	197.717	40.0555	3937.83	567.964	0.220093	197.739		4.43974	14.1469	-42.0941	0.00139654	2.28308	2.26067	99.9185	99.7495	24.3329	33.2039	27.9601	28.0226	65.9327	61.8253	64.4887	59.8546	75.9452	67.6054	55.9202	56.0452	20.0251	11.5601
735	3.54894	206.458	23485.9	144.619		0.00154417	10.1953	15.1015	-31.7007	-0.000427392	0.000640891		0.114805	186.897	23510	144.619	17.5257	3960.36	2243.35	0.111144	197.748	33.5067	3944.38	563.776	0.225969	197.78		6.69397	16.2704	-43.8387	0.00271222	2.25178	2.21994	99.9373	99.8041	36.6496	49.9321	27.4802	27.9123	59.347	53.485	57.1716	50.5206	63.7336	51.1452	54.9604	53.485	8.77314	0
740	4.27789	184.951	23503.9	144.611		0.00176133	11.6238	17.1836	-35.9787	-0.000477382	0.00104124		0.231294	162.738	23530.5	144.61	14.9238	3962.96	2240.99	0.112475	197.788	26.32	3951.57	579.437	0.231527	197.83		9.39935	18.4132	-44.2092	0.00335812	2.21208	2.17006	99.959	99.864	51.3377	69.2313	26.9541	27.7261	51.5033	43.6752	48.4544	39.5627	49.0984	31.8982	51.5033	43.6752	0	0
745	5.19977	169.913	23499.8	144.602		0.00198023	13.0566	19.2795	-40.2614	-0.000532244	0.00172828		0.541792	145.036	23528.8	144.602	12.4357	3965.45	2254.12	0.113614	197.829	20.0525	3957.84	615.97	0.236539	197.878		12.1548	20.5601	-44.3714	0.00256792	2.17126	2.12221	99.9797	99.9162	65.8241	86.9624	26.4592	27.5326	43.7345	34.4779	39.8224	29.3081	34.5505	13.8906	43.7345	34.4779	0	0
750	6.75303	161.149	23475	144.595		0.0022	14.4712	21.3791	-44.5359	-0.000603673	0.00340425		1.52036	133.605	23506.7	144.595	10.7625	3967.13	2280.4	0.114507	197.859	16.2762	3961.61	669.014	0.24079	197.91		14.3757	22.7032	-46.0878	0.00064087	2.14149	2.09033	99.9936	99.9477	75.6592	97.9813	26.088	27.4218	38.3558	28.6193	33.8553	22.7899	24.5356	2.39483	38.3558	28.6193	0	0
755	9.87823	158.243	23433.4	144.591		0.00241977	15.801	23.4724	-48.7936	-0.000678992	0.00909918		4.1402	128.036	23467.9	144.591	10.0711	3967.82	2313.78	0.115124	197.873	14.8554	3963.03	730.675	0.244148	197.924		15.9606	24.8418	-49.5592	-0.000430259	2.12659	2.07551	99.9994	99.9595	79.6836	102.322	25.9179	27.4758	36.1093	26.3602	31.3672	20.2703	20.3828	-2.23137	36.1093	26.3602	0	0
760	15.1285	160.636	23378.7	144.588		0.00263867	16.869	25.5493	-53.0046	-0.000743399	0.0270621		8.99585	127.782	23416.2	144.589	9.85856	3968.03	2349.9	0.115475	197.881	14.4576	3963.43	795.925	0.24657	197.932		17.101	26.9759	-53.6211	-0.000728517	2.11859	2.0678	100.001	99.9629	81.1077	103.981	25.9824	27.7332	35.4382	25.7394	30.6106	19.5501	18.9114	-3.9876	35.4382	25.7394	0	0
765	21.8713	167.746	23313.1	144.586		0.00285583	17.4034	27.5994	-57.1364	-0.000800891	0.0676196		15.5404	132.272	23353.4	144.587	9.81735	3968.07	2387.55	0.11558	197.888	14.3978	3963.49	863.415	0.248057	197.938		17.6758	29.0988	-57.7462	-0.000840543	2.11248	2.06185	100.002	99.9633	81.8411	104.963	26.2607	28.1736	35.3407	25.6719	30.4694	19.424	18.1599	-5.00345	35.3407	25.6719	0	0
770	28.7475	179.064	23237.5	144.584		0.00307041	17.3423	29.6121	-61.1635	-0.000854084	0.128637		22.4354	141.011	23280.7	144.585	9.8456	3968.04	2426.74	0.115463	197.893	14.4634	3963.43	933.053	0.248625	197.944		17.6446	31.1966	-61.8038	-0.000910742	2.10663	2.05603	100.001	99.9628	82.4208	105.787	26.6948	28.7341	35.4807	25.8133	30.5749	19.5165	17.5719	-5.84153	35.4807	25.8133	0	0
775	34.714	194.202	23152.7	144.582		0.00328156	16.9657	31.5767	-65.0634	-0.000903432	0.194235		28.5364	153.627	23198.6	144.582	9.90416	3967.98	2467.64	0.115142	197.9	14.5757	3963.31	1004.9	0.248298	197.95		17.2872	33.2515	-65.7462	-0.000965469	2.10047	2.0498	100.001	99.9619	82.9625	106.543	27.2149	29.3367	35.728	26.0355	30.7901	19.6937	17.0263	-6.60244	35.728	26.0355	0	0
780	39.4865	212.891	23059.1	144.579		0.00348844	16.5652	33.4831	-68.8154	-0.000948768	0.252032		33.4528	169.869	23107.7	144.58	9.97307	3967.92	2510.33	0.114637	197.906	14.6955	3963.19	1078.87	0.247109	197.957		16.8994	35.2454	-69.5435	-0.00101052	2.09373	2.04291	100	99.9609	83.471	107.211	27.7575	29.9095	36.0159	26.2742	31.0478	19.8928	16.5167	-7.27052	36.0159	26.2742	0	0
785	43.2346	234.962	22957.2	144.576		0.00369023	16.2584	35.3214	-72.4005	-0.000989783	0.299007		37.3112	189.581	23008.3	144.576	10.0406	3967.85	2554.75	0.113964	197.914	14.7998	3963.09	1154.71	0.245098	197.965		16.6019	37.1617	-73.1714	-0.00104782	2.08628	2.03522	99.9997	99.96	83.9264	107.753	28.274	30.3965	36.3049	26.4919	31.3098	20.0784	16.0618	-7.80919	36.3049	26.4919	0	0
790	46.2303	260.309	22847.4	144.572		0.00388614	16.0501	37.0823	-75.8013	-0.00102616	0.336743		40.3817	212.672	22900.9	144.573	10.0996	3967.79	2600.73	0.11314	197.922	14.8752	3963.01	1232.02	0.242317	197.973		16.4006	38.9864	-76.6092	-0.00107837	2.07803	2.0267	99.9992	99.9594	84.3095	108.137	28.7314	30.7603	36.5714	26.6661	31.5537	20.2299	15.6801	-8.18854	36.5714	26.6661	0	0
795	48.7013	288.86	22730.1	144.568		0.00407539	15.9115	38.7569	-79.0015	-0.00105763	0.367615		42.9025	239.081	22785.9	144.569	10.1463	3967.74	2648.03	0.11218	197.931	14.9142	3962.97	1310.31	0.23883	197.983		16.2668	40.7081	-79.8393	-0.00110284	2.06898	2.01731	99.9988	99.959	84.6083	108.347	29.1103	30.9803	36.802	26.7844	31.7666	20.3358	15.3833	-8.39178	36.802	26.7844	0	0
800	50.805	320.554	22605.9	144.563		0.00425725	15.814	40.3373	-81.987	-0.00108397	0.393527		45.0412	268.759	22663.8	144.564	10.1787	3967.71	2696.36	0.111102	197.941	14.9139	3962.97	1389.06	0.234708	197.993		16.1716	42.3177	-82.8465	-0.00112172	2.05913	2.00709	99.9985	99.959	84.8178	108.377	29.402	31.0491	36.9901	26.8418	31.9424	20.3916	15.1762	-8.41462	36.9901	26.8418	0	0
805	52.6422	355.323	22475.2	144.559		0.00443098	15.7373	41.816	-84.7449	-0.00110502	0.415774		46.9062	301.646	22535	144.559	10.1966	3967.69	2745.43	0.109923	197.951	14.8749	3963.01	1467.71	0.230032	198.004		16.0946	43.8082	-85.6182	-0.00113536	2.04852	1.99607	99.9984	99.9594	84.9389	108.232	29.6052	30.9697	37.134	26.8383	32.0792	20.397	15.0575	-8.2627	37.134	26.8383	0	0
810	54.2759	393.079	22338.4	144.553		0.00459591	15.669	43.1863	-87.2645	-0.00112069	0.435195		48.5648	337.663	22400	144.554	10.2004	3967.69	2794.94	0.108658	197.963	14.7998	3963.09	1545.77	0.224888	198.016		16.0234	45.1742	-88.1439	-0.00114401	2.03719	1.9843	99.9983	99.96	84.9764	107.925	29.7237	30.7522	37.235	26.7778	32.1781	20.3549	15.0225	-7.9487	37.235	26.7778	0	0
815	55.7451	433.711	22196.1	144.548		0.00475139	15.6021	44.4423	-89.5366	-0.00113097	0.452334		50.0586	376.706	22259.4	144.549	10.1912	3967.7	2844.62	0.107326	197.975	14.6926	3963.2	1622.77	0.219364	198.028		15.9514	46.4114	-90.4153	-0.00114788	2.02521	1.97186	99.9984	99.9609	84.9375	107.473	29.7645	30.4111	37.2963	26.6661	32.2419	20.2703	15.0636	-7.48987	37.2963	26.6661	0	0
820	57.0746	477.08	22048.9	144.542		0.0048968	15.5331	45.579	-91.5541	-0.00113589	0.467555		51.4138	418.641	22113.6	144.543	10.1705	3967.72	2894.23	0.105941	197.987	14.5582	3963.33	1698.3	0.21355	198.041		15.8752	47.5169	-92.4261	-0.00114713	2.01263	1.95883	99.9986	99.962	84.831	106.894	29.736	29.9636	37.3222	26.5106	32.2742	20.1492	15.1722	-6.90603	37.3222	26.5106	0	0
825	58.2807	523.02	21897.4	144.536		0.00503156	15.4605	46.5922	-93.3113	-0.00113559	0.481112		52.647	463.307	21963.3	144.536	10.1399	3967.75	2943.55	0.104518	198	14.4017	3963.49	1772.02	0.207532	198.055		15.7937	48.4886	-94.1717	-0.00114191	1.99954	1.94527	99.9988	99.9633	84.6659	106.211	29.6477	29.4279	37.3173	26.3189	32.2793	19.9984	15.3393	-6.21799	37.3173	26.3189	0	0
830	59.3744	571.336	21742	144.529		0.00515515	15.3838	47.4787	-94.8048	-0.00113022	0.493188		53.7694	510.512	21809	144.53	10.1009	3967.79	2992.4	0.103073	198.014	14.2282	3963.66	1843.64	0.201393	198.069		15.7067	49.3253	-95.6494	-0.00113238	1.98599	1.93128	99.9992	99.9648	84.4512	105.444	29.5086	28.8222	37.2864	26.099	32.2613	19.8242	15.5557	-5.4465	37.2864	26.099	0	0
835	60.3633	621.81	21583.5	144.523		0.00526707	15.3032	48.2359	-96.0325	-0.00112001	0.503923		54.7885	560.042	21651.3	144.524	10.0551	3967.83	3040.62	0.101617	198.028	14.0426	3963.85	1912.94	0.195208	198.083		15.6147	50.0265	-96.8584	-0.00111874	1.97206	1.91693	99.9995	99.9663	84.1955	104.612	29.3277	28.1638	37.2342	25.8582	32.2243	19.633	15.8129	-4.61135	37.2342	25.8582	0	0
840	61.2529	674.204	21422.4	144.516		0.00536689	15.2191	48.8623	-96.9942	-0.00110523	0.51343		55.7096	611.659	21490.9	144.517	10.0039	3967.88	3088.1	0.100162	198.042	13.8492	3964.04	1979.77	0.189046	198.098		15.5186	50.5924	-97.799	-0.0011012	1.95783	1.9023	100	99.9679	83.9067	103.734	29.1132	27.4688	37.1646	25.6033	32.172	19.4305	16.1029	-3.73094	37.1646	25.6033	0	0
845	62.0473	728.261	21259.4	144.509		0.00545422	15.1323	49.3572	-97.6912	-0.00108621	0.521795		56.5366	665.107	21328.3	144.51	9.94852	3967.94	3134.73	0.0987179	198.057	13.6518	3964.24	2044.02	0.182967	198.113		15.4192	51.0239	-98.4735	-0.00107999	1.94335	1.88747	100	99.9696	83.592	102.827	28.8723	26.7514	37.0817	25.3405	32.1079	19.2217	16.4187	-2.82185	37.0817	25.3405	0	0
850	62.7496	783.711	21095	144.502		0.0055287	15.0432	49.7206	-98.1263	-0.00106329	0.529092		57.2724	720.115	21164.3	144.503	9.8901	3968	3180.43	0.0972934	198.071	13.4537	3964.44	2105.63	0.177022	198.127		15.3173	51.3223	-98.8851	-0.0010554	1.92871	1.8725	100.001	99.9712	83.2577	101.905	28.6116	26.0242	36.9886	25.0748	32.0347	19.0109	16.7539	-1.89873	36.9886	25.0748	0	0
855	63.3621	840.272	20930	144.495		0.00559004	14.9525	49.9533	-98.3037	-0.00103684	0.53538		57.9189	776.4	20999.3	144.496	9.82962	3968.06	3225.15	0.0958957	198.086	13.2576	3964.63	2164.58	0.171252	198.143		15.2137	51.4896	-99.0386	-0.00102773	1.91396	1.85747	100.001	99.9729	82.9094	100.982	28.3367	25.2978	36.8882	24.8107	31.9551	18.8018	17.103	-0.974177	36.8882	24.8107	0	0
860	63.8867	897.657	20764.8	144.488		0.00563801	14.8608	50.0569	-98.2289	-0.00100727	0.540708		58.4779	833.672	20834.1	144.489	9.7679	3968.12	3268.85	0.0945306	198.101	13.0657	3964.82	2220.88	0.165693	198.158		15.1092	51.5283	-98.9399	-0.00099729	1.89916	1.84244	100.002	99.9745	82.5519	100.067	28.0524	24.581	36.783	24.5516	31.8712	18.5972	17.4612	-0.0588337	36.783	24.5516	0	0
865	64.3245	955.573	20600.1	144.482		0.0056724	14.7684	50.0335	-97.9084	-0.000974975	0.545114		58.9503	891.637	20669.2	144.482	9.70564	3968.18	3311.5	0.0932029	198.116	12.8796	3965.01	2274.59	0.16037	198.173		15.0044	51.4413	-98.5959	-0.000964441	1.88439	1.82747	100.002	99.976	82.1891	99.1703	27.7627	23.8811	36.6749	24.3004	31.7847	18.3993	17.8245	0.838571	36.6749	24.3004	0	0
870	64.6764	1013.73	20436.5	144.475		0.00569309	14.6759	49.8858	-97.3498	-0.000940386	0.54863		59.3369	949.998	20505.2	144.475	9.64344	3968.25	3353.09	0.0919161	198.13	12.7006	3965.19	2325.77	0.1553	198.187		14.8996	51.232	-98.0143	-0.000929535	1.86968	1.81262	100.003	99.9775	81.8247	98.2979	27.4709	23.2036	36.5656	24.0591	31.6971	18.21	18.1895	1.71107	36.5656	24.0591	0	0
875	64.943	1071.83	20274.5	144.468		0.0057	14.5835	49.6173	-96.5615	-0.000903913	0.551277		59.6381	1008.46	20342.7	144.469	9.58176	3968.31	3393.63	0.0906728	198.145	12.5297	3965.36	2374.5	0.150496	198.202		14.7955	50.904	-97.204	-0.000892938	1.85511	1.79794	100.003	99.9789	81.4613	97.4557	27.1798	22.5527	36.4564	23.8293	31.6095	18.0303	18.5532	2.55327	36.4564	23.8293	0	0
880	65.1245	1129.6	20114.8	144.461		0.00569309	14.4914	49.2316	-95.5528	-0.000865969	0.553071		59.8539	1066.73	20182.2	144.462	9.52099	3968.37	3433.11	0.0894747	198.159	12.3673	3965.52	2420.89	0.145963	198.217		14.6922	50.4614	-96.174	-0.000855016	1.84071	1.78348	100.004	99.9803	81.1014	96.6475	26.8915	21.9313	36.3482	23.612	31.5227	17.8611	18.9134	3.36122	36.3482	23.612	0	0
885	65.2206	1186.74	19957.7	144.455		0.0056724	14.3999	48.7329	-94.3334	-0.000826954	0.554018		59.9842	1124.52	20024.2	144.455	9.46144	3968.43	3471.56	0.0883228	198.173	12.2139	3965.67	2465.05	0.141703	198.231		14.59	49.9087	-94.9345	-0.000816132	1.82655	1.76929	100.004	99.9815	80.7469	95.8762	26.6078	21.3416	36.2419	23.4076	31.4375	17.7027	19.2681	4.13219	36.2419	23.4076	0	0
890	65.2309	1242.99	19803.8	144.449		0.00563801	14.3091	48.1257	-92.9137	-0.000787252	0.55412		60.0284	1181.56	19869.3	144.449	9.40335	3968.49	3508.98	0.0872172	198.187	12.0695	3965.82	2507.08	0.137713	198.245		14.489	49.2504	-93.4956	-0.000776639	1.81265	1.7554	100.005	99.9828	80.3993	95.1434	26.3301	20.7843	36.1381	23.2166	31.3543	17.5552	19.6159	4.86449	36.1381	23.2166	0	0
895	65.1545	1298.08	19653.5	144.442		0.00559004	14.219	47.4149	-91.3042	-0.000747227	0.553367		59.9855	1237.57	19718	144.443	9.3469	3968.54	3545.41	0.0861578	198.201	11.9342	3965.95	2547.11	0.133986	198.258		14.3893	48.4913	-91.8681	-0.000736874	1.79908	1.74187	100.005	99.9839	80.0599	94.4501	26.0592	20.26	36.037	23.0387	31.2734	17.4185	19.9556	5.55732	36.037	23.0387	0	0
900	64.9902	1351.76	19507.4	144.436		0.0055287	14.1296	46.6053	-89.5161	-0.000707218	0.551744		59.8545	1292.29	19570.6	144.437	9.29223	3968.6	3580.87	0.085144	198.214	11.8076	3966.08	2585.25	0.130515	198.271		14.2909	47.6365	-90.0629	-0.000697159	1.78587	1.72872	100.006	99.9849	79.7294	93.7963	25.7959	19.7684	35.939	22.8737	31.195	17.2924	20.2862	6.2106	35.939	22.8737	0	0
905	64.7364	1403.79	19365.8	144.431		0.00545422	14.041	45.7022	-87.5602	-0.00066754	0.549226		59.6336	1345.47	19427.6	144.431	9.23944	3968.65	3615.38	0.0841745	198.227	11.6896	3966.2	2621.62	0.127287	198.284		14.1938	46.6909	-88.0911	-0.000657788	1.77305	1.716	100.006	99.9859	79.4086	93.1816	25.5407	19.3086	35.8442	22.7211	31.1192	17.1763	20.607	6.82482	35.8442	22.7211	0	0
910	64.3909	1453.93	19229.2	144.425		0.00536689	13.9529	44.7108	-85.448	-0.000628475	0.54578		59.3208	1396.88	19289.5	144.426	9.18859	3968.7	3648.98	0.0832483	198.239	11.5798	3966.31	2656.34	0.124292	198.296		14.0978	45.6599	-85.9639	-0.000619035	1.76067	1.70372	100.007	99.9868	79.098	92.605	25.2937	18.8798	35.7526	22.5802	31.046	17.0697	20.9177	7.40092	35.7526	22.5802	0	0
915	63.9513	1501.96	19097.8	144.42		0.00526707	13.8653	43.6366	-83.1905	-0.000590276	0.541361		58.9137	1446.28	19156.5	144.42	9.13971	3968.75	3681.69	0.0823637	198.251	11.4778	3966.41	2689.5	0.121515	198.308		14.0028	44.5486	-83.6923	-0.000581142	1.74875	1.69193	100.007	99.9877	78.798	92.0652	25.0552	18.4804	35.6641	22.4505	30.9754	16.9721	21.2178	7.94019	35.6641	22.4505	0	0
920	63.4145	1547.68	18972	144.415		0.00515515	13.7779	42.4849	-80.7989	-0.000553163	0.535914		58.4091	1493.48	19029.1	144.415	9.09284	3968.8	3713.55	0.0815191	198.263	11.3832	3966.51	2721.22	0.118945	198.319		13.9086	43.3624	-81.2874	-0.000544324	1.73732	1.68064	100.008	99.9885	78.5086	91.5607	24.8251	18.1091	35.5787	22.3312	30.9071	16.8827	21.5072	8.44416	35.5787	22.3312	0	0
925	62.7765	1590.9	18852.2	144.41		0.00503156	13.6905	41.2611	-78.2841	-0.000517324	0.52937		57.8034	1538.26	18907.5	144.41	9.04796	3968.84	3744.59	0.0807128	198.274	11.2955	3966.59	2751.6	0.116567	198.33		13.8148	42.1063	-78.7602	-0.000508763	1.72641	1.66989	100.008	99.9892	78.23	91.0898	24.6033	17.7642	35.4962	22.2215	30.8411	16.8009	21.7858	8.91453	35.4962	22.2215	0	0
930	62.033	1631.44	18738.6	144.406		0.0048968	13.6029	39.9706	-75.6569	-0.000482912	0.521646		57.0923	1580.45	18792	144.406	9.00508	3968.88	3774.84	0.079943	198.284	11.2144	3966.67	2780.73	0.114367	198.34		13.7212	40.7858	-76.1214	-0.000474611	1.71605	1.65969	100.008	99.9899	77.9622	90.6508	24.3896	17.4441	35.4164	22.1206	30.7772	16.7261	22.0536	9.35311	35.4164	22.1206	0	0
935	61.1786	1669.14	18631.5	144.401		0.00475139	13.5145	38.6188	-72.928	-0.000450048	0.512641		56.2704	1619.86	18683	144.402	8.96417	3968.92	3804.33	0.0792078	198.294	11.1394	3966.75	2808.69	0.112333	198.35		13.6273	39.4058	-73.3814	-0.000441988	1.70625	1.65007	100.009	99.9905	77.705	90.2417	24.1838	17.1469	35.3392	22.0278	30.7152	16.6576	22.3108	9.76176	35.3392	22.0278	0	0
940	60.2067	1703.83	18531.1	144.398		0.00459591	13.425	37.2107	-70.1075	-0.00041882	0.502236		55.3315	1656.35	18580.6	144.398	8.9252	3968.96	3833.08	0.0785055	198.303	11.0701	3966.82	2835.57	0.110452	198.359		13.5326	37.9716	-70.5505	-0.000410982	1.69705	1.64104	100.009	99.9911	77.4583	89.8607	23.9855	16.8712	35.2643	21.9423	30.6549	16.5947	22.5575	10.1423	35.2643	21.9423	0	0
945	59.1099	1735.38	18437.6	144.394		0.00443098	13.3337	35.7517	-67.2056	-0.000389287	0.490286		54.2682	1689.76	18485.1	144.394	8.88816	3969	3861.13	0.0778343	198.312	11.0062	3966.88	2861.45	0.108711	198.367		13.4366	36.488	-67.6387	-0.000381654	1.68845	1.63261	100.009	99.9916	77.2219	89.5059	23.7946	16.6151	35.1915	21.8635	30.5961	16.5369	22.7938	10.4967	35.1915	21.8635	0	0
950	57.8788	1763.67	18351.2	144.391		0.00425725	13.24	34.2467	-64.232	-0.000361476	0.476621		53.0715	1719.96	18396.6	144.391	8.853	3969.04	3888.5	0.0771925	198.32	10.9472	3966.94	2886.4	0.107099	198.375		13.3384	34.96	-64.6556	-0.000354031	1.68047	1.62481	100.01	99.9921	76.9955	89.1756	23.6106	16.3772	35.1207	21.7906	30.5387	16.4836	23.0202	10.8267	35.1207	21.7906	0	0
955	56.5022	1788.57	18272.1	144.388		0.00407539	13.1429	32.7006	-61.1961	-0.000335386	0.461037		51.7305	1746.84	18315.3	144.388	8.8197	3969.07	3915.22	0.0765784	198.327	10.8929	3967	2910.48	0.105605	198.382		13.2372	33.3924	-61.6107	-0.000328117	1.67313	1.61764	100.01	99.9926	76.7787	88.8678	23.4332	16.156	35.0517	21.7231	30.4824	16.4342	23.2369	11.1341	35.0517	21.7231	0	0
960	54.9666	1810	18200.4	144.385		0.00388614	13.0412	31.1184	-58.107	-0.00031099	0.443293		50.2321	1770.27	18241.4	144.385	8.78823	3969.1	3941.31	0.0759905	198.334	10.8429	3967.05	2933.74	0.104219	198.389		13.1318	31.7899	-58.513	-0.000303887	1.66644	1.61112	100.01	99.993	76.5713	88.5809	23.2621	15.95	34.9842	21.6604	30.4272	16.3885	23.4443	11.4207	34.9842	21.6604	0	0
965	53.2552	1827.85	18136.1	144.383		0.00369023	12.9336	29.5048	-54.9737	-0.00028824	0.423103		48.56	1790.18	18175	144.383	8.75857	3969.13	3966.8	0.0754272	198.34	10.7969	3967.09	2956.26	0.102931	198.395		13.0206	30.1571	-55.3714	-0.000281295	1.66041	1.60525	100.01	99.9934	76.3726	88.3132	23.0969	15.7579	34.9183	21.6019	30.373	16.3459	23.6429	11.6881	34.9183	21.6019	0	0
970	51.3469	1842.06	18079.5	144.381		0.00348844	12.8178	27.8643	-51.8047	-0.000267063	0.400129		46.694	1806.47	18116.1	144.381	8.73071	3969.16	3991.71	0.0748871	198.345	10.7549	3967.13	2978.07	0.101734	198.4		12.9017	28.4985	-52.1945	-0.000260274	1.65504	1.60005	100.011	99.9937	76.1822	88.063	22.9372	15.5785	34.8538	21.5474	30.3198	16.3062	23.8332	11.9379	34.8538	21.5474	0	0
975	49.2149	1852.54	18030.6	144.379		0.00328156	12.6913	26.2015	-48.6084	-0.000247368	0.373979		44.6081	1819.07	18064.9	144.379	8.70465	3969.18	4016.06	0.0743688	198.35	10.7165	3967.17	2999.22	0.100617	198.404		12.7723	26.8186	-48.9905	-0.000240738	1.65035	1.59551	100.011	99.994	75.9994	87.8286	22.7829	15.4105	34.7908	21.4965	30.2675	16.2691	24.0159	12.172	34.7908	21.4965	0	0
980	46.8246	1859.27	17989.3	144.378		0.00307041	12.5501	24.5209	-45.393	-0.000229051	0.3442		42.2693	1827.93	18021.4	144.378	8.68044	3969.21	4039.88	0.073871	198.354	10.6817	3967.21	3019.76	0.0995757	198.408		12.6285	25.1216	-45.7676	-0.000222589	1.64633	1.59164	100.011	99.9943	75.8233	87.6082	22.6334	15.253	34.7293	21.449	30.2164	16.2346	24.1918	12.392	34.7293	21.449	0	0
985	44.1299	1862.17	17955.9	144.377		0.00285583	12.3888	22.8268	-42.1664	-0.000211993	0.310296		39.6333	1832.99	17985.6	144.377	8.65815	3969.23	4063.17	0.0733926	198.357	10.6505	3967.24	3039.71	0.0986016	198.412		12.4648	23.4119	-42.5337	-0.000205719	1.643	1.58844	100.011	99.9946	75.6527	87.3999	22.4885	15.1049	34.6697	21.4049	30.1668	16.2028	24.3624	12.6	34.6697	21.4049	0	0
990	41.068	1861.24	17930.2	144.376		0.00263867	12.199	21.1237	-38.9363	-0.000196069	0.271763		36.6403	1834.22	17957.7	144.376	8.63795	3969.25	4085.95	0.0729325	198.36	10.623	3967.27	3059.12	0.0976891	198.414		12.2732	21.6938	-39.2966	-0.000190023	1.64037	1.58593	100.011	99.9948	75.4855	87.2011	22.348	14.9654	34.6126	21.3646	30.1195	16.1742	24.5293	12.7983	34.6126	21.3646	0	0
995	37.5506	1856.44	17912.2	144.376		0.00241977	11.968	19.4158	-35.7106	-0.000181154	0.2282		33.2066	1831.6	17937.5	144.376	8.62015	3969.27	4108.23	0.0724897	198.362	10.5997	3967.29	3078.01	0.0968325	198.416		12.0407	19.9715	-36.0642	-0.000175412	1.63842	1.5841	100.011	99.995	75.3188	87.0084	22.2114	14.8337	34.5593	21.3289	30.076	16.1498	24.6957	12.9904	34.5593	21.3289	0	0
1000	33.449	1847.77	17902.1	144.376		0.0022	11.6754	17.7074	-32.4968	-0.000167135	0.179574		29.2111	1825.1	17925.1	144.376	8.60546	3969.28	4130.03	0.0720631	198.363	10.5816	3967.31	3096.39	0.0960271	198.417		11.7474	18.2492	-32.844	-0.00016187	1.63719	1.58296	100.012	99.9952	75.1465	86.8159	22.0786	14.7089	34.5123	21.2998	30.0392	16.1321	24.8674	13.1819	34.5123	21.2998	0	0
1005	28.5698	1835.23	17899.7	144.376		0.00198023	11.2875	16.0028	-29.3026	-0.000153959	0.12684		24.4723	1814.72	17920.4	144.376	8.5955	3969.29	4151.34	0.071652	198.363	10.5715	3967.32	3114.29	0.0952681	198.417		11.3595	16.5312	-29.6443	-0.000149628	1.63668	1.58254	100.012	99.9952	74.9558	86.6118	21.9493	14.5904	34.4778	21.2825	30.0159	16.1267	25.0571	13.3842	34.4778	21.2825	0	0
1010	22.6137	1818.82	17905	144.377		0.00176133	10.7478	14.3063	-26.136	-0.000141811	0.0733014		18.7115	1800.47	17923.5	144.377	8.5949	3969.29	4172.12	0.0712558	198.363	10.5772	3967.31	3131.68	0.0945518	198.417		10.821	14.8216	-26.474	-0.000140116	1.63698	1.58289	100.012	99.9952	74.7103	86.3635	21.8232	14.4775	34.4732	21.2916	30.0257	16.1505	25.3	13.6281	34.4732	21.2916	0	0
1015	15.1281	1798.58	17918.1	144.378		0.00154417	9.9684	12.6223	-23.0059	-0.000132512	0.0270602		11.508	1782.37	17934.4	144.378	8.62373	3969.27	4192.27	0.0708739	198.362	10.6325	3967.26	3148.49	0.0938749	198.416		10.0424	13.1247	-23.3493	-0.000145562	1.63843	1.58429	100.011	99.9947	74.2535	85.9312	21.7001	14.3698	34.5731	21.3908	30.1525	16.2752	25.746	14.0421	34.5731	21.3908	0	0
1020	5.67362	1774.54	17939.7	144.381		0.00132959	8.84912	10.9551	-19.9404	-0.000189481	0.00216721		2.46832	1760.45	17953.9	144.381	9.00764	3968.88	4210.94	0.070507	198.354	11.2887	3966.6	3163.99	0.0932356	198.409		8.84018	11.445	-20.5035	-0.0011627	1.64645	1.59137	100.008	99.9893	70.8679	82.7465	21.5799	14.2665	35.9861	22.6099	31.7617	17.6793	28.8125	16.6868	35.9861	22.6099	0	0
1025	2.42867	1746.75	17996.2	144.412		0.00111844	7.39649	9.30929	-17.2492	-0.000210704	0.000239144		0.0563525	1734.74	18010.4	144.413	16.2009	3961.69	4189.34	0.0702057	198.235	27.6905	3950.2	3137.56	0.0926995	198.281		3.68209	9.7888	-29.3924	-0.00111734	1.76452	1.71891	99.9483	99.8526	20.3835	26.8	21.4708	14.1667	61.1181	50.3196	59.8994	48.7179	79.2945	72.3058	42.9416	28.3334	36.3528	43.9724
1030	1.86026	1715.2	18079.7	144.423		0.000911564	6.0296	7.69007	-14.3845	-0.000202115	0.000119576		0.0292093	1705.25	18092.1	144.423	17.4948	3960.39	4143.7	0.0700882	198.209	31.3443	3946.54	3081.92	0.0924493	198.249		2.18304	8.18272	-27.0085	6.98917e-05	1.79105	1.75085	99.9375	99.8221	12.0722	16.0242	21.4229	14.1188	65.2574	55.7352	64.5344	54.7761	87.669	83.2327	42.8458	28.2377	44.8232	54.995
1035	1.34726	1679.9	18180.4	144.435		0.000709772	4.6957	6.10207	-11.5719	-0.000189882	5.16839e-05		0.0146301	1671.95	18190.9	144.435	18.4027	3959.49	4090.26	0.0701529	198.187	33.9818	3943.91	3016	0.0925014	198.223		1.18445	6.62651	-23.2277	0.00104448	1.81307	1.77682	99.93	99.8001	6.54797	8.73247	21.4292	14.1167	68.0537	59.4562	67.6603	58.9322	93.2489	90.679	42.8585	28.2334	50.3904	62.4455
1040	0.892912	1640.83	18298	144.447		0.000513862	3.40031	4.55001	-8.81415	-0.000173967	1.77379e-05		0.0067755	1634.84	18306.5	144.447	19.0046	3958.88	4031.93	0.0703831	198.168	35.7339	3942.15	2943.46	0.0928449	198.202		0.574503	5.11948	-18.4099	0.00173159	1.83189	1.79813	99.925	99.7855	3.17668	4.24528	21.4845	14.1583	69.8154	61.8037	69.6231	61.5475	96.6618	95.2908	42.9689	28.3167	53.6928	66.9741
1045	0.504354	1598.02	18432.4	144.459		0.000324606	2.14869	3.03865	-6.1148	-0.000154421	4.01715e-06		0.00269437	1593.93	18438.6	144.459	19.3939	3958.49	3970.86	0.0707593	198.151	36.8373	3941.05	2867.11	0.0934595	198.183		0.234336	3.66014	-12.9401	0.00215091	1.84894	1.81651	99.9217	99.7764	1.29687	1.73428	21.5821	14.2402	70.8665	63.1838	70.7863	63.0774	98.5687	97.8872	43.1642	28.4804	55.4045	69.4068
1050	0.191971	1551.49	18583	144.472		0.000142752	0.94585	1.57284	-3.47835	-0.000131359	3.26e-07		0.000734451	1549.24	18586.6	144.472	19.6519	3958.24	3908.5	0.0712612	198.135	37.5257	3940.36	2788.87	0.0943209	198.166		0.0646107	2.24712	-7.14428	0.00236388	1.86539	1.83354	99.9196	99.7706	0.358677	0.479594	21.7154	14.3581	71.4766	63.9543	71.4523	63.9228	99.5223	99.1925	43.4309	28.7161	56.0914	70.4764
1055	0	1501.54	18749	144.484		0	0	0.400067	-1.35564	-5.3414e-05	0		0	1500.81	18750.1	144.484	19.8341	3958.05	3845.74	0.0718698	198.118	37.9708	3939.92	2709.92	0.0954046	198.15		0	1.0105	-1.96391	-1.5238e-05	1.88206	1.85032	99.918	99.7669	0	0	21.8782	14.5078	71.8255	64.366	71.8226	64.3631	99.8948	99.7165	43.7563	29.0155	56.1385	70.701
1060	0	1451.39	18918.6	144.491		0	0	0.402595	-1.35823	-5.648e-05	0		0	1450.65	18919.7	144.491	19.9675	3957.92	3783.22	0.0725684	198.101	38.251	3939.64	2631.12	0.0966878	198.133		0	1.05078	-2.00519	-8.99278e-05	1.89858	1.86663	99.9169	99.7646	0	0	22.0656	14.686	72.0117	64.5422	72.0087	64.5392	99.8922	99.7123	44.1311	29.372	55.7611	70.3404
1065	0	1400.87	19088.6	144.498		0	0	0.405883	-1.36149	-5.69855e-05	0		0	1400.1	19089.7	144.498	20.1082	3957.78	3721.15	0.0733428	198.085	38.5513	3939.34	2552.75	0.0981507	198.117		0	1.09071	-2.04509	-8.62232e-05	1.91524	1.88309	99.9158	99.7621	0	0	22.2735	14.8897	72.2185	64.7428	72.2154	64.7398	99.8898	99.7063	44.5471	29.7793	55.3427	69.9269
1070	0	1349.91	19259	144.506		0	0	0.409593	-1.36517	-5.74431e-05	0		0	1349.12	19260.1	144.506	20.2553	3957.63	3659.56	0.0741819	198.068	38.8707	3939.02	2474.87	0.0997773	198.1		0	1.12593	-2.08026	-8.3464e-05	1.93201	1.89968	99.9145	99.7594	0	0	22.4983	15.1161	72.442	64.9662	72.439	64.9632	99.8876	99.7003	44.9965	30.2321	54.891	69.4681
1075	0	1298.46	19429.9	144.513		0	0	0.413642	-1.36919	-5.78618e-05	0		0	1297.66	19431	144.513	20.4078	3957.48	3598.49	0.0750767	198.051	39.2079	3938.68	2397.53	0.101555	198.084		0	1.15753	-2.11181	-8.14202e-05	1.9489	1.91642	99.9133	99.7566	0	0	22.7366	15.363	72.6793	65.2101	72.6762	65.2071	99.8854	99.6944	45.4731	30.7259	54.4122	68.9685
1080	0	1246.48	19601.3	144.52		0	0	0.417964	-1.37349	-5.82479e-05	0		0	1245.67	19602.4	144.52	20.5648	3957.32	3537.98	0.0760204	198.034	39.5619	3938.33	2320.76	0.103476	198.067		0	1.18634	-2.14058	-7.99155e-05	1.96588	1.93328	99.912	99.7536	0	0	22.9859	15.6285	72.9275	65.4727	72.9244	65.4697	99.8833	99.6885	45.9717	31.2569	53.9116	68.4316
1085	0	1193.96	19773.3	144.527		0	0	0.422506	-1.37801	-5.86056e-05	0		0	1193.13	19774.4	144.527	20.7258	3957.16	3478.03	0.0770076	198.017	39.9318	3937.96	2244.62	0.105531	198.05		0	1.21299	-2.16718	-7.88135e-05	1.98297	1.95029	99.9106	99.7506	0	0	23.2438	15.911	73.1845	65.7523	73.1814	65.7493	99.8813	99.6826	46.4877	31.822	53.3936	67.8606
1090	0	1140.85	19945.8	144.535		0	0	0.427219	-1.3827	-5.89372e-05	0		0	1140.01	19946.9	144.535	20.8902	3957	3418.66	0.078034	198	40.3168	3937.57	2169.13	0.107717	198.033		0	1.23793	-2.19208	-7.80073e-05	2.00015	1.96742	99.9092	99.7474	0	0	23.5085	16.2093	73.4482	66.0476	73.4451	66.0445	99.8794	99.6767	47.017	32.4185	52.8624	67.2582
1095	0	1087.15	20118.9	144.542		0	0	0.43206	-1.38752	-5.92433e-05	0		0	1086.29	20120.1	144.542	21.0572	3956.83	3359.9	0.0790964	197.983	40.7163	3937.17	2094.33	0.11003	198.015		0	1.2615	-2.2156	-7.74116e-05	2.01741	1.98468	99.9079	99.744	0	0	23.778	16.5219	73.7167	66.3574	73.7136	66.3542	99.8776	99.6708	47.5559	33.0439	52.3217	66.627
1100	0	1032.83	20292.7	144.549		0	0	0.436991	-1.39243	-5.95227e-05	0		0	1031.96	20293.8	144.55	21.2264	3956.66	3301.74	0.0801922	197.965	41.1297	3936.76	2020.25	0.112468	197.998		0	1.28393	-2.23798	-7.69563e-05	2.03474	2.00207	99.9064	99.7406	0	0	24.0503	16.8478	73.9882	66.6803	73.9851	66.6772	99.8758	99.665	48.1006	33.6956	51.7752	65.9693
1105	0	977.897	20467	144.557		0	0	0.441971	-1.39739	-5.97724e-05	0		0	977.017	20468.2	144.557	21.3972	3956.49	3244.2	0.0813195	197.948	41.5563	3936.33	1946.91	0.11503	197.98		0	1.30537	-2.25937	-7.65816e-05	2.05215	2.01958	99.905	99.737	0	0	24.3237	17.1857	74.2608	67.0152	74.2576	67.0121	99.8742	99.6591	48.6473	34.3714	51.2269	65.2877
1110	0	922.339	20642	144.564		0	0	0.446958	-1.40236	-5.99876e-05	0		0	921.446	20643.2	144.564	21.5688	3956.32	3187.26	0.0824766	197.93	41.9952	3935.89	1874.36	0.117717	197.963		0	1.3259	-2.27985	-7.62331e-05	2.06962	2.0372	99.9036	99.7334	0	0	24.5959	17.5342	74.5322	67.3608	74.5291	67.3576	99.8727	99.6533	49.1918	35.0683	50.6809	64.585
1115	0	866.159	20817.6	144.572		0	0	0.451905	-1.40729	-6.01604e-05	0		0	865.255	20818.8	144.572	21.7404	3956.15	3130.94	0.0836626	197.913	42.4454	3935.44	1802.59	0.120529	197.945		0	1.34554	-2.29944	-7.58582e-05	2.08715	2.05494	99.9022	99.7296	0	0	24.8646	17.8916	74.8002	67.7154	74.7971	67.7122	99.8713	99.6476	49.7291	35.7832	50.1422	63.8644
1120	0	809.366	20993.8	144.579		0	0	0.456759	-1.41213	-6.02796e-05	0		0	808.451	20995	144.58	21.911	3955.98	3075.21	0.0848767	197.895	42.9055	3934.98	1731.64	0.123468	197.927		0	1.36423	-2.31809	-7.54012e-05	2.1047	2.07277	99.9007	99.7258	0	0	25.1268	18.256	75.0619	68.0771	75.0587	68.0739	99.8702	99.6422	50.2535	36.512	49.6167	63.1301
1125	0	751.976	21170.7	144.587		0	0	0.461452	-1.41681	-6.03293e-05	0		0	751.05	21171.8	144.587	22.0793	3955.81	3020.05	0.0861184	197.878	43.3737	3934.52	1661.52	0.126538	197.909		0	1.38188	-2.33569	-7.47975e-05	2.12228	2.0907	99.8993	99.7219	0	0	25.3789	18.6248	75.3135	68.4433	75.3104	68.4401	99.8693	99.637	50.7577	37.2496	49.1116	62.3874
1130	0	694.014	21348	144.595		0	0	0.465897	-1.42125	-6.02864e-05	0		0	693.077	21349.2	144.595	22.2437	3955.64	2965.45	0.0873875	197.86	43.8474	3934.04	1592.23	0.12974	197.891		0	1.39828	-2.35206	-7.3967e-05	2.13985	2.1087	99.898	99.7179	0	0	25.6162	18.9946	75.5507	68.8107	75.5475	68.8075	99.8688	99.6324	51.2325	37.9891	48.6364	61.6433
1135	0	635.517	21526	144.602		0	0	0.469983	-1.42533	-6.01172e-05	0		0	634.571	21527.2	144.602	22.402	3955.49	2911.35	0.0886842	197.843	44.3227	3933.57	1523.76	0.133079	197.873		0	1.41315	-2.36689	-7.28022e-05	2.15738	2.12674	99.8966	99.714	0	0	25.8327	19.3605	75.7671	69.1747	75.764	69.1715	99.8689	99.6286	51.6653	38.7209	48.2036	60.9077
1140	0	576.539	21704.4	144.61		0	0	0.473555	-1.4289	-5.97719e-05	0		0	575.585	21705.6	144.61	22.551	3955.34	2857.7	0.0900087	197.825	44.7943	3933.09	1456.11	0.13656	197.855		0	1.42606	-2.37977	-7.11505e-05	2.17482	2.1448	99.8954	99.71	0	0	26.0197	19.7158	75.9545	69.5288	75.9514	69.5255	99.8696	99.6259	52.0394	39.4317	47.8303	60.1942
1145	0	517.158	21883.2	144.617		0	0	0.476395	-1.43176	-5.91742e-05	0		0	516.198	21884.4	144.617	22.6865	3955.2	2804.43	0.091362	197.808	45.2543	3932.63	1389.23	0.140187	197.837		0	1.43638	-2.39008	-6.87849e-05	2.19212	2.16281	99.8943	99.7062	0	0	26.1654	20.051	76.1011	69.8636	76.098	69.8604	99.8715	99.6251	52.3307	40.1021	47.5407	59.523
1150	0	457.484	22062.2	144.624		0	0	0.478189	-1.43357	-5.82038e-05	0		0	456.519	22063.5	144.624	22.8021	3955.09	2751.42	0.0927451	197.791	45.6905	3932.2	1323.07	0.143967	197.819		0	1.44319	-2.39689	-6.53504e-05	2.20917	2.18072	99.8933	99.7026	0	0	26.2523	20.3517	76.1897	70.1653	76.1867	70.1621	99.8748	99.6272	52.5047	40.7035	47.3701	58.9237
1155	0	397.674	22241.5	144.632		0	0	0.478459	-1.43389	-5.66637e-05	0		0	396.708	22242.7	144.632	22.8883	3955	2698.51	0.0941598	197.774	46.0843	3931.8	1257.51	0.147908	197.802		0	1.44506	-2.39879	-6.0266e-05	2.22584	2.19839	99.8926	99.6993	0	0	26.2544	20.5959	76.1947	70.4128	76.1917	70.4096	99.8805	99.6338	52.5088	41.1918	47.3717	58.442
1160	0	337.963	22420.6	144.638		0	0	0.476458	-1.43196	-5.42165e-05	0		0	337.001	22421.8	144.639	22.9302	3954.96	2645.47	0.0956087	197.758	46.4062	3931.48	1192.4	0.152017	197.784		0	1.43976	-2.39356	-5.2534e-05	2.24191	2.21565	99.8922	99.6966	0	0	26.1303	20.7485	76.0753	70.5723	76.0725	70.5693	99.89	99.6477	52.2606	41.497	47.6293	58.1507
1165	0	278.705	22599.3	144.645		0	0	0.470951	-1.42658	-5.0255e-05	0		0	277.753	22600.5	144.645	22.9032	3954.99	2591.93	0.0970955	197.743	46.6067	3931.28	1127.45	0.156306	197.768		0	1.42357	-2.3775	-4.03494e-05	2.25701	2.23219	99.8925	99.6949	0	0	25.8121	20.7512	75.765	70.5883	75.7624	70.5854	99.9057	99.6741	51.6243	41.5024	48.2814	58.1717
1170	0	220.458	22777	144.651		0	0	0.459799	-1.41565	-4.36303e-05	0		0	219.529	22778.2	144.651	22.7651	3955.12	2537.34	0.0986261	197.729	46.6002	3931.29	1062.21	0.160791	197.753		0	1.39005	-2.34422	-2.02778e-05	2.27053	2.24749	99.8936	99.695	0	0	25.1819	20.502	75.1481	70.3633	75.1458	70.3607	99.9323	99.7226	50.3638	41.004	49.5685	58.7186
1175	0	164.149	22952.9	144.656		0	0	0.439091	-1.39533	-3.20841e-05	0		0	163.261	22954	144.656	22.4396	3955.45	2480.76	0.100209	197.719	46.231	3931.66	995.892	0.16549	197.739		0	1.32738	-2.28198	1.44543e-05	2.28135	2.26059	99.8963	99.6981	0	0	24.0239	19.8129	74.0133	69.7188	74.0117	69.7167	99.9789	99.8118	48.0477	39.6258	51.9312	60.186
1180	0	111.383	23125.2	144.659		0	0	0.401432	-1.35837	-1.13068e-05	0		0	110.572	23126.3	144.659	21.7848	3956.1	2420.59	0.101859	197.713	45.2082	3932.68	927.096	0.170435	197.73		0	1.21317	-2.1685	7.67131e-05	2.28737	2.2697	99.9018	99.7066	0	0	21.9302	18.3252	71.9614	68.3135	71.9609	68.3124	100.062	99.9764	43.8604	36.6505	56.2019	63.3259
1185	0	65.0361	23291.2	144.658		0	0	0.33374	-1.29185	2.42846e-05	0		0	64.3615	23292.3	144.658	20.5565	3957.33	2353.92	0.1036	197.715	43.0252	3934.86	853.266	0.175674	197.728		0	1.00776	-1.96421	0.000182249	2.2849	2.27155	99.912	99.7248	0	0	18.182	15.3977	68.2832	65.5277	68.2847	65.5283	100.203	100.26	36.364	30.7954	63.8385	69.4647
1190	0	29.7757	23446.3	144.652		0	0	0.223514	-1.18288	6.38575e-05	0		0	29.3242	23447.3	144.652	18.5398	3959.35	2276.13	0.105475	197.73	39.196	3938.69	770.255	0.181286	197.738		0	0.673614	-1.63093	0.000292602	2.2702	2.26247	99.9288	99.7567	0	0	12.1107	10.3968	62.2856	60.684	62.2892	60.6866	100.35	100.574	24.2215	20.7935	76.1282	79.7809
1195	0	9.82012	23586.2	144.644		0	0	0.0998347	-1.05872	4.99868e-05	0		0	9.61855	23587	144.644	16.3033	3961.59	2183.28	0.107546	197.75	34.757	3943.13	674.515	0.187398	197.752		0	0.300122	-1.25693	0.000231819	2.25038	2.2475	99.9475	99.7937	0	0	5.36621	4.67087	55.508	54.9086	55.5108	54.9108	100.284	100.475	10.7324	9.34175	89.5512	91.1337
1200	0.200089	4.79371	23706	144.636		0.000142752	0.941389	1.40513	-3.80552	-9.45172e-06	3.63067e-07		0.00107903	3.11473	23709.5	144.637	15.1126	3962.78	2078.85	0.109881	197.756	32.2019	3945.69	569.14	0.194149	197.758		0.0837724	1.21012	-6.04081	-0.0025117	2.24354	2.24184	99.9574	99.815	0.454072	0.663053	1.98866	1.75536	51.7843	51.4414	51.7569	51.4016	99.5914	99.372	3.97733	3.51071	95.614	95.8613
1205	0.531335	7.14617	23805.3	144.633		0.000324606	2.1429	3.16746	-7.44653	-9.51123e-05	4.60004e-06		0.00417355	3.32074	23811.9	144.634	14.9742	3962.91	1972.52	0.112506	197.75	31.6433	3946.25	462.933	0.201629	197.753		0.317102	2.78445	-12.5463	-0.00228414	2.25	2.24658	99.9585	99.8196	1.72625	2.51649	2.16263	1.93625	51.2737	50.6081	51.1694	50.4572	98.2221	97.3437	4.32526	3.87249	93.8969	93.4713
1210	0.93614	11.5601	23888.6	144.632		0.000513862	3.39342	5.02068	-11.2842	-0.000159131	2.00578e-05		0.0102697	5.44227	23898.2	144.632	15.0369	3962.85	1870.23	0.115406	197.742	31.3337	3946.56	361.543	0.209861	197.749		0.763252	4.52035	-18.8132	-0.00178343	2.25769	2.25103	99.958	99.8222	4.16224	6.02803	3.49914	3.17889	51.3956	50.1225	51.1466	49.7632	95.7928	93.8872	6.99829	6.35777	88.7945	87.5294
1215	1.40086	16.73	23956.7	144.63		0.000709772	4.68786	6.94169	-15.2812	-0.000219026	5.72017e-05		0.0212459	8.21222	23969.2	144.63	14.9403	3962.95	1774.93	0.11855	197.739	30.4491	3947.44	268.403	0.218835	197.75		1.50999	6.37038	-24.491	-0.00102491	2.26127	2.2498	99.9588	99.8296	8.24306	11.8418	5.17054	4.76845	51.0493	48.8798	50.5584	48.1757	91.7575	88.2227	10.3411	9.53691	81.4164	78.6858
1220	1.91795	22.3668	24009.3	144.628		0.000911564	6.02088	8.91906	-19.4108	-0.000278607	0.000129458		0.0403718	11.3586	24024.7	144.628	14.5421	3963.35	1689.17	0.121894	197.742	28.6579	3949.23	186.897	0.228502	197.76		2.64154	8.31908	-29.2665	-7.48725e-05	2.2585	2.24043	99.9621	99.8445	14.4305	20.5296	6.98285	6.54029	49.8003	46.4038	48.9423	45.184	85.635	79.7269	13.9657	13.0806	71.6693	66.6463
1225	2.4846	28.4128	24046.1	144.625		0.00111844	7.38686	10.9438	-23.6474	-0.000338243	0.000253726		0.0738835	14.8352	24064.2	144.625	13.7853	3964.1	1615.73	0.125384	197.752	25.8962	3951.99	120.735	0.238773	197.778		4.20777	10.3593	-32.9362	0.000916088	2.24835	2.2221	99.9685	99.8675	22.9968	32.2999	8.88674	8.45643	47.4568	42.5279	46.0902	40.6089	77.1402	68.1429	17.7735	16.9129	59.3667	51.23
1230	3.10591	34.8679	24066.6	144.622		0.00132959	8.77983	13.0074	-27.9648	-0.000397752	0.000453211		0.135469	18.6533	24087.4	144.622	12.6942	3965.19	1557.41	0.128948	197.769	22.3991	3955.49	73.5084	0.249498	197.804		6.18659	12.4846	-35.517	0.0017033	2.23109	2.19607	99.9775	99.8967	33.8097	46.6471	10.8628	10.5039	44.057	37.4622	42.0478	34.6903	66.3883	53.9166	21.7256	21.0078	44.6627	32.9088
1235	3.80777	41.7525	24070.7	144.618		0.00154417	10.1932	15.101	-32.3367	-0.000457515	0.000769512		0.260672	22.845	24094.2	144.618	11.3998	3966.49	1516.53	0.132498	197.791	18.7083	3959.18	47.749	0.260471	197.834		8.44765	14.686	-37.3579	0.00197227	2.20875	2.1662	99.9883	99.9274	46.0891	62.0915	12.8958	12.6708	39.9643	31.9083	37.2246	28.2171	54.1369	38.475	25.7916	25.3417	28.3453	13.1333
1240	4.68457	49.1001	24058.4	144.614		0.00176133	11.6183	17.216	-36.7387	-0.000520446	0.00131818		0.557595	27.4564	24084.7	144.614	10.1667	3967.72	1494.04	0.135937	197.814	15.5619	3962.33	43.8095	0.271435	197.861		10.732	16.9517	-39.2034	0.00143504	2.18579	2.13869	99.9986	99.9536	58.1324	76.2351	14.9682	14.94	35.9985	27.0345	32.5414	22.5002	42.0605	24.189	29.9365	27.0345	12.124	0
1245	6.03974	56.957	24030.6	144.61		0.00198023	13.0394	19.3433	-41.1521	-0.000592352	0.00254886		1.35087	32.5475	24059.7	144.61	9.35763	3968.53	1488.46	0.139164	197.831	13.6597	3964.23	59.1496	0.28212	197.88		12.7302	19.2671	-41.957	0.000311291	2.16863	2.11984	100.005	99.9695	67.4844	86.6587	17.0597	17.2883	33.3662	24.0497	29.3507	18.893	32.6129	13.5228	33.3662	24.0497	0	0
1250	8.49228	65.384	23989.4	144.608		0.0022	14.4182	21.4739	-45.5616	-0.000668498	0.00616007		3.28	38.193	24021.5	144.609	9.10961	3968.78	1495.99	0.142101	197.84	13.0616	3964.83	89.362	0.292277	197.889		14.3584	21.6163	-45.7808	-0.000469601	2.16001	2.11054	100.007	99.9745	73.1631	93.1131	19.1487	19.6888	32.5739	23.1318	28.2191	17.5894	26.8504	6.88593	32.5739	23.1318	0	0
1255	12.56	74.4565	23937	144.607		0.00241977	15.6574	23.5985	-49.942	-0.000739396	0.0168575		6.88737	44.4822	23972.1	144.608	9.19702	3968.69	1513.18	0.144695	197.844	13.1818	3964.71	130.941	0.301702	197.894		15.7027	23.984	-50.0826	-0.000770841	2.15628	2.10626	100.007	99.9735	76.6058	97.3965	21.2142	22.1123	32.899	23.3733	28.3388	17.5754	23.3695	2.52208	32.899	23.3733	0	0
1260	18.0953	84.2637	23874.9	144.607		0.00263867	16.5723	25.708	-54.2641	-0.000805258	0.0424279		12.0833	51.5188	23913.1	144.607	9.41416	3968.47	1538.21	0.146912	197.846	13.5817	3964.31	182.214	0.310217	197.897		16.6884	26.3543	-54.4748	-0.000902815	2.154	2.10346	100.005	99.9702	79.1116	100.803	23.2352	24.5263	33.6596	24.0676	28.9501	18.0668	20.8488	-0.917406	33.6596	24.0676	0	0
1265	24.2675	94.9095	23803.9	144.606		0.00285583	17.0083	27.7929	-58.5021	-0.000867665	0.0867848		18.0904	59.4209	23845.2	144.607	9.67434	3968.21	1570.23	0.148729	197.848	14.0841	3963.8	242.421	0.317658	197.899		17.1869	28.7109	-58.8266	-0.000988748	2.15174	2.10077	100.003	99.966	81.2004	103.807	25.1898	26.8945	34.5668	24.9266	29.733	18.747	18.754	-3.93584	34.5668	24.9266	0	0
1270	30.0892	106.513	23724.5	144.605		0.00307041	17.0378	29.8441	-62.6328	-0.000926964	0.142526		23.8954	68.3224	23768.7	144.606	9.94386	3967.94	1608.72	0.150127	197.851	14.6189	3963.27	311.047	0.323875	197.902		17.2709	31.037	-63.0861	-0.00105799	2.14896	2.09764	100	99.9615	83.0464	106.546	27.0556	29.1772	35.5085	25.8365	30.5649	19.494	16.9058	-6.68134	35.5085	25.8365	0	0
1275	34.9993	119.209	23636.9	144.604		0.00328156	16.8925	31.8521	-66.6348	-0.00098292	0.197587		28.8532	78.3726	23684	144.604	10.207	3967.68	1653.22	0.151096	197.855	15.1505	3962.74	387.571	0.328731	197.906		17.1718	33.3155	-67.2208	-0.00111722	2.14542	2.09384	99.9983	99.9571	84.7065	109.047	28.8103	31.3325	36.4331	26.7408	31.3908	20.2495	15.2456	-9.18349	36.4331	26.7408	0	0
1280	38.933	133.148	23541.6	144.602		0.00348844	16.7467	33.8076	-70.4875	-0.00103511	0.245177		32.8355	89.7357	23591.3	144.602	10.4547	3967.43	1703.25	0.15163	197.859	15.6559	3962.23	471.386	0.332111	197.911		17.0663	35.5294	-71.2042	-0.00116793	2.14101	2.08922	99.9962	99.9529	86.1955	111.296	30.4321	33.3184	37.311	27.603	32.1803	20.9779	13.7579	-11.4309	37.311	27.603	0	0
1285	42.0682	148.491	23438.6	144.599		0.00369023	16.6609	35.7015	-74.172	-0.00108307	0.28432		35.998	102.588	23491	144.6	10.6809	3967.21	1758.31	0.151729	197.864	16.1169	3961.77	561.768	0.333927	197.916		17.0164	37.6623	-75.0126	-0.00121043	2.13566	2.0837	99.9943	99.949	87.513	113.27	31.9013	35.0946	38.1227	28.3952	32.9137	21.6529	12.4428	-13.3988	38.1227	28.3952	0	0
1290	44.621	165.41	23328.5	144.596		0.00388614	16.6317	37.5246	-77.6704	-0.00112636	0.316487		38.558	117.115	23383.4	144.597	10.881	3967.01	1817.83	0.151402	197.871	16.5186	3961.37	657.882	0.334128	197.923		17.0188	39.6987	-78.6242	-0.00124481	2.12933	2.07718	99.9927	99.9457	88.6536	114.94	33.2009	36.6249	38.8537	29.0946	33.5769	22.253	11.3056	-15.0606	38.8537	29.0946	0	0
1295	46.7658	184.08	23211.5	144.593		0.00407539	16.6372	39.2682	-80.9666	-0.00116456	0.343462		40.6979	133.505	23268.7	144.594	11.0516	3966.84	1881.23	0.150662	197.878	16.8488	3961.04	758.787	0.332697	197.93		17.051	41.6246	-82.0195	-0.00127128	2.122	2.06963	99.9912	99.9429	89.6119	116.284	34.3176	37.8796	39.4933	29.6826	34.1597	22.7612	10.3514	-16.3939	39.4933	29.6826	0	0
1300	48.6238	204.673	23087.9	144.589		0.00425725	16.6566	40.9237	-84.0457	-0.00119735	0.366654		42.5466	151.942	23147.3	144.59	11.1906	3966.7	1947.87	0.149531	197.886	17.0982	3960.79	863.466	0.329662	197.939		17.0916	43.4276	-85.1812	-0.0012902	2.11367	2.06102	99.9901	99.9408	90.385	117.288	35.2431	38.8375	40.0346	30.1455	34.6552	23.1645	9.58296	-17.384	40.0346	30.1455	0	0
1305	50.2742	227.351	22958.2	144.585		0.00443098	16.6747	42.4831	-86.8944	-0.00122445	0.38703		44.1886	172.598	23019.6	144.586	11.2968	3966.59	2017.11	0.148038	197.896	17.2615	3960.63	970.854	0.325089	197.949		17.1252	45.0973	-88.0947	-0.00130206	2.10435	2.05134	99.9892	99.9395	90.9734	117.943	35.9739	39.4872	40.4738	30.4747	35.0595	23.4549	8.99967	-18.025	40.4738	30.4747	0	0
1310	51.767	252.255	22822.7	144.58		0.00459591	16.6823	43.9387	-89.5012	-0.0012457	0.405225		45.6774	195.626	22886	144.581	11.3703	3966.52	2088.33	0.146214	197.906	17.337	3960.55	1079.87	0.319083	197.959		17.1423	46.6256	-90.7476	-0.00130746	2.09409	2.04062	99.9886	99.9389	91.3814	118.254	36.5121	39.828	40.8105	30.6673	35.3721	23.6292	8.59682	-18.3214	40.8105	30.6673	0	0
1315	53.1336	279.501	22681.9	144.575		0.00475139	16.6743	45.2836	-91.8565	-0.00126099	0.421653		47.0463	221.148	22746.8	144.575	11.412	3966.48	2160.89	0.144099	197.917	17.3268	3960.56	1189.46	0.311785	197.971		17.1379	48.0064	-93.1305	-0.00130704	2.08292	2.0289	99.9882	99.9389	91.6176	118.235	36.8646	39.8697	41.0476	30.7263	35.5953	23.6896	8.36589	-18.2868	41.0476	30.7263	0	0
1320	54.3939	309.169	22536.2	144.569		0.0048968	16.6483	46.5115	-93.9523	-0.00127032	0.436583		48.316	249.253	22602.6	144.57	11.4239	3966.46	2234.21	0.141734	197.929	17.2366	3960.65	1298.61	0.303363	197.984		17.1101	49.2356	-95.2364	-0.00130141	2.07091	2.01627	99.9881	99.9397	91.6936	117.906	37.043	39.6313	41.1905	30.6595	35.7338	23.6425	8.29494	-17.9436	41.1905	30.6595	0	0
1325	55.5604	341.301	22386.1	144.563		0.00503156	16.604	47.6169	-95.7823	-0.00127376	0.450197		49.4989	279.987	22453.8	144.564	11.4085	3966.48	2307.74	0.13916	197.942	17.0749	3960.81	1406.39	0.294004	197.997		17.0591	50.311	-97.0607	-0.00129115	2.05815	2.00281	99.9883	99.941	91.6239	117.297	37.0624	39.1395	41.247	30.479	35.7947	23.4984	8.36938	-17.3211	41.247	30.479	0	0
1330	56.6406	375.892	22232.2	144.557		0.00515515	16.5421	48.5952	-97.3424	-0.00127147	0.462618		50.6025	313.351	22301	144.558	11.369	3966.52	2380.99	0.136423	197.955	16.8521	3961.04	1511.99	0.283907	198.011		16.9862	51.2321	-98.601	-0.00127674	2.04472	1.98864	99.9886	99.9429	91.4249	116.442	36.9402	38.4269	41.2265	30.1998	35.7861	23.2703	8.57274	-16.4541	41.2265	30.1998	0	0
1335	57.6393	412.894	22074.9	144.55		0.00526707	16.464	49.4426	-98.63	-0.00126367	0.473933		51.6307	349.302	22144.6	144.551	11.3089	3966.58	2453.55	0.133564	197.969	16.5797	3961.31	1614.69	0.273272	198.026		16.8935	51.9995	-99.8571	-0.00125859	2.0307	1.97386	99.9891	99.9452	91.114	115.378	36.6955	37.5293	41.1392	29.8391	35.7174	22.973	8.88755	-15.3803	41.1392	29.8391	0	0
1340	58.5588	452.215	21914.9	144.543		0.00536689	16.3718	50.1564	-99.6443	-0.00125064	0.484202		52.5852	387.746	21985.3	144.544	11.2315	3966.66	2525.03	0.130625	197.984	16.2696	3961.62	1713.92	0.262296	198.041		16.7837	52.6149	-100.83	-0.00123704	2.01619	1.95859	99.9897	99.9478	90.7089	114.145	36.3477	36.4839	40.9958	29.4144	35.5982	22.6218	9.29608	-14.1389	40.9958	29.4144	0	0
1345	59.4001	493.718	21752.6	144.536		0.00545422	16.2674	50.7345	-100.386	-0.00123272	0.493469		53.4662	428.55	21823.5	144.537	11.1404	3966.75	2595.13	0.127643	197.999	15.9329	3961.96	1809.21	0.251163	198.057		16.6595	53.081	-101.524	-0.0012124	2.0013	1.94297	99.9905	99.9506	90.2269	112.782	35.9161	35.3274	40.8067	28.9429	35.4379	22.2316	9.78105	-12.769	40.8067	28.9429	0	0
1350	60.1634	537.227	21588.7	144.529		0.0055287	16.153	51.1762	-100.858	-0.00121028	0.501768		54.2729	471.536	21660	144.53	11.0387	3966.85	2663.62	0.124653	198.014	15.5802	3962.31	1900.25	0.240041	198.073		16.5237	53.401	-101.943	-0.0011849	1.98611	1.92709	99.9913	99.9535	89.6843	111.325	35.4188	34.0946	40.5818	28.4408	35.2454	21.8162	10.3261	-11.3076	40.5818	28.4408	0	0
1355	60.8481	582.531	21423.8	144.522		0.00559004	16.0307	51.4813	-101.064	-0.00118375	0.509123		55.004	516.494	21495.2	144.523	10.9296	3966.96	2730.31	0.121685	198.029	15.2206	3962.67	1986.81	0.229076	198.089		16.3791	53.5785	-102.093	-0.0011548	1.97071	1.91106	99.9923	99.9565	89.0963	109.811	34.8724	32.817	40.3304	27.9224	35.0291	21.388	10.9161	-9.78913	40.3304	27.9224	0	0
1360	61.4534	629.39	21258.4	144.515		0.00563801	15.9025	51.6505	-101.009	-0.00115355	0.515552		55.6578	563.18	21329.8	144.516	10.8154	3967.07	2795.05	0.118766	198.045	14.8617	3963.03	2068.78	0.218393	198.105		16.2281	53.6178	-101.981	-0.00112234	1.95519	1.89499	99.9932	99.9595	88.4764	108.268	34.2918	31.5223	40.0606	27.4	34.7962	20.9575	11.5376	-8.24445	40.0606	27.4	0	0
1365	61.978	677.541	21093.2	144.508		0.0056724	15.7702	51.6856	-100.7	-0.00112014	0.52107		56.2326	611.327	21164.3	144.508	10.6986	3967.19	2857.76	0.115917	198.06	14.5097	3963.38	2146.13	0.208093	198.121		16.073	53.5231	-101.614	-0.00108775	1.93963	1.87896	99.9942	99.9624	87.8366	106.725	33.69	30.234	39.7794	26.8839	34.5531	20.5333	12.1787	-6.70024	39.7794	26.8839	0	0
1370	62.4207	726.698	20928.8	144.5		0.00569309	15.6352	51.5889	-100.144	-0.00108399	0.525686		56.7264	660.648	20999.5	144.501	10.581	3967.31	2918.4	0.113156	198.076	14.1694	3963.72	2218.91	0.198253	198.137		15.9156	53.2991	-101.002	-0.00105129	1.9241	1.86304	99.9952	99.9653	87.1871	105.204	33.0782	28.9717	39.4928	26.3822	34.3051	20.1221	12.8292	-5.17895	39.4928	26.3822	0	0
1375	62.7801	776.565	20765.7	144.493		0.0057	15.499	51.3632	-99.3505	-0.00104554	0.529407		57.1373	710.842	20835.8	144.494	10.4642	3967.42	2976.93	0.110497	198.091	13.8444	3964.04	2287.23	0.188931	198.153		15.7577	52.9506	-100.153	-0.00101324	1.90869	1.84732	99.9961	99.968	86.5366	103.724	32.4655	27.7505	39.2057	25.9011	34.0568	19.7291	13.4804	-3.69883	39.2057	25.9011	0	0
1380	63.0548	826.837	20604.4	144.486		0.00569309	15.3626	51.0123	-98.3279	-0.00100526	0.532234		57.4634	761.597	20673.8	144.487	10.3494	3967.54	3033.38	0.107949	198.107	13.537	3964.35	2351.26	0.180164	198.168		15.6005	52.4824	-99.0789	-0.000973871	1.89344	1.83185	99.9971	99.9705	85.8921	102.298	31.8594	26.5819	38.9221	25.4449	33.8115	19.3577	14.1254	-2.27411	38.9221	25.4449	0	0
1385	63.2433	877.204	20445.6	144.479		0.0056724	15.2269	50.5402	-97.0867	-0.000963574	0.534166		57.703	812.599	20514.2	144.48	10.2376	3967.65	3087.77	0.10552	198.122	13.2488	3964.64	2411.19	0.171973	198.183		15.4451	51.8997	-97.7888	-0.000933487	1.87842	1.81669	99.998	99.9729	85.2594	100.938	31.2659	25.4742	38.6451	25.0166	33.5722	19.0103	14.7584	-0.915307	38.6451	25.0166	0	0
1390	63.3439	927.357	20289.8	144.473		0.00563801	15.0926	49.9515	-95.6374	-0.000920917	0.535194		57.8541	863.533	20357.3	144.473	10.1294	3967.76	3140.16	0.103212	198.136	12.9805	3964.91	2467.23	0.164363	198.198		15.2924	51.2075	-96.2939	-0.000892381	1.86369	1.80189	99.9989	99.9752	84.6429	99.6514	30.6894	24.4326	38.3769	24.6178	33.3406	18.6881	15.3751	0.370307	38.3769	24.6178	0	0
1395	63.355	976.99	20137.4	144.466		0.00559004	14.9603	49.251	-93.991	-0.000877683	0.535307		57.9148	914.087	20203.7	144.467	10.0255	3967.86	3190.6	0.101028	198.151	12.7321	3965.16	2519.64	0.157331	198.213		15.1428	50.4112	-94.6054	-0.000850851	1.8493	1.78748	99.9998	99.9772	84.046	98.4419	30.1331	23.4599	38.1192	24.2491	33.1184	18.3913	15.9721	1.5783	38.1192	24.2491	0	0
1400	63.2745	1025.8	19988.9	144.46		0.0055287	14.8303	48.4441	-92.159	-0.000834246	0.534485		57.883	963.954	20054	144.46	9.92619	3967.96	3239.17	0.0989665	198.165	12.5033	3965.39	2568.64	0.15086	198.226		14.9968	49.5159	-92.7347	-0.000809189	1.83529	1.77352	100.001	99.9791	83.471	97.312	29.5995	22.557	37.873	23.9103	32.9064	18.1198	16.5471	2.7066	37.873	23.9103	0	0
1405	63.1004	1073.51	19844.9	144.454		0.00545422	14.7028	47.5361	-90.1527	-0.000790948	0.532702		57.7566	1012.84	19908.5	144.454	9.8316	3968.06	3285.94	0.0970256	198.178	12.2936	3965.6	2614.49	0.144928	198.24		14.8546	48.5271	-90.6931	-0.000767673	1.8217	1.76002	100.001	99.9809	82.9196	96.2619	29.0897	21.7232	37.6389	23.6007	32.7051	17.8726	17.0984	3.75508	37.6389	23.6007	0	0
1410	62.8302	1119.83	19705.6	144.448		0.00536689	14.5778	46.5326	-87.9839	-0.000748101	0.529924		57.5331	1060.45	19767.7	144.448	9.74185	3968.15	3331	0.0952015	198.191	12.1019	3965.79	2657.42	0.13951	198.253		14.7162	47.4501	-88.4922	-0.000726567	1.80857	1.74703	100.002	99.9825	82.3927	95.2903	28.6046	20.9564	37.4172	23.3189	32.5146	17.6486	17.6251	4.72511	37.4172	23.3189	0	0
1415	62.4612	1164.49	19571.6	144.442		0.00526707	14.4552	45.4394	-85.6641	-0.000705983	0.526107		57.2097	1106.52	19632	144.443	9.65694	3968.23	3374.42	0.0934898	198.204	11.9272	3965.96	2697.67	0.134574	198.265		14.5815	46.2902	-86.1435	-0.000686114	1.79594	1.73458	100.003	99.9839	81.8908	94.3947	28.1443	20.2539	37.2077	23.0635	32.335	17.4464	18.1269	5.61926	37.2077	23.0635	0	0
1420	61.9901	1207.24	19443.1	144.437		0.00515515	14.335	44.2622	-83.2049	-0.000664835	0.521196		56.7833	1150.79	19501.8	144.437	9.57679	3968.31	3416.3	0.0918852	198.216	11.7685	3966.12	2735.45	0.130089	198.277		14.4502	45.0529	-83.6582	-0.000646534	1.78383	1.72267	100.004	99.9853	81.4138	93.5716	27.7084	19.6122	37.0102	22.8326	32.1658	17.2645	18.6037	6.44089	37.0102	22.8326	0	0
1425	61.4129	1247.84	19320.5	144.432		0.00503156	14.2169	43.0069	-80.6178	-0.000624865	0.515125		56.25	1193	19377.4	144.432	9.50129	3968.39	3456.72	0.0903821	198.228	11.6245	3966.26	2770.99	0.126019	198.289		14.3221	43.7435	-81.0476	-0.000608021	1.77228	1.71134	100.004	99.9865	80.9614	92.8172	27.2962	19.0275	36.8242	22.6245	32.0066	17.1011	19.056	7.19397	36.8242	22.6245	0	0
1430	60.7253	1286.08	19204.1	144.427		0.0048968	14.1004	41.6791	-77.9139	-0.000586246	0.50781		55.6055	1232.94	19259.1	144.428	9.43027	3968.46	3495.74	0.0889744	198.239	11.494	3966.39	2804.48	0.122333	198.299		14.1966	42.3672	-78.3227	-0.000570737	1.7613	1.70061	100.005	99.9875	80.5329	92.127	26.907	18.4957	36.6491	22.4371	31.8569	16.9547	19.4843	7.88282	36.6491	22.4371	0	0
1435	59.9218	1321.74	19094.2	144.423		0.00475139	13.9852	40.2847	-75.1043	-0.000549115	0.499153		54.8446	1270.38	19147.2	144.423	9.36357	3968.53	3533.46	0.0876563	198.249	11.3761	3966.51	2836.1	0.118998	198.31		14.0733	40.9293	-75.4943	-0.00053482	1.75093	1.6905	100.005	99.9885	80.1276	91.4968	26.5396	18.0126	36.4843	22.2686	31.7161	16.8237	19.8894	8.51194	36.4843	22.2686	0	0
1440	58.9961	1354.63	18991.1	144.419		0.00459591	13.8706	38.8292	-72.1998	-0.000513574	0.489034		53.9612	1305.13	19042	144.419	9.301	3968.59	3569.94	0.0864217	198.259	11.2695	3966.62	2866.02	0.115982	198.319		13.9515	39.4349	-72.5729	-0.000500373	1.74117	1.68101	100.006	99.9894	79.7445	90.9218	26.1928	17.5743	36.3289	22.1173	31.5835	16.7065	20.2723	9.08588	36.3289	22.1173	0	0
1445	57.9404	1384.58	18894.9	144.415		0.00443098	13.7559	37.3183	-69.2107	-0.000479693	0.477312		52.9477	1337.01	18943.8	144.415	9.24235	3968.65	3605.24	0.0852646	198.268	11.1732	3966.72	2894.39	0.113256	198.328		13.8304	37.8893	-69.5687	-0.000467473	1.73206	1.67217	100.006	99.9902	79.3826	90.3976	25.8654	17.1767	36.1824	21.9813	31.4584	16.6016	20.634	9.6091	36.1824	21.9813	0	0
1450	56.7456	1411.42	18805.9	144.411		0.00425725	13.6404	35.7573	-66.1473	-0.000447512	0.463815		51.7954	1365.84	18852.6	144.412	9.18743	3968.7	3639.45	0.0841796	198.276	11.0863	3966.8	2921.36	0.110791	198.336		13.7091	36.2973	-66.4916	-0.000436165	1.72359	1.66398	100.007	99.9909	79.0407	89.9198	25.5562	16.816	36.044	21.859	31.3402	16.5076	20.9756	10.086	36.044	21.859	0	0
1455	55.4004	1435.01	18724.3	144.408		0.00407539	13.5229	34.1517	-63.0193	-0.000417039	0.448342		50.4933	1391.47	18768.8	144.408	9.13606	3968.75	3672.61	0.0831611	198.284	11.008	3966.88	2947.05	0.108562	198.344		13.5865	34.6639	-63.3514	-0.000406469	1.7158	1.65646	100.007	99.9916	78.7178	89.4843	25.2638	16.4887	35.913	21.749	31.2283	16.4234	21.2983	10.5207	35.913	21.749	0	0
1460	53.891	1455.21	18650.2	144.405		0.00388614	13.4021	32.5066	-59.8362	-0.000388258	0.430652		49.0282	1413.78	18692.4	144.406	9.08805	3968.8	3704.78	0.082204	198.291	10.9375	3966.95	2971.58	0.106544	198.35		13.4612	32.9939	-60.1574	-0.000378376	1.70868	1.64961	100.008	99.9922	78.4127	89.0871	24.9871	16.1913	35.7887	21.6498	31.1221	16.3478	21.6032	10.9171	35.7887	21.6498	0	0
1465	52.2002	1471.93	18583.7	144.403		0.00369023	13.2764	30.8271	-56.6074	-0.000361126	0.410459		47.3834	1432.63	18623.6	144.403	9.04325	3968.85	3736.03	0.0813036	198.298	10.8741	3967.01	2995.05	0.104715	198.357		13.3314	31.2922	-56.9186	-0.000351854	1.70225	1.64344	100.008	99.9927	78.1241	88.7244	24.7248	15.9207	35.6706	21.5603	31.0211	16.2798	21.8917	11.2791	35.6706	21.5603	0	0
1470	50.3066	1485.04	18524.9	144.401		0.00348844	13.1434	29.1182	-53.3418	-0.000335577	0.387427		45.5384	1447.92	18562.5	144.401	9.00152	3968.89	3766.38	0.0804554	198.303	10.8171	3967.07	3017.56	0.103056	198.362		13.1949	29.5633	-53.6438	-0.000326851	1.69651	1.63796	100.008	99.9932	77.8507	88.3926	24.4758	15.6742	35.5583	21.4793	30.9249	16.2184	22.1649	11.6103	35.5583	21.4793	0	0
1475	48.1826	1494.48	18473.9	144.399		0.00328156	13.0003	27.3849	-50.0479	-0.000311528	0.361167		43.4665	1459.56	18509.2	144.399	8.96274	3968.93	3795.9	0.0796552	198.309	10.766	3967.12	3039.19	0.101548	198.367		13.0487	27.8118	-50.3416	-0.000303295	1.69147	1.63317	100.009	99.9936	77.591	88.0883	24.239	15.4491	35.4512	21.406	30.8331	16.1631	22.4243	11.914	35.4512	21.406	0	0
1480	45.7921	1500.15	18430.8	144.397		0.00307041	12.8428	25.6318	-46.7344	-0.000288879	0.331234		41.1333	1467.46	18463.8	144.398	8.92685	3968.96	3824.62	0.0788991	198.313	10.7205	3967.17	3060.01	0.100174	198.371		12.8886	26.0424	-47.0205	-0.000281099	1.68714	1.62908	100.009	99.994	77.3436	87.8081	24.0134	15.2429	35.3491	21.3397	30.7457	16.1134	22.6716	12.1936	35.3491	21.3397	0	0
1485	43.087	1502.01	18395.7	144.396		0.00285583	12.6649	23.8638	-43.4095	-0.000267518	0.297147		38.493	1471.57	18426.3	144.397	8.89383	3968.99	3852.57	0.0781838	198.316	10.6804	3967.21	3080.09	0.098921	198.374		12.7086	24.2594	-43.6885	-0.000260169	1.68352	1.62569	100.009	99.9943	77.1064	87.5485	23.7979	15.0536	35.2522	21.2799	30.6627	16.0689	22.9085	12.4526	35.2522	21.2799	0	0
1490	40.0014	1500.01	18368.4	144.396		0.00263867	12.4577	22.0855	-40.0812	-0.000247324	0.258435		35.4826	1471.83	18396.8	144.396	8.86379	3969.02	3879.8	0.077506	198.319	10.6455	3967.24	3099.48	0.0977742	198.377		12.4997	22.4673	-40.3537	-0.000240412	1.68062	1.62299	100.009	99.9946	76.8767	87.3057	23.5918	14.8792	35.1607	21.2266	30.5848	16.0299	23.1379	12.6947	35.1607	21.2266	0	0
1495	36.4417	1494.12	18349.2	144.395		0.00241977	12.2074	20.3015	-36.7576	-0.000228181	0.214765		32.0137	1468.2	18375.1	144.395	8.83703	3969.05	3906.32	0.0768627	198.322	10.6162	3967.27	3118.23	0.0967225	198.379		12.2483	20.6706	-37.0241	-0.000221763	1.67843	1.62101	100.01	99.9949	76.6505	87.0747	23.3941	14.718	35.0759	21.1804	30.5133	15.9974	23.3637	12.9249	35.0759	21.1804	0	0
1500	32.2712	1484.3	18337.8	144.395		0.0022	11.8916	18.5163	-33.4466	-0.000209989	0.16625		27.9576	1460.66	18361.5	144.395	8.8143	3969.07	3932.15	0.0762514	198.323	10.5936	3967.3	3136.39	0.0957553	198.38		11.9321	18.8736	-33.7077	-0.000204245	1.67699	1.61974	100.01	99.9951	76.4202	86.8478	23.204	14.5683	35.0006	21.1436	30.4516	15.9739	23.5933	13.1505	35.0006	21.1436	0	0
1505	27.2821	1470.57	18334.4	144.395		0.00198023	11.4733	16.7346	-30.1561	-0.000192729	0.114144		23.1199	1449.19	18355.7	144.395	8.79758	3969.09	3957.3	0.0756697	198.324	10.5808	3967.31	3153.96	0.0948634	198.381		11.5145	17.0809	-30.413	-0.000188222	1.6763	1.61921	100.01	99.9952	76.1696	86.6101	23.0208	14.4288	34.9422	21.1218	30.4079	15.9661	23.8426	13.3861	34.9422	21.1218	0	0
1510	21.1535	1452.91	18338.9	144.396		0.00176133	10.8912	14.961	-26.8945	-0.00017672	0.0623506		17.2019	1433.79	18357.9	144.396	8.79294	3969.1	3981.74	0.0751156	198.324	10.5879	3967.3	3170.95	0.0940388	198.38		10.9342	15.2968	-27.1498	-0.000175855	1.67649	1.61951	100.01	99.9951	75.8507	86.319	22.8439	14.2981	34.923	21.1339	30.4076	15.9954	24.1581	13.6715	34.923	21.1339	0	0
1515	13.4089	1431.36	18351.4	144.397		0.00154417	10.0518	13.2001	-23.6717	-0.000165056	0.0199201		9.76143	1414.47	18368.2	144.397	8.83056	3969.06	4005.32	0.0745877	198.322	10.6647	3967.22	3187.24	0.0932747	198.379		10.0944	13.5259	-23.9393	-0.000189466	1.67805	1.62105	100.01	99.9945	75.2288	85.7679	22.6727	14.1752	35.0544	21.2726	30.5756	16.1666	24.7634	14.1948	35.0544	21.2726	0	0
1520	3.90245	1405.94	18373.6	144.404		0.00132959	8.84867	11.4565	-20.5555	-0.000457383	0.000820212		0.740594	1391.26	18388.3	144.406	10.1652	3967.72	4026.14	0.0740863	198.298	12.8987	3964.99	3201.26	0.0925671	198.359		8.36691	11.7725	-21.9838	-0.0101221	1.70193	1.64146	99.9986	99.9758	63.0819	73.7935	22.5057	14.0579	39.904	25.3643	36.1131	20.941	34.7966	22.6128	39.904	25.3643	0	0
1525	2.41163	1376.68	18436.9	144.434		0.00111844	7.39648	9.7352	-17.7524	-0.000235708	0.000234809		0.0527387	1364.19	18451.4	144.434	16.738	3961.15	3997.39	0.0736918	198.19	28.2308	3949.66	3163.73	0.0920142	198.24		3.54986	10.0474	-30.1454	-0.00101209	1.81015	1.76043	99.9438	99.8481	19.6609	25.5886	22.3627	13.9532	62.3719	50.7197	61.1963	49.1903	80.0184	73.533	44.7253	27.9064	35.2931	45.6266
1530	1.84776	1343.59	18521.7	144.445		0.000911564	6.02959	8.04157	-14.7988	-0.000222796	0.000117499		0.0275366	1333.24	18534.4	144.445	18.0008	3959.89	3953.06	0.0735049	198.164	31.7746	3946.11	3106.51	0.0917648	198.208		2.10184	8.37521	-27.521	0.000172501	1.83632	1.79173	99.9333	99.8185	11.6296	15.2801	22.2858	13.9012	66.3421	55.8971	65.6455	54.9824	88.1126	83.9917	44.5717	27.8025	43.5409	56.1893
1535	1.33835	1306.64	18623.9	144.456		0.000709772	4.69568	6.38051	-11.8991	-0.000206323	5.08003e-05		0.0138582	1298.39	18634.6	144.457	18.8833	3959.01	3901.15	0.0735163	198.142	34.3222	3943.57	3039.46	0.0918216	198.183		1.14031	6.75442	-23.5447	0.00112883	1.85808	1.81725	99.926	99.7973	6.30758	8.32761	22.2662	13.8942	69.0108	59.4416	68.6317	58.9417	93.4892	91.0946	44.5325	27.7885	48.9568	63.3061
1540	0.887079	1265.84	18743.2	144.469		0.000513862	3.40028	4.75698	-9.05633	-0.00018624	1.74382e-05		0.00644163	1259.63	18751.8	144.468	19.4671	3958.42	3844.47	0.0737081	198.123	36.0127	3941.88	2966.08	0.0921707	198.162		0.553635	5.1842	-18.5765	0.00179714	1.87677	1.8383	99.9211	99.7832	3.06306	4.05315	22.2977	13.9296	70.6848	61.6743	70.4993	61.4295	96.7742	95.4893	44.5954	27.8593	52.1788	67.63
1545	0.501157	1221.2	18879.2	144.481		0.000324606	2.14867	3.17601	-6.27432	-0.000162614	3.95127e-06		0.00257031	1216.98	18885.5	144.481	19.8443	3958.04	3785.11	0.0740592	198.106	37.0786	3940.81	2889.07	0.0927904	198.143		0.226261	3.66299	-12.991	0.00220209	1.89378	1.85659	99.918	99.7743	1.25289	1.65925	22.3729	14.0034	71.6783	62.986	71.6007	62.8841	98.6107	97.9653	44.7458	28.0068	53.8649	69.9585
1550	0.190871	1172.74	19031.7	144.495		0.000142752	0.945836	1.64269	-3.55785	-0.000135575	3.21167e-07		0.000703246	1170.44	19035.4	144.494	20.0944	3957.79	3724.47	0.0745478	198.09	37.7453	3940.14	2810.23	0.0936557	198.126		0.0625704	2.18935	-7.10269	0.00240584	1.91028	1.87364	99.9159	99.7688	0.34753	0.460266	22.4842	14.1109	72.2497	63.7174	72.226	63.687	99.5309	99.213	44.9685	28.2218	54.5625	70.9912
1555	0	1120.79	19199.7	144.507		0	0	0.415816	-1.37136	-5.35692e-05	0		0	1120.08	19200.8	144.507	20.2709	3957.62	3663.4	0.0751539	198.073	38.1774	3939.71	2730.71	0.0947418	198.11		0	0.899319	-1.85275	-1.56306e-05	1.92702	1.8905	99.9144	99.7652	0	0	22.6243	14.2474	72.5703	64.1056	72.5673	64.1026	99.892	99.7163	45.2486	28.4949	54.6434	71.2214
1560	0	1068.71	19371.2	144.514		0	0	0.417805	-1.37341	-5.67339e-05	0		0	1067.97	19372.3	144.514	20.3993	3957.49	3602.53	0.0758597	198.056	38.4485	3939.44	2651.31	0.0960261	198.093		0	0.94335	-1.89787	-9.32439e-05	1.94364	1.90691	99.9133	99.7629	0	0	22.7881	14.4097	72.7329	64.266	72.7299	64.263	99.8895	99.7125	45.5763	28.8195	54.3133	70.8931
1565	0	1016.31	19543.1	144.521		0	0	0.420562	-1.37614	-5.72084e-05	0		0	1015.56	19544.2	144.521	20.5348	3957.35	3542.04	0.0766499	198.04	38.7375	3939.15	2572.3	0.0974889	198.077		0	0.986138	-1.94062	-8.85921e-05	1.96038	1.92345	99.9122	99.7605	0	0	22.9712	14.5946	72.9149	64.4481	72.9119	64.4451	99.8873	99.7069	45.9425	29.1893	53.9448	70.5177
1570	0	963.549	19715.3	144.528		0	0	0.423714	-1.37926	-5.76148e-05	0		0	962.782	19716.4	144.528	20.6757	3957.21	3481.99	0.0775124	198.023	39.0431	3938.85	2493.74	0.0991146	198.06		0	1.02313	-1.97758	-8.49532e-05	1.97722	1.94011	99.911	99.758	0	0	23.1688	14.7989	73.1114	64.6497	73.1083	64.6467	99.8852	99.7016	46.3375	29.5979	53.5477	70.1037
1575	0	910.372	19887.9	144.535		0	0	0.427156	-1.38268	-5.79582e-05	0		0	909.589	19889	144.535	20.8209	3957.07	3422.39	0.0784378	198.006	39.3635	3938.53	2415.65	0.100891	198.043		0	1.0555	-2.00991	-8.20745e-05	1.99415	1.95689	99.9098	99.7553	0	0	23.3763	15.0197	73.318	64.8679	73.315	64.8649	99.8834	99.6964	46.7526	30.0395	53.1308	69.6569
1580	0	856.751	20061	144.542		0	0	0.430793	-1.3863	-5.82396e-05	0		0	855.955	20062.1	144.542	20.9689	3956.92	3363.26	0.0794185	197.989	39.6969	3938.19	2338.09	0.10281	198.026		0	1.08414	-2.03851	-7.97535e-05	2.01115	1.97377	99.9086	99.7525	0	0	23.5898	15.2543	73.5307	65.1	73.5276	65.097	99.8818	99.6915	47.1797	30.5086	52.7021	69.1829
[truncated: 384 more rows]
[truncated: 4 more columns]

## Sheet: Glycolytic capacity 30%
time	O2_peri	GLC_peri	LAC_peri	PYR_peri		BF	J_diffO2_cap	J_diffGLC_cap	J_diffLAC_cap	J_diffPYR_cap	O2_sat_peri		O2_L8	GLC_L8	LAC_L8	PYR_L8	ADP_L8	ATP_L8	FBP_L8	F_active_L8	NAD_L8	ADP2_L8	ATP2_L8	FBP2_L8	F_active2_L8	NAD2_L8		J_diffO2_L8	J_diffGLC_L8	J_diffLAC_L8	J_diffPYR_L8	NADH_L8	NADH2_L8	J_hyd_L8	J_hyd2_L8	J_mit_L8	J_mit2_L8	J_head_L8	J_head2_L8	J_tail_L8	J_tail2_L8	J_lac_L8	J_lac2_L8	J_glycATPnet_L8	J_glycATPnet2_L8	glycATP_throughput_L8	glycATP_throughput2_L8	FBPbuffer_to_ATP_L8	FBPbuffer_to_ATP2_L8
[truncated: 821 more rows]
[truncated: 4 more columns]

[truncated: 4 more sheets: Glycolytic capacity 10%, Glycolytic capacity 1.5%, FBP buffering uncoupled, Parameters]
