# Supplementary material for: The dynamic side of the Warburg effect: glycolytic intermediate storage as buffer for fluctuating glucose and O 2 supply in tumor cells
Source: F1000Res. 2018 Dec 28;7:1177. Originally published 2018 Aug 2. [Version 2] doi: 10.12688/f1000research.15635.2 (PMC6352925; doi:10.12688/f1000research.15635.2)
Supplement: Dataset 6. Simulation of diffusion of glucose from the peritoneum into ascites fluid not containing cells during 3 min — http://dx.doi.org/10.5256/f1000research.15635.d212549 An experiment by Kemp and Mendel is simulated 62, see Supplementary Text. Tumor cells and metabolism were absent in this simulation. The injected ascites fluid initially contained 167 µM glucose and the time course of glucose concentrations was simulated in sixty three stacked fluid layers with an increment of 10 µm per layer. [file f1000research-7-18800-s0005.tgz]

Archive with 1 entries (1 files):
- 36d05f1e-bae3-4241-a57a-2b1fef186a0b_Data_S6.xlsx
