# Supplementary material for: The dynamic side of the Warburg effect: glycolytic intermediate storage as buffer for fluctuating glucose and O 2 supply in tumor cells
Source: F1000Res. 2018 Dec 28;7:1177. Originally published 2018 Aug 2. [Version 2] doi: 10.12688/f1000research.15635.2 (PMC6352925; doi:10.12688/f1000research.15635.2)
Supplement: Dataset 6. Simulation of diffusion of glucose from the peritoneum into ascites fluid not containing cells during 3 min — http://dx.doi.org/10.5256/f1000research.15635.d212549 An experiment by Kemp and Mendel is simulated 62, see Supplementary Text. Tumor cells and metabolism were absent in this simulation. The injected ascites fluid initially contained 167 µM glucose and the time course of glucose concentrations was simulated in sixty three stacked fluid layers with an increment of 10 µm per layer. [file f1000research-7-18800-s0005.tgz › 36d05f1e-bae3-4241-a57a-2b1fef186a0b_Data_S6.xlsx]

## Sheet: Legend
Column headers	Variable	Unit
GLC	glucose concentration	micromol per liter ascites fluid
GLC_L1	glucose concentration in layer 1, 0-10 micrometer from the blood vessel	micromol per liter ascites fluid
GLC_Li	glucose concentration in layer i, (i-1)*10 to i*10 micrometer from the blood vessel	micromol per liter ascites fluid
GLC_L63	glucose concentration in layer 63, 620-630 micrometer from the blood vessel	micromol per liter ascites fluid
av_GLC	average glucose concentration in the ascites fluid	micromol per liter ascites fluid
GLC_peri	glucose concentration at the blood vessel	micromol per liter
time	time	sec

## Sheet: Simulated diffusion gradient
time	GLC_peri	GLC_L1	GLC_L2	GLC_L3	GLC_L4	GLC_L5	GLC_L6	GLC_L7	GLC_L8	GLC_L9	GLC_L10	GLC_L11	GLC_L12	GLC_L13	GLC_L14	GLC_L15	GLC_L16	GLC_L17	GLC_L18	GLC_L19	GLC_L20	GLC_L21	GLC_L22	GLC_L23	GLC_L24	GLC_L25	GLC_L26	GLC_L27	GLC_L28	GLC_L29	GLC_L30	GLC_L31	GLC_L32	GLC_L33	GLC_L34	GLC_L35	GLC_L36	GLC_L37	GLC_L38	GLC_L39	GLC_L40	GLC_L41	GLC_L42	GLC_L43	GLC_L44	GLC_L45	GLC_L46	GLC_L47	GLC_L48
0	9858	167	167	167	167	167	167	167	167	167	167	167	167	167	167	167	167	167	167	167	167	167	167	167	167	167	167	167	167	167	167	167	167	167	167	167	167	167	167	167	167	167	167	167	167	167	167	167	167
1	8081.8	5790.22	3542.41	2165.83	1301.82	777.397	476.357	314.397	232.991	194.778	178.007	171.112	168.451	167.485	167.153	167.046	167.013	167.004	167.001	167	167	167	167	167	167	167	167	167	167	167	167	167	167	167	167	167	167	167	167	167	167	167	167	167	167	167	167	167	167
2	7289.25	5560.11	3837.93	2712.7	1918.77	1349.33	944.821	663.921	474.571	351.165	273.58	226.583	199.169	183.773	175.447	171.11	168.933	167.879	167.387	167.165	167.068	167.027	167.01	167.004	167.001	167.001	167	167	167	167	167	167	167	167	167	167	167	167	167	167	167	167	167	167	167	167	167	167	167
3	6776.5	5312.15	3853.83	2885.93	2179.5	1645.74	1239.22	931.437	701.598	533.125	412.269	327.585	269.697	231.123	206.08	190.244	180.491	174.64	171.223	169.277	168.199	167.616	167.309	167.151	167.073	167.034	167.016	167.007	167.003	167.001	167.001	167	167	167	167	167	167	167	167	167	167	167	167	167	167	167	167	167	167
4	6422.65	5114.29	3815.23	2949.36	2308.9	1813.76	1424.26	1116.86	875.485	687.875	544.012	435.419	354.853	296.165	254.222	224.827	204.633	191.036	182.065	176.265	172.591	170.31	168.923	168.097	167.614	167.337	167.182	167.096	167.05	167.025	167.013	167.006	167.003	167.001	167.001	167	167	167	167	167	167	167	167	167	167	167	167	167	167
5	6171.27	4964.19	3769.88	2973.62	2381.38	1918.29	1547.63	1248.27	1006.36	811.809	656.634	534.188	438.761	365.396	309.806	268.315	237.828	215.78	200.091	189.109	181.546	176.424	173.012	170.776	169.335	168.422	167.853	167.503	167.293	167.167	167.094	167.052	167.029	167.015	167.008	167.004	167.002	167.001	167.001	167	167	167	167	167	167	167	167	167	167
6	5990.03	4852.49	3730.69	2983.71	2426.99	1989.11	1635.17	1345.31	1106.87	910.904	750.597	620.393	515.584	432.079	366.292	315.081	275.712	245.835	223.46	206.928	194.879	186.217	180.075	175.782	172.821	170.809	169.459	168.567	167.986	167.612	167.375	167.227	167.135	167.08	167.046	167.027	167.015	167.008	167.005	167.003	167.001	167.001	167	167	167	167	167	167	167
7	5858.47	4770.54	3700.73	2989.6	2459.4	2041.14	1701.08	1420.15	1186.36	991.416	829.175	694.752	584.084	493.679	420.472	361.759	315.146	278.534	250.091	228.243	211.653	199.202	189.967	183.199	178.298	174.791	172.313	170.582	169.387	168.573	168.025	167.66	167.42	167.265	167.165	167.101	167.062	167.037	167.022	167.013	167.008	167.004	167.002	167.001	167.001	167	167	167	167
8	5762.91	4711.41	3679.88	2995.41	2485.29	2082.29	1753.5	1480.34	1251.22	1058.26	895.704	759.087	644.768	549.66	471.077	406.646	354.26	312.042	278.335	251.678	230.804	214.622	202.205	192.774	185.686	180.415	176.536	173.711	171.676	170.226	169.203	168.49	167.997	167.661	167.433	167.281	167.181	167.115	167.073	167.045	167.028	167.017	167.01	167.006	167.004	167.002	167.001	167.001	167
9	5693.86	4669.73	3667.02	3002.76	2508.03	2116.97	1797.24	1530.62	1305.76	1115.04	952.939	815.273	698.671	600.325	517.817	449.024	392.061	345.242	307.063	276.184	251.42	231.733	216.221	204.108	194.736	187.551	182.095	177.99	174.931	172.672	171.021	169.825	168.967	168.357	167.928	167.629	167.422	167.281	167.185	167.121	167.078	167.05	167.032	167.02	167.013	167.008	167.005	167.003	167.002
10	5644.54	4641.42	3660.83	3012.12	2529.36	2147.69	1835.23	1574.02	1352.88	1164.32	1003.01	864.926	746.886	646.271	560.857	488.704	428.099	377.51	335.564	301.029	272.804	249.912	231.489	216.781	205.134	195.987	188.862	183.358	179.144	175.943	173.533	171.735	170.404	169.427	168.716	168.204	167.838	167.578	167.396	167.269	167.181	167.121	167.08	167.053	167.034	167.022	167.014	167.009	167.006
11	5610.05	4623.36	3660.03	3023.49	2550.13	2175.91	1869.31	1612.54	1394.54	1207.95	1047.52	909.354	790.392	688.15	600.541	525.762	462.232	408.54	363.42	325.735	294.461	268.681	247.576	230.419	216.573	205.481	196.661	189.701	184.25	180.013	176.746	174.246	172.348	170.918	169.849	169.057	168.474	168.048	167.74	167.518	167.36	167.249	167.17	167.116	167.078	167.052	167.035	167.023	167.015
12	5586.76	4613.14	3663.51	3036.63	2570.75	2202.49	1900.62	1647.49	1432.13	1247.25	1087.68	949.586	830.014	726.569	637.263	560.396	494.485	438.215	390.41	350.01	316.059	287.695	264.143	244.711	228.78	215.807	205.312	196.881	190.154	184.824	180.63	177.354	174.813	172.856	171.359	170.223	169.367	168.726	168.251	167.9	167.643	167.456	167.322	167.225	167.156	167.108	167.074	167.05	167.034
13	5571.98	4608.94	3670.37	3051.25	2591.39	2227.95	1929.92	1679.76	1466.6	1283.17	1124.37	986.422	866.426	762.059	671.406	592.843	524.965	466.531	416.435	373.685	337.38	306.71	280.941	259.411	241.527	226.761	214.642	204.758	196.747	190.295	185.132	181.028	177.786	175.242	173.259	171.724	170.543	169.64	168.955	168.439	168.052	167.764	167.552	167.396	167.282	167.2	167.141	167.098	167.068
14	5563.67	4609.35	3679.82	3067.04	2612.09	2252.57	1957.67	1709.97	1498.62	1316.41	1158.27	1020.48	900.167	795.065	703.313	623.345	553.814	493.54	441.473	396.675	358.294	325.564	297.787	274.332	254.631	238.173	224.498	213.201	203.921	196.342	190.19	185.225	181.241	178.066	175.549	173.566	172.014	170.807	169.873	169.156	168.608	168.193	167.879	167.644	167.469	167.34	167.245	167.175	167.125
15	5560.29	4613.26	3691.26	3083.73	2632.82	2276.52	1984.21	1738.52	1528.67	1347.47	1189.9	1052.24	931.67	825.958	733.284	652.126	581.184	519.324	465.544	418.947	378.726	344.15	314.554	289.337	267.951	249.904	234.751	222.093	211.575	202.882	195.735	189.893	185.143	181.303	178.215	175.747	173.786	172.236	171.018	170.066	169.328	168.757	168.319	167.985	167.731	167.54	167.396	167.289	167.21
16	5560.67	4619.83	3704.19	3101.06	2653.52	2299.91	2009.74	1765.71	1557.1	1376.74	1219.63	1082.07	961.278	855.041	761.573	679.388	607.222	543.978	488.692	440.504	398.64	362.403	331.156	304.323	281.378	261.846	245.294	231.335	219.619	209.834	201.703	194.979	189.449	184.923	181.239	178.256	175.853	173.928	172.395	171.179	170.221	169.469	168.884	168.43	168.079	167.81	167.606	167.45	167.333
17	5563.9	4628.4	3718.2	3118.82	2674.13	2322.78	2034.4	1791.76	1584.17	1404.5	1247.76	1110.27	989.267	882.562	788.395	705.307	632.062	567.595	510.973	461.364	418.026	380.286	347.535	319.218	294.829	273.909	256.04	240.843	227.975	217.129	208.03	200.431	194.117	188.894	184.596	181.076	178.207	175.881	174.004	172.498	171.295	170.339	169.583	168.989	168.524	168.162	167.881	167.665	167.5
18	5569.29	4638.46	3733	3136.84	2694.6	2345.16	2058.28	1816.82	1610.08	1430.97	1274.52	1137.07	1015.86	908.724	813.928	730.033	655.826	590.266	532.445	481.559	436.887	397.781	363.655	333.972	308.245	286.029	266.919	250.546	236.575	224.704	214.66	206.2	199.105	193.181	188.259	184.186	180.833	178.085	175.843	174.023	172.553	171.37	170.424	169.67	169.073	168.602	168.232	167.943	167.719
19	5576.3	4649.61	3748.31	3154.97	2714.85	2367.06	2081.47	1840.99	1634.96	1456.32	1300.08	1162.64	1041.22	933.692	838.323	753.697	678.62	612.074	553.17	501.124	455.238	414.885	379.495	348.551	321.581	298.153	277.875	260.387	245.362	232.504	221.544	212.24	204.373	197.751	192.2	187.566	183.715	180.528	177.904	175.751	173.994	172.565	171.41	170.479	169.733	169.138	168.665	168.291	167.996
20	5584.51	4661.54	3763.96	3173.11	2734.84	2388.48	2104	1864.36	1658.93	1480.66	1324.6	1187.13	1065.51	957.603	861.704	776.408	700.539	633.093	573.201	520.097	473.1	431.601	395.046	362.933	334.805	310.243	288.865	270.32	254.291	240.485	228.638	218.51	209.886	202.571	196.392	191.192	186.835	183.199	180.177	177.676	175.615	173.924	172.543	171.419	170.508	169.774	169.184	168.713	168.338
21	5593.59	4674	3779.77	3191.16	2754.53	2409.43	2125.92	1887	1682.08	1504.12	1348.18	1210.66	1088.83	980.57	884.177	798.261	721.662	653.39	592.591	538.514	490.495	447.937	410.303	377.104	347.895	322.269	299.854	280.309	263.321	248.605	235.902	224.975	215.61	207.613	200.809	195.043	190.175	186.081	182.651	179.79	177.412	175.444	173.822	172.49	171.401	170.514	169.795	169.215	168.748
22	5603.3	4686.81	3795.63	3209.04	2773.89	2429.91	2147.25	1908.96	1704.47	1526.76	1370.91	1233.33	1111.29	1002.69	905.829	819.337	742.061	673.025	611.388	556.412	507.446	463.906	425.269	391.056	360.836	334.21	310.817	290.322	272.421	256.834	243.306	231.604	221.515	212.847	205.427	199.096	193.716	189.16	185.315	182.084	179.378	177.121	175.245	173.693	172.412	171.361	170.501	169.8	169.231
23	5613.43	4699.81	3811.45	3226.71	2792.9	2449.92	2168.02	1930.28	1726.16	1548.66	1392.87	1255.21	1132.96	1024.03	926.734	839.702	761.795	692.049	629.633	573.822	523.976	479.522	439.948	404.788	373.618	346.051	321.732	300.336	281.564	265.142	250.82	238.367	227.574	218.251	210.222	203.333	197.442	192.421	188.157	184.548	181.506	178.95	176.81	175.025	173.542	172.315	171.302	170.47	169.79
24	5623.84	4712.89	3827.15	3244.11	2811.53	2469.47	2188.25	1950.99	1747.2	1569.87	1414.12	1276.37	1153.92	1044.67	946.957	859.416	780.919	710.509	647.366	590.775	540.107	494.799	454.348	418.298	386.234	357.779	332.584	310.331	290.729	273.507	258.421	245.242	233.765	223.8	215.175	207.734	201.335	195.849	191.163	187.173	183.787	180.924	178.511	176.485	174.789	173.375	172.201	171.228	170.426
25	5634.4	4725.97	3842.67	3261.22	2829.77	2488.55	2207.95	1971.13	1767.62	1590.45	1434.72	1296.87	1174.21	1064.66	966.55	878.53	799.477	728.444	664.62	607.299	555.86	509.751	468.476	431.589	398.683	369.386	343.361	320.293	299.898	281.91	266.087	252.208	240.067	229.477	220.267	212.282	205.379	199.431	194.322	189.947	186.213	183.037	180.344	178.068	176.151	174.542	173.196	172.074	171.142
26	5645.02	4738.98	3857.98	3278.02	2847.62	2507.18	2227.14	1990.72	1787.47	1610.42	1454.7	1316.75	1193.89	1084.05	985.561	897.086	817.509	745.891	681.427	623.419	571.255	524.392	482.341	444.664	410.961	380.868	354.053	330.21	309.056	290.333	273.803	259.246	246.461	235.262	225.48	216.96	209.561	203.153	197.622	192.861	188.776	185.282	182.303	179.77	177.625	175.813	174.288	173.008	171.938
27	5655.64	4751.85	3873.04	3294.48	2865.08	2525.36	2245.85	2009.79	1806.77	1629.82	1474.1	1336.05	1213	1102.88	1004.03	915.124	835.052	762.88	697.812	639.157	586.311	538.735	495.952	457.527	423.069	392.221	364.655	340.071	318.192	298.764	281.552	266.341	252.931	241.14	230.799	221.754	213.865	207.003	201.052	195.906	191.468	187.653	184.382	181.588	179.207	177.186	175.474	174.03	172.815
28	5666.19	4764.57	3887.84	3310.6	2882.14	2543.1	2264.08	2028.36	1825.55	1648.7	1492.96	1354.81	1231.57	1121.18	1021.99	932.677	852.135	779.44	713.801	654.535	601.043	552.794	509.317	470.184	435.009	403.442	375.161	349.869	327.296	307.191	289.323	273.48	259.465	247.097	236.21	226.652	218.281	210.97	204.602	199.07	194.279	190.141	186.576	183.516	180.895	178.658	176.754	175.138	173.771
29	5676.64	4777.09	3902.34	3326.38	2898.81	2560.41	2281.85	2046.45	1843.83	1667.06	1511.32	1373.06	1249.64	1138.99	1039.48	949.773	868.786	795.595	729.416	669.57	615.466	566.58	522.444	482.639	446.783	414.531	385.566	359.598	336.36	315.604	297.105	280.651	266.049	253.121	241.702	231.64	222.795	215.041	208.261	202.347	197.202	192.74	188.879	185.549	182.684	180.226	178.124	176.331	174.808
30	5686.96	4789.39	3916.56	3341.81	2915.08	2577.3	2299.18	2064.08	1861.63	1684.94	1529.18	1390.83	1267.23	1156.34	1056.51	966.44	885.03	811.368	744.675	684.281	629.596	580.104	535.343	494.897	458.393	425.487	395.87	369.254	345.377	323.996	304.887	287.844	272.674	259.201	247.262	236.708	227.399	219.208	212.019	205.726	200.23	195.443	191.285	187.682	184.569	181.887	179.583	177.608	175.922
31	5697.11	4801.47	3930.47	3356.89	2930.98	2593.78	2316.08	2081.26	1878.98	1702.37	1546.59	1408.14	1284.38	1173.25	1073.12	982.7	900.888	826.778	759.599	698.681	643.445	593.377	548.02	506.965	469.841	436.312	406.07	378.833	354.343	332.36	312.664	295.049	279.329	265.327	252.882	241.846	232.082	223.462	215.87	209.2	203.354	198.244	193.787	189.911	186.548	183.638	181.127	178.967	177.113
32	5707.09	4813.31	3944.08	3371.62	2946.5	2609.86	2332.56	2098.01	1895.9	1719.35	1563.56	1425.02	1301.09	1189.74	1089.33	998.575	916.38	841.844	774.201	712.787	657.025	606.408	560.484	518.846	481.131	447.004	416.164	388.333	363.253	340.691	320.427	302.261	286.006	271.49	258.552	247.046	236.835	227.793	219.804	212.762	206.569	201.136	196.381	192.23	188.615	185.475	182.755	180.405	178.381
33	5716.89	4824.9	3957.39	3386.02	2961.65	2625.56	2348.64	2114.35	1912.4	1735.92	1580.11	1441.48	1317.4	1205.83	1105.16	1014.08	931.523	856.582	788.497	726.609	670.347	619.206	572.74	530.547	492.265	457.567	426.154	397.75	372.104	348.982	328.171	309.471	292.699	277.682	264.265	252.299	241.65	232.194	223.814	216.404	209.867	204.114	199.061	194.635	190.767	187.395	184.463	181.921	179.722
34	5726.49	4836.25	3970.4	3400.09	2976.45	2640.88	2364.34	2130.3	1928.5	1752.08	1596.26	1457.55	1333.32	1221.55	1120.62	1029.24	946.334	871.007	802.501	740.161	683.421	631.78	584.796	542.071	503.247	468.001	436.037	407.084	380.892	357.232	335.892	316.675	299.4	283.898	270.012	257.598	246.521	236.658	227.893	220.12	213.243	207.171	201.822	197.121	193	189.394	186.249	183.511	181.135
35	5735.9	4847.34	3983.12	3413.83	2990.9	2655.84	2379.66	2145.87	1944.21	1767.85	1612.03	1473.24	1348.87	1236.91	1135.74	1044.07	960.828	885.132	816.224	753.453	696.256	644.138	596.658	553.423	514.081	478.309	445.815	416.333	389.615	365.435	343.584	323.867	306.105	290.13	275.789	262.937	251.441	241.178	232.035	223.905	216.69	210.303	204.659	199.685	195.309	191.469	188.109	185.174	182.619
36	5745.1	4858.2	3995.55	3427.25	3005.01	2670.45	2394.61	2161.06	1959.55	1783.26	1627.42	1488.56	1364.07	1251.92	1150.52	1058.57	975.018	898.97	829.678	766.495	708.862	656.286	608.331	564.609	524.768	488.491	455.489	425.497	398.272	373.59	351.245	331.043	312.808	296.374	281.589	268.309	256.403	245.749	236.233	227.751	220.204	213.504	207.568	202.32	197.691	193.617	190.04	186.908	184.171
37	5754.11	4868.81	4007.69	3440.36	3018.8	2684.72	2409.22	2175.91	1974.54	1798.31	1642.47	1503.54	1378.93	1266.6	1164.98	1072.77	988.916	912.533	842.874	779.297	721.246	668.232	619.822	575.631	535.312	498.549	465.058	434.575	406.861	381.695	358.87	338.199	319.505	302.625	287.406	273.709	261.403	250.365	240.484	231.654	223.779	216.77	210.544	205.025	200.143	195.835	192.041	188.709	185.79
38	5762.92	4879.18	4019.56	3453.17	3032.26	2698.65	2423.5	2190.41	1989.18	1813.02	1657.18	1518.19	1393.46	1280.97	1179.14	1086.68	1002.53	925.831	855.821	791.867	733.416	679.982	631.136	586.495	545.716	508.486	474.523	443.567	415.381	389.746	366.459	345.332	326.192	308.877	293.237	279.133	266.435	255.021	244.781	235.609	227.411	220.096	213.582	207.794	202.661	198.118	194.108	190.576	187.474
39	5771.53	4889.33	4031.15	3465.69	3045.42	2712.27	2437.45	2204.58	2003.49	1827.4	1671.56	1532.51	1407.67	1295.03	1193	1100.3	1015.88	938.873	868.528	804.214	745.379	691.542	642.277	597.205	555.983	518.303	483.886	452.474	423.832	397.743	374.007	352.439	332.866	315.128	299.078	284.576	271.494	259.712	249.119	239.612	231.095	223.478	216.68	210.624	205.241	200.466	196.239	192.507	189.22
40	5779.95	4899.24	4042.49	3477.93	3058.29	2725.59	2451.08	2218.44	2017.49	1841.46	1685.63	1546.53	1421.59	1308.8	1206.58	1113.65	1028.97	951.671	881.005	816.344	757.142	702.918	653.251	607.763	566.116	528.003	493.147	461.294	432.211	405.684	381.513	359.517	339.523	321.375	304.924	290.034	276.577	264.435	253.496	243.659	234.827	226.912	219.833	213.512	207.881	202.873	198.431	194.499	191.027
41	5788.18	4908.93	4053.57	3489.89	3070.86	2738.6	2464.41	2231.99	2031.18	1855.22	1699.39	1560.25	1435.22	1322.29	1219.89	1126.74	1041.81	964.231	893.258	828.266	768.71	714.116	664.062	618.174	576.117	537.587	502.308	470.03	440.52	413.568	388.976	366.564	346.162	327.613	310.772	295.503	281.68	269.184	257.906	247.744	238.603	230.395	223.037	216.455	210.577	205.339	200.682	196.55	192.894
42	5796.22	4918.4	4064.41	3501.58	3083.16	2751.33	2477.45	2245.25	2044.57	1868.69	1712.87	1573.69	1448.56	1335.5	1232.93	1139.58	1054.41	976.563	905.295	839.985	780.091	725.14	674.714	628.442	585.989	547.056	511.37	478.68	448.758	421.394	396.394	373.578	352.778	333.84	316.619	300.981	286.799	273.957	262.347	251.866	242.421	233.923	226.291	219.449	213.327	207.86	202.989	198.658	194.818
43	5804.09	4927.66	4075	3513.02	3095.19	2763.78	2490.21	2258.22	2057.68	1881.87	1726.06	1586.85	1461.64	1348.45	1245.72	1152.18	1066.78	988.673	917.124	851.509	791.29	735.996	685.212	638.569	595.736	556.414	520.333	487.245	456.925	429.163	403.766	380.558	359.372	340.055	322.463	306.463	291.931	278.751	266.815	256.021	246.276	237.493	229.59	222.491	216.128	210.434	205.35	200.821	196.797
44	5811.78	4936.72	4085.37	3524.21	3106.95	2775.97	2502.7	2270.92	2070.52	1894.77	1738.99	1599.74	1474.46	1361.16	1258.27	1164.54	1078.92	1000.57	928.75	862.843	802.311	746.688	695.559	648.559	605.359	565.662	529.2	495.727	465.02	436.872	411.091	387.502	365.94	346.253	328.3	311.948	297.074	283.562	271.306	260.205	250.166	241.102	232.931	225.58	218.977	213.058	207.763	203.038	198.83
45	5819.3	4945.58	4095.51	3535.16	3118.47	2787.9	2514.92	2283.35	2083.09	1907.42	1751.65	1612.38	1487.02	1373.61	1270.58	1176.67	1090.85	1012.26	940.181	873.993	813.161	757.22	705.76	658.415	614.86	574.801	537.971	504.126	473.045	444.521	418.368	394.408	372.481	352.435	334.129	317.433	302.224	288.388	275.819	264.416	254.088	244.747	236.313	228.711	221.872	215.73	210.226	205.305	200.916
46	5826.66	4954.26	4105.43	3545.88	3129.75	2799.57	2526.89	2295.53	2095.4	1919.81	1764.07	1624.77	1499.35	1385.83	1282.66	1188.58	1102.56	1023.75	951.423	884.964	823.843	767.597	715.817	668.14	624.244	583.834	546.647	512.442	480.998	452.112	425.596	401.277	378.994	358.597	339.948	322.916	307.38	293.226	280.35	268.651	258.039	248.426	239.732	231.884	224.811	218.449	212.738	207.622	203.052
47	5833.85	4962.74	4115.14	3556.38	3140.79	2811.01	2538.62	2307.46	2107.47	1931.95	1776.24	1636.92	1511.44	1397.83	1294.53	1200.29	1114.08	1035.05	962.48	895.762	834.364	777.823	725.735	677.738	633.511	592.763	555.231	520.677	488.881	459.642	432.775	408.106	385.477	364.739	345.755	328.395	312.539	298.075	284.897	272.908	262.016	252.136	243.187	235.095	227.791	221.211	215.295	209.987	205.237
48	5840.9	4971.04	4124.65	3566.65	3151.6	2822.21	2550.11	2319.15	2119.29	1943.86	1788.17	1648.84	1523.31	1409.6	1306.18	1211.78	1125.39	1046.16	973.359	906.392	844.726	787.902	735.516	687.21	642.664	601.588	563.723	528.831	496.695	467.113	439.904	414.895	391.929	370.859	351.548	333.868	317.699	302.931	289.458	277.185	266.019	255.875	246.674	238.343	230.811	224.016	217.896	212.398	207.47
49	5847.79	4979.18	4133.97	3576.72	3162.19	2833.19	2561.37	2330.61	2130.89	1955.54	1799.88	1660.54	1534.95	1421.16	1317.62	1223.08	1136.51	1057.08	984.065	916.858	854.935	797.838	745.165	696.56	651.705	610.313	572.125	536.906	504.438	474.525	446.983	421.644	398.35	376.956	357.326	339.333	322.859	307.793	294.032	281.479	270.043	259.641	250.193	241.625	233.869	226.861	220.541	214.854	209.749
50	5854.54	4987.14	4143.09	3586.58	3172.57	2843.95	2572.4	2341.85	2142.26	1966.99	1811.37	1672.02	1546.39	1432.52	1328.87	1234.18	1147.45	1067.83	994.602	927.165	864.994	807.633	754.684	705.791	660.637	618.939	580.438	544.901	512.113	481.877	454.012	428.351	404.738	383.028	363.087	344.789	328.016	312.659	298.615	285.788	274.089	263.432	253.74	244.94	236.962	229.744	223.226	217.352	212.073
51	5861.14	4994.94	4152.04	3596.25	3182.75	2854.5	2583.23	2352.87	2153.42	1978.23	1822.65	1683.29	1557.62	1443.68	1339.92	1245.1	1158.21	1078.41	1004.98	937.317	874.907	817.293	764.076	714.904	669.462	627.467	588.663	552.818	519.719	489.17	460.991	435.017	411.093	389.075	368.831	350.234	333.17	317.528	303.207	290.112	278.153	267.246	257.315	248.286	240.09	232.665	225.95	219.893	214.44
52	5867.61	5002.58	4160.8	3605.73	3192.73	2864.85	2593.85	2363.68	2164.37	1989.27	1833.72	1694.36	1568.65	1454.64	1350.78	1255.84	1168.79	1088.82	1015.19	947.319	884.679	826.819	773.345	723.903	678.182	635.9	596.803	560.658	527.257	496.403	467.92	441.641	417.414	395.097	374.556	355.668	338.318	322.398	307.806	294.447	282.234	271.082	260.916	251.661	243.25	235.62	228.713	222.473	216.85
53	5873.95	5010.08	4169.39	3615.02	3202.52	2875	2604.27	2374.3	2175.12	2000.1	1844.59	1705.24	1579.49	1465.41	1361.46	1266.39	1179.21	1099.06	1025.25	957.174	894.312	836.216	782.492	732.79	686.799	644.239	604.857	568.423	534.728	503.579	474.798	448.223	423.701	401.091	380.262	361.09	343.461	327.267	312.41	298.793	286.33	274.938	264.54	255.063	246.441	238.61	231.512	225.092	219.3
54	5880.17	5017.42	4177.82	3624.14	3212.12	2884.96	2614.49	2384.71	2185.67	2010.74	1855.27	1715.92	1590.15	1476.01	1371.96	1276.78	1189.46	1109.15	1035.16	966.886	903.81	845.487	791.522	741.568	695.315	652.486	612.827	576.112	542.132	510.696	481.627	454.763	429.954	407.058	385.947	366.497	348.596	332.136	317.018	303.149	290.441	278.812	268.187	258.492	249.662	241.633	234.347	227.749	221.791
55	5886.26	5024.62	4186.08	3633.08	3221.55	2894.73	2624.53	2394.94	2196.03	2021.18	1865.77	1726.42	1600.62	1486.42	1382.3	1287.01	1199.55	1119.09	1044.93	976.459	913.178	854.634	800.436	750.239	703.733	660.642	620.716	583.728	549.471	517.755	488.405	461.261	436.171	412.998	391.611	371.89	353.722	337.001	321.629	307.512	294.564	282.704	271.855	261.946	252.911	244.686	237.215	230.443	224.319
56	5892.23	5031.69	4194.2	3641.86	3230.8	2904.33	2634.38	2404.99	2206.21	2031.45	1876.08	1736.74	1610.92	1496.67	1392.46	1297.07	1209.48	1128.88	1054.55	985.897	922.417	863.66	809.237	758.804	712.053	668.709	628.523	591.27	556.744	524.757	495.134	467.716	442.353	418.909	397.254	377.268	358.839	341.863	326.242	311.882	298.699	286.611	275.543	265.423	256.187	247.77	240.117	233.172	226.886
57	5898.08	5038.62	4202.16	3650.48	3239.88	2913.76	2644.06	2414.86	2216.22	2041.54	1886.22	1746.89	1621.05	1506.75	1402.47	1306.97	1219.27	1138.52	1064.03	995.203	931.531	872.569	817.929	767.267	720.279	676.689	636.251	598.741	563.954	531.702	501.813	474.129	448.5	424.791	402.874	382.63	363.947	346.721	330.855	316.258	302.844	290.533	279.25	268.923	259.488	250.883	243.049	235.935	229.488
58	5903.83	5045.42	4209.97	3658.94	3248.8	2923.01	2653.57	2424.55	2226.05	2051.46	1896.18	1756.87	1631.01	1516.67	1412.31	1316.73	1228.91	1148.02	1073.38	1004.38	940.523	881.363	826.512	775.63	728.411	684.583	643.901	606.141	571.1	538.591	508.444	480.5	454.612	430.645	408.472	387.975	369.043	351.573	335.469	320.639	306.999	294.469	282.974	272.444	262.814	254.023	246.013	238.731	232.126
59	5909.46	5052.1	4217.64	3667.25	3257.56	2932.11	2662.91	2434.08	2235.71	2061.21	1905.98	1766.69	1640.81	1526.43	1422.01	1326.33	1238.4	1157.39	1082.59	1013.43	949.396	890.044	834.99	783.894	736.452	692.394	651.474	613.471	578.183	545.424	515.025	486.828	460.688	436.47	414.047	393.303	374.128	356.419	340.081	325.023	311.162	298.417	286.714	275.985	266.164	257.19	249.006	241.559	234.799
60	5915	5058.65	4225.18	3675.41	3266.16	2941.04	2672.1	2443.45	2245.21	2070.8	1915.62	1776.35	1650.46	1536.04	1431.56	1335.79	1247.76	1166.62	1091.68	1022.36	958.154	898.616	843.365	792.062	744.404	700.121	658.971	620.733	585.204	552.203	521.558	493.115	466.729	442.265	419.598	398.613	379.201	361.259	344.692	329.411	315.332	302.376	290.47	279.545	269.536	260.382	252.027	244.418	237.505
61	5920.43	5065.09	4232.58	3683.43	3274.62	2949.83	2681.13	2452.66	2254.55	2080.23	1925.11	1785.85	1659.96	1545.5	1440.96	1345.11	1256.98	1175.72	1100.64	1031.17	966.798	907.081	851.639	800.135	752.268	707.768	666.394	627.926	592.165	558.927	528.044	499.36	472.734	448.031	425.126	403.906	384.261	366.09	349.3	333.8	319.508	306.346	294.241	283.124	272.93	263.599	255.076	247.307	240.243
62	5925.76	5071.42	4239.86	3691.32	3282.94	2958.46	2690.01	2461.72	2263.74	2089.51	1934.44	1795.21	1669.31	1554.82	1450.22	1354.3	1266.06	1184.69	1109.49	1039.87	975.332	915.441	859.815	808.117	760.046	715.335	673.744	635.054	599.065	565.597	534.481	505.564	478.704	453.767	430.631	409.18	389.308	370.914	353.905	338.191	323.691	310.326	298.025	286.719	276.344	266.84	258.151	250.225	243.014
63	5931	5077.63	4247.01	3699.07	3291.12	2966.96	2698.74	2470.63	2272.78	2098.64	1943.63	1804.42	1678.52	1564	1459.35	1363.35	1275.02	1193.54	1118.21	1048.45	983.757	923.7	867.895	816.008	767.74	722.825	681.023	642.116	605.907	572.214	540.872	511.727	484.639	459.474	436.111	414.436	394.342	375.73	358.506	342.583	327.878	314.316	301.822	290.331	279.778	270.104	261.252	253.172	245.814
64	5936.14	5083.74	4254.04	3706.69	3299.16	2975.31	2707.33	2479.4	2281.68	2107.63	1952.68	1813.49	1687.59	1573.04	1468.34	1372.28	1283.86	1202.27	1126.81	1056.92	992.077	931.858	875.88	823.81	775.351	730.238	688.23	649.113	612.689	578.779	547.216	517.85	490.538	465.151	441.567	419.673	399.362	380.536	363.103	346.974	332.07	318.313	305.632	293.959	283.231	273.389	264.378	256.146	248.645
65	5941.2	5089.74	4260.95	3714.18	3307.07	2983.53	2715.78	2488.03	2290.44	2116.48	1961.58	1822.43	1696.52	1581.95	1477.2	1381.07	1292.57	1210.88	1135.31	1065.28	1000.29	939.918	883.773	831.527	782.882	737.576	695.369	656.047	619.415	585.292	553.515	523.932	496.403	470.799	446.999	424.89	404.368	385.333	367.695	351.366	336.266	322.318	309.452	297.601	286.702	276.696	267.528	259.147	251.505
66	5946.17	5095.65	4267.75	3721.56	3314.85	2991.62	2724.1	2496.52	2299.06	2125.2	1970.36	1831.23	1705.32	1590.73	1485.94	1389.75	1301.17	1219.37	1143.69	1073.54	1008.41	947.883	891.576	839.158	790.334	744.84	702.44	662.919	626.083	591.754	559.767	529.974	502.234	476.418	452.407	430.089	409.36	390.121	372.282	355.756	340.464	326.33	313.283	301.258	290.19	280.023	270.701	262.174	254.393
67	5951.06	5101.45	4274.44	3728.81	3322.51	2999.58	2732.29	2504.88	2307.56	2133.78	1979	1839.9	1714	1599.39	1494.56	1398.31	1309.64	1227.76	1151.97	1081.69	1016.43	955.755	899.291	846.706	797.708	752.032	709.444	669.73	632.696	598.165	565.975	535.976	508.03	482.008	457.791	435.269	414.337	394.898	376.863	360.145	344.665	330.349	317.125	304.928	293.695	283.37	273.897	265.226	257.309
68	5955.86	5107.16	4281.02	3735.95	3330.05	3007.41	2740.35	2513.12	2315.92	2142.23	1987.51	1848.44	1722.55	1607.92	1503.06	1406.75	1318.01	1236.04	1160.14	1089.74	1024.35	963.536	906.92	854.174	805.005	759.153	716.382	676.48	639.254	604.527	572.139	541.939	513.792	487.568	463.151	440.429	419.299	399.666	381.438	364.532	348.869	334.373	320.975	308.61	297.216	286.736	277.114	268.302	260.251
69	5960.59	5112.78	4287.5	3742.98	3337.47	3015.13	2748.29	2521.23	2324.16	2150.56	1995.9	1856.86	1730.98	1616.34	1511.44	1415.07	1326.27	1244.21	1168.21	1097.7	1032.18	971.227	914.464	861.562	812.229	766.205	723.256	683.172	645.758	610.841	578.259	547.864	519.52	493.1	468.486	445.569	424.246	404.422	386.007	368.917	353.074	338.403	324.835	312.305	300.753	290.12	280.353	271.402	263.22
70	5965.24	5118.31	4293.88	3749.9	3344.78	3022.73	2756.11	2529.22	2332.27	2158.77	2004.17	1865.17	1739.29	1624.64	1519.7	1423.29	1334.42	1252.27	1176.18	1105.56	1039.92	978.832	921.925	868.871	819.379	773.189	730.067	689.805	652.209	617.106	584.335	553.751	525.215	498.603	473.798	450.69	429.179	409.168	390.57	373.3	357.28	342.437	328.703	316.012	304.304	293.522	283.612	274.525	266.214
71	5969.81	5123.76	4300.15	3756.72	3351.97	3030.21	2763.82	2537.09	2340.27	2166.86	2012.32	1873.35	1747.49	1632.82	1527.86	1431.4	1342.46	1260.24	1184.05	1113.32	1047.57	986.351	929.306	876.105	826.458	780.106	736.816	696.381	658.607	623.324	590.37	559.599	530.877	504.078	479.086	455.792	434.096	413.903	395.125	377.679	361.487	346.476	332.579	319.73	307.869	296.941	286.891	277.67	269.233
72	5974.32	5129.12	4306.34	3763.43	3359.06	3037.59	2771.41	2544.85	2348.15	2174.83	2020.36	1881.43	1755.57	1640.9	1535.91	1439.4	1350.4	1268.1	1191.83	1121	1055.13	993.787	936.608	883.264	833.466	786.957	743.505	702.9	664.955	629.495	596.362	565.41	536.506	509.525	484.35	460.875	438.999	418.627	399.674	382.055	365.694	350.519	336.462	323.458	311.448	300.376	290.189	280.838	272.276
73	5978.75	5134.39	4312.43	3770.04	3366.05	3044.85	2778.89	2552.5	2355.93	2182.7	2028.28	1889.39	1763.55	1648.87	1543.85	1447.3	1358.25	1275.87	1199.51	1128.58	1062.6	1001.14	943.832	890.35	840.406	793.744	750.133	709.365	671.251	635.62	602.313	571.185	542.103	514.943	489.591	465.938	443.886	423.34	404.215	386.428	369.902	354.566	340.352	327.196	315.04	303.827	293.506	284.026	275.342
74	5983.12	5139.59	4318.42	3776.55	3372.93	3052.02	2786.26	2560.04	2363.59	2190.45	2036.1	1897.24	1771.42	1656.73	1551.7	1455.11	1365.99	1283.55	1207.1	1136.08	1069.99	1008.42	950.981	897.364	847.279	800.468	756.703	715.776	677.498	641.7	608.223	576.923	547.668	520.334	494.808	470.982	448.757	428.042	408.749	390.797	374.11	358.616	344.248	330.944	318.645	307.294	296.84	287.235	278.432
75	5987.41	5144.71	4324.34	3782.97	3379.72	3059.07	2793.53	2567.47	2371.15	2198.1	2043.81	1904.99	1779.19	1664.5	1559.44	1462.81	1373.65	1291.14	1214.61	1143.49	1077.3	1015.61	958.055	904.309	854.086	807.131	763.215	722.133	683.696	647.735	614.092	582.625	553.201	525.698	500.002	476.007	453.614	432.732	413.275	395.162	378.317	362.669	348.151	334.702	322.262	310.776	300.192	290.463	281.543
76	5991.65	5149.76	4330.16	3789.3	3386.41	3066.04	2800.7	2574.8	2378.6	2205.65	2051.42	1912.64	1786.85	1672.16	1567.08	1470.42	1381.2	1298.63	1222.03	1150.82	1084.53	1022.73	965.058	911.184	860.828	813.733	769.671	728.438	689.847	653.727	619.923	588.292	558.704	531.035	505.173	481.012	458.456	437.411	417.794	399.523	382.523	366.724	352.06	338.468	325.89	314.272	303.562	293.712	284.677
77	5995.82	5154.73	4335.91	3795.54	3393	3072.9	2807.78	2582.03	2385.95	2213.09	2058.93	1920.19	1794.42	1679.73	1574.63	1477.94	1388.67	1306.04	1229.36	1158.07	1091.68	1029.78	971.989	917.993	867.506	820.275	776.072	734.692	695.95	659.675	625.714	593.925	564.175	536.345	510.321	485.999	463.282	442.079	422.305	403.879	386.728	370.782	355.974	342.242	329.53	317.782	306.947	296.979	287.831
78	5999.93	5159.63	4341.57	3801.69	3399.51	3079.67	2814.75	2589.16	2393.21	2220.44	2066.34	1927.64	1801.89	1687.2	1582.09	1485.36	1396.05	1313.36	1236.61	1165.24	1098.76	1036.75	978.85	924.736	874.123	826.76	782.419	740.896	702.006	665.582	631.467	599.522	569.616	541.628	515.446	490.967	468.094	446.735	426.808	408.231	390.933	374.841	359.892	346.025	333.18	321.305	310.349	300.264	291.006
79	6003.98	5164.47	4347.15	3807.76	3405.92	3086.35	2821.63	2596.2	2400.37	2227.69	2073.65	1935	1809.27	1694.59	1589.46	1492.7	1403.35	1320.6	1243.78	1172.33	1105.76	1043.65	985.644	931.414	880.679	833.187	788.712	747.05	708.018	671.446	637.183	605.086	575.027	546.885	520.55	495.917	472.89	451.38	431.302	412.579	395.135	378.903	363.816	349.815	336.841	324.842	313.766	303.567	294.201
80	6007.97	5169.23	4352.66	3813.75	3412.25	3092.94	2828.42	2603.15	2407.44	2234.84	2080.88	1942.26	1816.56	1701.88	1596.74	1499.95	1410.56	1327.75	1250.87	1179.34	1112.69	1050.48	992.371	938.029	887.175	839.558	794.953	753.156	713.984	677.27	642.861	610.617	580.409	552.117	525.631	500.847	477.671	456.013	435.789	416.922	399.337	382.966	367.744	353.612	340.512	328.391	317.199	306.888	297.416
81	6011.91	5173.93	4358.09	3819.65	3418.5	3099.44	2835.12	2610.01	2414.41	2241.91	2088.01	1949.44	1823.76	1709.08	1603.93	1507.12	1417.69	1334.83	1257.88	1186.28	1119.54	1057.25	999.033	944.583	893.614	845.875	801.143	759.214	719.907	683.054	648.503	616.115	585.761	557.323	530.69	505.76	482.438	460.635	440.268	421.259	403.536	387.03	371.677	357.417	344.193	331.952	320.645	310.226	300.65
82	6015.79	5178.56	4363.45	3825.48	3424.66	3105.86	2841.74	2616.77	2421.3	2248.89	2095.05	1956.52	1830.87	1716.2	1611.04	1514.21	1424.74	1341.83	1264.82	1193.15	1126.33	1063.94	1005.63	951.076	899.994	852.138	807.282	765.226	725.786	688.798	654.109	621.581	591.085	562.504	535.728	510.655	487.19	465.246	444.739	425.592	407.734	391.095	375.613	361.228	347.883	335.525	324.107	313.58	303.902
83	6019.62	5183.14	4368.74	3831.23	3430.74	3112.19	2848.27	2623.46	2428.1	2255.78	2102.01	1963.53	1837.89	1723.23	1618.07	1521.21	1431.71	1348.75	1271.69	1199.95	1133.05	1070.57	1012.17	957.51	906.319	858.348	813.373	771.192	731.624	694.503	659.68	627.015	596.381	567.66	540.744	515.531	491.927	469.845	449.201	429.92	411.929	395.162	379.553	365.045	351.582	339.11	327.581	316.95	307.172
84	6023.4	5187.65	4373.95	3836.9	3436.75	3118.44	2854.71	2630.06	2434.82	2262.59	2108.88	1970.44	1844.84	1730.19	1625.01	1528.14	1438.6	1355.6	1278.48	1206.67	1139.7	1077.14	1018.64	963.885	912.59	864.507	819.415	777.112	737.419	700.171	665.216	632.418	601.649	572.792	545.739	520.39	496.65	474.433	453.656	434.243	416.123	399.229	383.497	368.869	355.289	342.706	331.07	320.336	310.46
85	6027.13	5192.1	4379.11	3842.51	3442.68	3124.62	2861.08	2636.57	2441.45	2269.31	2115.67	1977.28	1851.7	1737.06	1631.88	1534.99	1445.42	1362.38	1285.2	1213.33	1146.28	1083.65	1025.06	970.204	918.806	870.615	825.409	782.989	743.174	705.801	670.718	637.79	606.889	577.9	550.714	525.231	501.359	479.009	458.102	438.561	420.314	403.296	387.444	372.698	359.005	346.312	334.571	323.736	313.765
86	6030.8	5196.49	4384.19	3848.04	3448.53	3130.72	2867.37	2643.01	2448.01	2275.96	2122.38	1984.04	1858.49	1743.86	1638.68	1541.77	1452.17	1369.08	1291.86	1219.92	1152.8	1090.09	1031.41	976.468	924.97	876.674	831.357	788.823	748.889	711.394	676.187	643.132	612.103	582.984	555.668	530.055	506.053	483.575	462.54	442.873	424.503	407.364	391.394	376.534	362.729	349.929	338.085	327.152	317.087
87	6034.43	5200.83	4389.21	3853.5	3454.31	3136.74	2873.58	2649.37	2454.48	2282.52	2129.01	1990.72	1865.19	1750.58	1645.39	1548.47	1458.84	1375.72	1298.44	1226.45	1159.26	1096.47	1037.71	982.677	931.082	882.683	837.26	794.614	754.565	716.951	681.622	648.444	617.29	588.045	560.602	534.862	510.733	488.129	466.97	447.18	428.689	411.432	395.346	380.374	366.461	353.556	341.611	330.582	320.426
88	6038.02	5205.12	4394.17	3858.9	3460.02	3142.69	2879.72	2655.66	2460.89	2289.01	2135.57	1997.32	1871.82	1757.22	1652.04	1555.1	1465.45	1382.29	1304.96	1232.91	1165.66	1102.8	1043.96	988.832	937.144	888.646	843.118	800.363	760.202	722.472	687.025	653.726	622.45	593.082	565.516	539.652	515.4	492.673	471.392	451.482	432.873	415.5	399.302	384.22	370.2	357.193	345.149	334.026	323.78
89	6041.55	5209.35	4399.07	3864.23	3465.67	3148.57	2885.79	2661.87	2467.21	2295.43	2142.05	2003.85	1878.38	1763.79	1658.61	1561.66	1471.98	1388.79	1311.42	1239.31	1172	1109.06	1050.15	994.935	943.156	894.562	848.933	806.072	765.801	727.959	692.397	658.981	627.586	598.097	570.41	544.426	520.052	497.206	475.806	455.778	437.054	419.568	403.259	388.07	373.947	360.839	348.699	337.483	327.149
90	6045.05	5213.53	4403.91	3869.5	3471.24	3154.38	2891.78	2668.01	2473.46	2301.77	2148.46	2010.3	1884.87	1770.3	1665.12	1568.15	1478.45	1395.22	1317.81	1245.66	1178.28	1115.27	1056.28	1000.99	949.12	900.432	854.704	811.741	771.363	733.411	697.737	664.207	632.695	603.09	575.285	549.182	524.691	501.727	480.211	460.07	441.233	423.636	407.219	391.925	377.7	364.494	352.26	340.954	330.534
91	6048.5	5217.65	4408.69	3874.7	3476.75	3160.13	2897.71	2674.08	2479.65	2308.04	2154.8	2016.69	1891.29	1776.73	1671.55	1574.58	1484.86	1401.6	1324.14	1251.94	1184.5	1121.43	1062.36	1006.99	955.036	906.257	860.433	817.37	776.889	738.83	703.047	669.405	637.78	608.061	580.141	553.923	529.317	506.239	484.609	464.356	445.409	427.704	411.182	395.785	381.46	368.158	355.832	344.437	333.934
92	6051.9	5221.73	4413.42	3879.84	3482.2	3165.8	2903.56	2680.08	2485.76	2314.24	2161.07	2023	1897.64	1783.1	1677.92	1580.94	1491.2	1407.91	1330.41	1258.16	1190.67	1127.53	1068.39	1012.94	960.906	912.038	866.122	822.961	782.379	744.216	708.326	674.576	642.841	613.01	584.978	558.648	533.929	510.739	488.999	468.636	449.581	431.771	415.146	399.649	385.227	371.831	359.414	347.934	337.348
93	6055.27	5225.76	4418.08	3884.93	3487.58	3171.42	2909.35	2686.01	2491.81	2320.37	2167.27	2029.25	1903.92	1789.4	1684.23	1587.24	1497.48	1414.16	1336.63	1264.33	1196.78	1133.58	1074.37	1018.85	966.73	917.776	871.769	828.514	787.834	749.57	713.576	679.72	647.878	617.938	589.796	563.356	538.528	515.229	493.381	472.911	453.751	435.838	419.112	403.517	389	375.512	363.007	351.442	340.775
94	6058.59	5229.74	4422.7	3889.95	3492.9	3176.96	2915.08	2691.88	2497.78	2326.44	2173.4	2035.44	1910.13	1795.63	1690.47	1593.47	1503.7	1420.35	1342.78	1270.44	1202.84	1139.58	1080.3	1024.71	972.51	923.472	877.377	834.03	793.255	754.892	718.797	684.837	652.891	622.845	594.596	568.049	543.115	519.709	497.755	477.181	457.919	439.905	423.08	407.389	392.779	379.201	366.61	354.962	344.217
95	6061.88	5233.68	4427.26	3894.92	3498.16	3182.45	2920.74	2697.68	2503.7	2332.44	2179.47	2041.56	1916.29	1801.8	1696.65	1599.65	1509.85	1426.48	1348.88	1276.49	1208.84	1145.52	1086.19	1030.52	978.245	929.127	882.947	839.51	798.642	760.183	723.99	689.929	657.88	627.731	599.379	572.727	547.688	524.179	502.122	481.445	462.083	443.97	427.049	411.265	396.564	382.899	370.223	358.494	347.672
96	6065.13	5237.57	4431.77	3899.83	3503.37	3187.88	2926.35	2703.42	2509.55	2338.38	2185.48	2047.61	1922.38	1807.91	1702.76	1605.76	1515.95	1432.56	1354.92	1282.49	1214.79	1151.42	1092.02	1036.28	983.938	934.741	888.478	844.954	803.995	765.444	729.154	694.996	662.847	632.597	604.143	577.39	552.249	528.638	506.48	485.705	466.244	448.035	431.02	415.144	400.354	386.603	373.845	362.037	351.14
97	6068.34	5241.42	4436.23	3904.69	3508.52	3193.25	2931.89	2709.1	2515.34	2344.26	2191.42	2053.61	1928.4	1813.96	1708.82	1611.82	1522	1438.58	1360.91	1288.44	1220.7	1157.27	1097.81	1042.01	989.589	940.316	893.972	850.363	809.317	770.674	734.291	700.037	667.792	637.444	608.89	582.038	556.797	533.087	510.831	489.958	470.402	452.1	434.993	419.027	404.15	390.315	377.476	365.591	354.62
98	6071.51	5245.22	4440.65	3909.5	3513.61	3198.56	2937.37	2714.72	2521.07	2350.07	2197.3	2059.54	1934.37	1819.95	1714.82	1617.82	1527.99	1444.55	1366.85	1294.34	1226.55	1163.07	1103.55	1047.69	995.199	945.852	899.429	855.738	814.606	775.875	739.401	705.054	672.714	642.27	613.621	586.671	561.333	537.527	515.175	494.207	474.557	456.163	438.966	422.913	407.952	394.035	381.117	369.156	358.113
99	6074.65	5248.98	4445.01	3914.25	3518.65	3203.81	2942.8	2720.28	2526.74	2355.83	2203.13	2065.41	1940.29	1825.89	1720.77	1623.76	1533.92	1450.46	1372.74	1300.19	1232.36	1168.83	1109.25	1053.32	1000.77	951.349	904.85	861.08	819.864	781.047	744.485	710.047	677.615	647.078	618.334	591.289	565.857	541.956	519.511	498.45	478.709	460.225	442.941	426.802	411.758	397.761	384.766	372.731	361.617
100	6077.76	5252.7	4449.33	3918.96	3523.63	3209.01	2948.17	2725.79	2532.36	2361.53	2208.89	2071.23	1946.14	1831.77	1726.66	1629.65	1539.8	1456.32	1378.57	1305.99	1238.12	1174.54	1114.91	1058.92	1006.3	956.81	910.237	866.389	825.092	786.191	749.542	715.017	682.495	651.866	623.03	595.894	570.369	546.376	523.839	502.688	482.858	464.287	446.917	430.694	415.569	401.494	388.423	376.316	365.134
101	6080.83	5256.39	4453.6	3923.61	3528.57	3214.16	2953.48	2731.24	2537.91	2367.18	2214.61	2076.99	1951.94	1837.59	1732.49	1635.49	1545.63	1462.13	1384.36	1311.74	1243.83	1180.2	1120.52	1064.47	1011.79	962.233	915.589	871.665	830.29	791.307	754.574	719.963	687.353	656.636	627.711	600.484	574.87	550.787	528.161	506.921	487.004	468.347	450.893	434.589	419.385	405.233	392.089	379.911	368.661
102	6083.86	5260.03	4457.83	3928.22	3533.45	3219.25	2958.74	2736.63	2543.42	2372.76	2220.26	2082.7	1957.68	1843.36	1738.27	1641.27	1551.4	1467.9	1390.09	1317.45	1249.5	1185.83	1126.09	1069.99	1017.24	967.621	920.907	876.91	835.458	796.396	759.582	724.886	692.191	661.388	632.375	605.061	579.358	555.188	532.474	511.149	491.147	472.406	454.871	438.487	423.205	408.979	395.762	383.516	372.2
103	6086.87	5263.63	4462.01	3932.78	3538.28	3224.3	2963.95	2741.98	2548.86	2378.3	2225.86	2088.35	1963.37	1849.07	1744	1647	1557.13	1473.61	1395.78	1323.11	1255.12	1191.41	1131.62	1075.46	1022.66	972.974	926.192	882.123	840.597	801.458	764.564	729.787	697.009	666.121	637.024	609.624	583.835	559.579	536.781	515.372	495.286	476.464	458.849	442.388	427.03	412.73	399.444	387.13	375.75
104	6089.84	5267.2	4466.15	3937.29	3543.07	3229.29	2969.11	2747.27	2554.26	2383.78	2231.41	2093.95	1969.01	1854.74	1749.68	1652.69	1562.81	1479.27	1401.43	1328.72	1260.7	1196.94	1137.11	1080.9	1028.04	978.292	931.444	887.307	845.708	806.494	769.523	734.666	701.807	670.837	641.657	614.173	588.301	563.962	541.081	519.589	499.423	480.521	462.828	446.291	430.859	416.488	403.133	390.753	379.31
105	6092.78	5270.73	4470.25	3941.76	3547.8	3234.23	2974.22	2752.51	2559.61	2389.21	2236.91	2099.5	1974.6	1860.35	1755.31	1658.32	1568.44	1484.89	1407.03	1334.3	1266.23	1202.44	1142.56	1086.3	1033.39	983.577	936.665	892.46	850.791	811.504	774.457	739.524	706.586	675.536	646.275	618.71	592.756	568.336	545.373	523.802	503.556	484.577	466.808	450.196	434.693	420.251	406.829	394.385	382.881
106	6095.69	5274.22	4474.31	3946.19	3552.5	3239.13	2979.28	2757.7	2564.9	2394.59	2242.36	2105	1980.14	1865.91	1760.89	1663.91	1574.02	1490.46	1412.58	1339.82	1271.73	1207.9	1147.98	1091.67	1038.69	988.829	941.855	897.585	855.847	816.489	779.369	744.36	711.346	680.218	650.877	623.233	597.2	572.7	549.659	528.009	507.686	488.631	470.788	454.103	438.53	424.02	410.532	398.025	386.461
107	6098.57	5277.68	4478.33	3950.57	3557.14	3243.98	2984.29	2762.84	2570.15	2399.92	2247.75	2110.45	1985.63	1871.43	1766.42	1669.45	1579.56	1495.99	1418.09	1345.31	1277.18	1213.31	1153.35	1096.99	1043.97	994.048	947.014	902.68	860.876	821.449	784.258	749.176	716.086	684.883	655.466	627.744	601.634	577.056	553.938	532.212	511.814	492.684	474.768	458.013	442.371	427.795	414.243	401.674	390.051
108	6101.42	5281.11	4482.31	3954.91	3561.75	3248.79	2989.25	2767.93	2575.34	2405.2	2253.1	2115.85	1991.07	1876.9	1771.91	1674.94	1585.06	1501.48	1423.56	1350.75	1282.6	1218.69	1158.69	1102.29	1049.21	999.235	952.143	907.748	865.879	826.385	789.124	753.971	720.809	689.531	660.039	632.242	606.056	581.403	558.21	536.409	515.938	496.736	478.749	461.925	446.215	431.574	417.96	405.331	393.651
109	6104.25	5284.5	4486.25	3959.21	3566.31	3253.55	2994.17	2772.98	2580.5	2410.44	2258.4	2121.21	1996.46	1882.32	1777.35	1680.39	1590.5	1506.92	1428.98	1356.16	1287.97	1224.04	1163.99	1107.54	1054.42	1004.39	957.243	912.788	870.857	831.297	793.969	758.746	725.513	694.163	664.598	636.728	610.468	585.742	562.475	540.602	520.058	500.786	482.73	465.839	450.063	435.359	421.683	408.996	397.26
110	6107.04	5287.86	4490.16	3963.47	3570.82	3258.26	2999.05	2777.98	2585.6	2415.63	2263.66	2126.52	2001.81	1887.7	1782.75	1685.8	1595.91	1512.32	1434.37	1361.52	1293.31	1229.34	1169.26	1112.77	1059.6	1009.52	962.314	917.801	875.809	836.185	798.792	763.502	730.2	698.78	669.144	641.202	614.87	590.072	566.734	544.79	524.176	504.835	486.712	469.754	453.915	439.149	425.413	412.668	400.877
111	6109.81	5291.19	4494.03	3967.69	3575.3	3262.94	3003.88	2782.94	2590.66	2420.77	2268.87	2131.78	2007.11	1893.03	1788.1	1691.16	1601.28	1517.68	1439.71	1366.85	1298.61	1234.61	1174.49	1117.96	1064.74	1014.61	967.357	922.788	880.736	841.051	803.594	768.238	734.869	703.381	673.675	645.664	619.262	594.394	570.986	548.973	528.291	508.883	490.693	473.672	457.77	442.943	429.149	416.348	404.504
112	6112.56	5294.49	4497.86	3971.87	3579.74	3267.57	3008.66	2787.85	2595.68	2425.87	2274.04	2137	2012.38	1898.33	1793.41	1696.48	1606.6	1522.99	1445.02	1372.14	1303.88	1239.84	1179.69	1123.12	1069.86	1019.68	972.372	927.748	885.64	845.895	808.375	772.956	739.521	707.966	678.194	650.114	623.644	598.707	575.232	553.151	532.403	512.929	494.675	477.591	461.628	446.742	432.891	420.036	408.139
113	6115.28	5297.76	4501.66	3976.02	3584.13	3272.16	3013.41	2792.72	2600.65	2430.93	2279.16	2142.18	2017.59	1903.57	1798.68	1701.76	1611.88	1528.27	1450.29	1377.39	1309.1	1245.04	1184.86	1128.24	1074.94	1024.72	977.361	932.684	890.519	850.716	813.136	777.654	744.156	712.537	682.698	654.552	628.016	603.013	579.471	557.324	536.511	516.973	498.657	481.511	465.489	450.545	436.639	423.73	411.783
114	6117.97	5301	4505.42	3980.13	3588.49	3276.71	3018.12	2797.55	2605.58	2435.94	2284.24	2147.31	2022.77	1908.78	1803.91	1707	1617.13	1533.52	1455.52	1382.6	1314.3	1250.21	1189.99	1133.34	1080	1029.73	982.322	937.594	895.375	855.515	817.877	782.335	748.775	717.092	687.19	658.98	632.379	607.31	583.704	561.493	540.617	521.016	502.639	485.433	469.353	454.353	440.392	427.431	415.434
115	6120.64	5304.2	4509.15	3984.2	3592.81	3281.22	3022.78	2802.34	2610.47	2440.91	2289.28	2152.41	2027.91	1913.95	1809.1	1712.2	1622.33	1538.72	1460.72	1387.78	1319.46	1255.34	1195.09	1138.41	1085.02	1034.71	987.258	942.48	900.209	860.294	822.598	786.998	753.378	721.633	691.669	663.396	636.732	611.6	587.931	565.658	544.719	525.058	506.621	489.357	473.22	458.165	444.151	431.139	419.094
116	6123.28	5307.38	4512.85	3988.23	3597.09	3285.7	3027.41	2807.09	2615.32	2445.84	2294.28	2157.46	2033	1919.07	1814.24	1717.37	1627.5	1543.89	1465.87	1392.93	1324.58	1260.44	1200.16	1143.44	1090.02	1039.67	992.168	947.342	905.02	865.052	827.301	791.643	757.964	726.16	696.135	667.801	641.075	615.882	592.151	569.817	548.818	529.098	510.602	493.282	477.089	461.981	447.915	434.854	422.761
117	6125.9	5310.54	4516.52	3992.24	3601.34	3290.13	3031.99	2811.8	2620.13	2450.74	2299.24	2162.47	2038.06	1924.16	1819.36	1722.49	1632.63	1549.02	1471	1398.04	1329.67	1265.51	1205.2	1148.45	1094.99	1044.6	997.054	952.18	909.809	869.789	831.984	796.271	762.535	730.673	700.589	672.195	645.41	620.157	596.366	573.972	552.915	533.137	514.584	497.208	480.961	465.8	451.684	438.575	426.435
118	6128.5	5313.66	4520.16	3996.2	3605.55	3294.53	3036.54	2816.47	2624.91	2455.59	2304.16	2167.45	2043.07	1929.21	1824.43	1727.58	1637.73	1554.11	1476.09	1403.11	1334.73	1270.54	1210.21	1153.43	1099.93	1049.5	1001.91	956.996	914.576	874.506	836.649	800.882	767.091	735.172	705.031	676.579	649.735	624.423	600.574	578.123	557.008	537.173	518.566	501.135	484.836	469.624	455.458	442.301	430.117
119	6131.07	5316.76	4523.76	4000.14	3609.73	3298.9	3041.06	2821.11	2629.64	2460.41	2309.05	2172.39	2048.05	1934.22	1829.46	1732.63	1642.79	1559.17	1481.14	1408.16	1339.76	1275.55	1215.19	1158.38	1104.85	1054.38	1006.75	961.788	919.323	879.204	841.296	805.476	771.631	739.658	709.461	680.952	654.051	628.683	604.777	582.269	561.099	541.209	522.547	505.064	488.713	473.451	459.238	446.034	433.806
120	6133.62	5319.83	4527.34	4004.04	3613.87	3303.23	3045.53	2825.7	2634.34	2465.19	2313.89	2177.29	2053	1939.2	1834.47	1737.65	1647.81	1564.2	1486.17	1413.17	1344.76	1280.53	1220.14	1163.3	1109.74	1059.23	1011.56	966.559	924.048	883.882	845.925	810.055	776.157	744.13	713.879	685.315	658.359	632.935	608.974	586.411	565.186	545.242	526.528	508.993	492.592	477.282	463.021	449.773	437.501
121	6136.15	5322.88	4530.88	4007.92	3617.98	3307.52	3049.98	2830.27	2639	2469.93	2318.7	2182.15	2057.9	1944.14	1839.43	1742.63	1652.8	1569.19	1491.16	1418.15	1349.72	1285.47	1225.06	1168.19	1114.6	1064.06	1016.35	971.308	928.754	888.542	850.537	814.617	780.669	748.59	718.285	689.668	662.658	637.18	613.165	590.549	569.27	549.275	530.509	512.924	496.474	481.116	466.81	453.517	441.204
122	6138.66	5325.9	4534.4	4011.76	3622.06	3311.78	3054.39	2834.8	2643.63	2474.64	2323.48	2186.98	2062.78	1949.05	1844.36	1747.58	1657.76	1574.16	1496.11	1423.1	1354.66	1290.39	1229.96	1173.06	1119.44	1068.86	1021.12	976.036	933.439	893.183	855.132	819.163	785.166	753.036	722.68	694.011	666.949	641.418	617.351	594.682	573.352	553.305	534.489	516.855	500.357	484.953	470.602	457.267	444.912
123	6141.15	5328.9	4537.89	4015.57	3626.11	3316.01	3058.76	2839.29	2648.22	2479.31	2328.22	2191.77	2067.61	1953.92	1849.26	1752.49	1662.69	1579.08	1501.04	1428.02	1359.57	1295.28	1234.83	1177.91	1124.25	1073.64	1025.87	980.743	938.105	897.805	859.709	823.694	789.649	757.47	727.064	698.345	671.231	645.649	621.53	598.811	577.43	557.334	538.469	520.787	504.243	488.794	474.399	461.022	448.628
124	6143.62	5331.87	4541.36	4019.35	3630.12	3320.21	3063.1	2843.75	2652.78	2483.95	2332.92	2196.53	2072.42	1958.76	1854.12	1757.37	1667.58	1583.98	1505.94	1432.91	1364.45	1300.14	1239.67	1182.72	1129.04	1078.4	1030.59	985.429	942.752	902.41	864.271	828.21	794.118	761.892	731.437	702.668	675.505	649.873	625.705	602.935	581.506	561.361	542.449	524.72	508.131	492.637	478.2	464.783	452.349
125	6146.07	5334.83	4544.79	4023.11	3634.11	3324.37	3067.41	2848.18	2657.3	2488.56	2337.6	2201.26	2077.19	1963.56	1858.96	1762.23	1672.45	1588.85	1510.81	1437.77	1369.3	1304.98	1244.49	1187.52	1133.81	1083.14	1035.29	990.095	947.38	906.998	868.816	832.712	798.574	766.301	735.799	706.982	679.771	654.091	629.874	607.056	585.579	565.387	546.428	528.654	512.02	496.484	482.006	468.548	456.076
126	6148.5	5337.75	4548.2	4026.83	3638.07	3328.51	3071.69	2852.57	2661.79	2493.13	2342.24	2205.96	2081.93	1968.34	1863.76	1767.04	1677.28	1593.69	1515.65	1442.61	1374.12	1309.79	1249.28	1192.28	1138.55	1087.85	1039.97	994.742	951.989	911.568	873.345	837.198	803.017	770.699	740.151	711.287	684.029	658.301	634.037	611.172	589.649	569.41	550.406	532.588	515.911	500.333	485.815	472.318	459.809
127	6150.91	5340.66	4551.59	4030.53	3641.99	3332.61	3075.94	2856.94	2666.25	2497.67	2346.84	2210.62	2086.64	1973.08	1868.53	1771.83	1682.08	1598.5	1520.46	1447.41	1378.92	1314.57	1254.04	1197.03	1143.27	1092.54	1044.64	999.37	956.581	916.122	877.859	841.671	807.446	775.085	744.492	715.583	688.279	662.505	638.195	615.285	593.716	573.433	554.384	536.523	519.804	504.185	489.627	476.093	463.548
128	6153.31	5343.54	4554.95	4034.2	3645.89	3336.69	3080.15	2861.27	2670.68	2502.18	2351.42	2215.25	2091.31	1977.79	1873.26	1776.59	1686.85	1603.28	1525.24	1452.19	1383.69	1319.33	1258.78	1201.75	1147.97	1097.21	1049.28	1003.98	961.155	920.659	882.357	846.129	811.863	779.459	748.823	719.87	692.521	666.703	642.348	619.393	597.78	577.453	558.362	540.459	523.699	508.04	493.444	479.873	467.292
129	6155.68	5346.41	4558.28	4037.84	3649.76	3340.73	3084.34	2865.57	2675.08	2506.66	2355.97	2219.85	2095.96	1982.47	1877.97	1781.32	1691.6	1608.03	1529.99	1456.95	1388.43	1324.07	1263.5	1206.45	1152.65	1101.86	1053.9	1008.57	965.711	925.18	886.841	850.574	816.268	783.822	753.144	724.148	696.756	670.894	646.496	623.498	601.841	581.472	562.339	544.395	527.595	511.898	497.264	483.656	471.041
130	6158.04	5349.25	4561.59	4041.46	3653.6	3344.75	3088.5	2869.85	2679.45	2511.11	2360.48	2224.42	2100.57	1987.13	1882.65	1786.03	1696.31	1612.76	1534.72	1461.67	1393.15	1328.77	1268.2	1211.12	1157.3	1106.49	1058.5	1013.14	970.25	929.685	891.31	855.005	820.66	788.174	757.455	728.418	700.983	675.079	650.638	627.598	605.9	585.489	566.315	548.331	531.493	515.757	501.087	487.445	474.796
131	6160.37	5352.07	4564.88	4045.05	3657.42	3348.74	3092.63	2874.09	2683.79	2515.53	2364.97	2228.96	2105.16	1991.75	1887.31	1790.7	1701	1617.46	1539.42	1466.37	1397.85	1333.46	1272.87	1215.78	1161.93	1111.1	1063.08	1017.69	974.773	934.174	895.764	859.423	825.04	792.515	761.756	732.678	705.203	679.258	654.776	631.695	609.955	589.504	570.291	552.268	535.392	519.62	504.914	491.237	478.556
132	6162.7	5354.87	4568.15	4048.62	3661.21	3352.7	3096.73	2878.31	2688.11	2519.92	2369.43	2233.48	2109.72	1996.34	1891.93	1795.35	1705.66	1622.13	1544.1	1471.05	1402.52	1338.12	1277.52	1220.41	1166.55	1115.69	1067.65	1022.23	979.279	938.648	900.204	863.828	829.408	796.846	766.048	736.931	709.416	683.431	658.909	635.787	614.008	593.518	574.266	556.206	539.292	523.484	508.743	495.033	482.32
133	6165	5357.65	4571.39	4052.17	3664.97	3356.64	3100.81	2882.5	2692.39	2524.28	2373.86	2237.96	2114.25	2000.91	1896.53	1799.96	1710.3	1626.77	1548.75	1475.7	1407.17	1342.76	1282.14	1225.02	1171.14	1120.26	1072.19	1026.75	983.77	943.107	904.631	868.22	833.765	801.165	770.33	741.175	713.622	687.598	663.036	639.876	618.059	597.53	578.241	560.143	543.194	527.351	512.576	498.834	486.09
134	6167.29	5360.41	4574.61	4055.69	3668.71	3360.55	3104.86	2886.66	2696.65	2528.62	2378.26	2242.42	2118.75	2005.45	1901.1	1804.56	1714.91	1631.39	1553.38	1480.33	1411.79	1347.38	1286.75	1229.61	1175.71	1124.81	1076.72	1031.25	988.244	947.552	909.044	872.599	838.11	805.475	774.604	745.411	717.82	691.758	667.159	643.961	622.106	601.54	582.214	564.081	547.096	531.219	516.412	502.638	489.863
135	6169.57	5363.16	4577.81	4059.18	3672.43	3364.44	3108.88	2890.8	2700.88	2532.93	2382.63	2246.85	2123.23	2009.97	1905.64	1809.13	1719.49	1635.99	1557.98	1484.93	1416.39	1351.97	1291.33	1234.18	1180.26	1129.35	1081.23	1035.74	992.703	951.982	913.443	876.966	842.443	809.774	778.868	749.639	722.012	695.913	671.277	648.042	626.151	605.549	586.187	568.019	551	535.09	520.251	506.446	493.642
136	6171.82	5365.88	4580.99	4062.66	3676.12	3368.3	3112.88	2894.91	2705.08	2537.21	2386.98	2251.25	2127.68	2014.45	1910.16	1813.67	1724.05	1640.56	1562.56	1489.51	1420.97	1356.55	1295.9	1238.73	1184.8	1133.86	1085.73	1040.21	997.147	956.398	917.829	881.322	846.766	814.064	783.123	753.86	726.197	700.063	675.391	652.12	630.193	609.556	590.16	571.957	554.905	538.963	524.092	510.257	497.424
137	6174.07	5368.59	4584.14	4066.11	3679.79	3372.13	3116.85	2898.99	2709.26	2541.47	2391.3	2255.63	2132.1	2018.92	1914.65	1818.18	1728.59	1645.11	1567.11	1494.07	1425.53	1361.1	1300.44	1243.26	1189.31	1138.36	1090.2	1044.66	1001.58	960.8	922.202	885.665	851.078	818.343	787.369	758.072	730.375	704.206	679.5	656.194	634.232	613.561	594.131	575.895	558.811	542.837	527.936	514.072	501.211
138	6176.29	5371.28	4587.28	4069.54	3683.43	3375.95	3120.8	2903.05	2713.41	2545.7	2395.6	2259.98	2136.5	2023.35	1919.12	1822.68	1733.1	1649.63	1571.65	1498.61	1430.06	1365.63	1304.96	1247.78	1193.81	1142.84	1094.66	1049.1	1005.99	965.188	926.563	889.997	855.38	822.613	791.607	762.277	734.547	708.344	683.604	660.264	638.269	617.565	598.102	579.834	562.718	546.714	531.783	517.89	505.002
139	6178.51	5373.95	4590.4	4072.95	3687.06	3379.74	3124.72	2907.09	2717.54	2549.91	2399.87	2264.31	2140.88	2027.77	1923.57	1827.15	1737.59	1654.14	1576.16	1503.12	1434.58	1370.14	1309.47	1252.27	1198.29	1147.3	1099.11	1053.52	1010.39	969.563	930.911	894.317	859.671	826.874	795.837	766.475	738.712	712.477	687.703	664.331	642.303	621.566	602.071	583.772	566.626	550.592	535.632	521.712	508.797
140	6180.7	5376.61	4593.5	4076.33	3690.66	3383.5	3128.62	2911.1	2721.64	2554.09	2404.12	2268.62	2145.23	2032.16	1927.99	1831.59	1742.05	1658.62	1580.65	1507.62	1439.07	1374.63	1313.95	1256.74	1202.75	1151.75	1103.54	1057.93	1014.78	973.925	935.248	898.626	863.951	831.125	800.058	770.665	742.871	716.604	691.798	668.394	646.334	625.566	606.04	587.711	570.534	554.471	539.484	525.536	512.596
141	6182.89	5379.24	4596.58	4079.7	3694.23	3387.25	3132.5	2915.09	2725.73	2558.25	2408.35	2272.9	2149.55	2036.52	1932.39	1836.02	1746.5	1663.07	1585.11	1512.09	1443.55	1379.1	1318.42	1261.2	1207.2	1156.18	1107.95	1062.32	1019.15	978.274	939.572	902.924	868.222	835.367	804.27	774.848	747.023	720.725	695.889	672.454	650.363	629.564	610.008	591.649	574.444	558.353	543.338	529.364	516.398
142	6185.06	5381.87	4599.64	4083.05	3697.79	3390.97	3136.36	2919.05	2729.78	2562.38	2412.55	2277.15	2153.86	2040.86	1936.76	1840.42	1750.92	1667.51	1589.56	1516.54	1448	1383.55	1322.86	1265.64	1211.62	1160.59	1112.35	1066.7	1023.51	982.61	943.884	907.211	872.482	839.601	808.475	779.024	751.169	724.842	699.976	676.51	654.39	633.561	613.975	595.587	578.354	562.235	547.194	533.194	520.204
143	6187.22	5384.47	4602.68	4086.37	3701.33	3394.67	3140.19	2922.99	2733.82	2566.5	2416.73	2281.39	2158.14	2045.18	1941.11	1844.8	1755.32	1671.92	1593.99	1520.97	1452.44	1387.99	1327.29	1270.06	1216.04	1164.99	1116.73	1071.07	1027.85	986.934	948.185	911.487	876.733	843.825	812.672	783.192	755.309	728.953	704.058	680.563	658.413	637.556	617.942	599.525	582.265	566.119	551.052	537.027	524.013
144	6189.36	5387.06	4605.7	4089.68	3704.85	3398.35	3144	2926.92	2737.83	2570.59	2420.88	2285.6	2162.4	2049.48	1945.44	1849.15	1759.7	1676.32	1598.39	1525.39	1456.85	1392.4	1331.71	1274.47	1220.43	1169.37	1121.1	1075.42	1032.18	991.245	952.474	915.753	880.975	848.041	816.861	787.354	759.444	733.059	708.135	684.612	662.434	641.549	621.907	603.464	586.176	570.005	554.912	540.863	527.826
145	6191.49	5389.64	4608.71	4092.97	3708.34	3402.01	3147.79	2930.82	2741.82	2574.65	2425.02	2289.79	2166.64	2053.76	1949.75	1853.49	1764.05	1680.69	1602.78	1529.78	1461.25	1396.8	1336.1	1278.85	1224.81	1173.74	1125.45	1079.76	1036.5	995.545	956.753	920.009	885.207	852.248	821.043	791.509	763.572	737.16	712.209	688.659	666.453	645.54	625.871	607.401	590.088	573.891	558.774	544.702	531.642
146	6193.61	5392.2	4611.7	4096.24	3711.82	3405.65	3151.56	2934.69	2745.79	2578.7	2429.13	2293.96	2170.85	2058.02	1954.04	1857.81	1768.39	1685.05	1607.14	1534.16	1465.63	1401.18	1340.48	1283.23	1229.17	1178.09	1129.79	1084.08	1040.81	999.833	961.02	924.255	889.429	856.447	825.217	795.658	767.694	741.256	716.278	692.701	670.469	649.53	629.835	611.339	594	577.779	562.638	548.543	535.461
147	6195.72	5394.75	4614.67	4099.49	3715.28	3409.27	3155.31	2938.55	2749.74	2582.73	2433.22	2298.11	2175.05	2062.25	1958.31	1862.1	1772.71	1689.38	1611.49	1538.51	1469.99	1405.54	1344.84	1287.58	1233.52	1182.43	1134.11	1088.39	1045.1	1004.11	965.277	928.491	893.643	860.637	829.383	799.8	771.811	745.347	720.344	696.741	674.482	653.517	633.797	615.276	597.913	581.668	566.504	552.387	539.283
148	6197.81	5397.28	4617.63	4102.73	3718.72	3412.87	3159.04	2942.39	2753.67	2586.73	2437.29	2302.23	2179.22	2066.47	1962.56	1866.38	1777.01	1693.7	1615.82	1542.85	1474.33	1409.89	1349.18	1291.92	1237.85	1186.76	1138.43	1092.69	1049.39	1008.37	969.523	932.717	897.848	864.819	833.543	803.935	775.922	749.433	724.405	700.777	678.493	657.503	637.758	619.213	601.827	585.558	570.372	556.233	543.108
149	6199.89	5399.8	4620.57	4105.95	3722.14	3416.45	3162.75	2946.21	2757.58	2590.72	2441.34	2306.34	2183.38	2070.66	1966.79	1870.63	1781.29	1698	1620.13	1547.17	1478.66	1414.22	1353.51	1296.25	1242.17	1191.06	1142.72	1096.98	1053.66	1012.63	973.759	936.933	902.044	868.994	837.695	808.064	780.027	753.515	728.462	704.81	682.502	661.488	641.719	623.15	605.74	589.449	574.241	560.081	546.936
150	6201.96	5402.3	4623.49	4109.15	3725.54	3420.01	3166.44	2950.01	2761.46	2594.68	2445.37	2310.43	2187.51	2074.84	1971	1874.87	1785.55	1702.28	1624.43	1551.47	1482.97	1418.53	1357.82	1300.56	1246.48	1195.36	1147.01	1101.25	1057.92	1016.87	977.985	941.14	906.231	873.161	841.84	812.187	784.127	757.592	732.515	708.839	686.508	665.47	645.678	627.087	609.654	593.341	578.112	563.931	550.767
151	6204.02	5404.79	4626.4	4112.33	3728.93	3423.55	3170.11	2953.78	2765.33	2598.63	2449.39	2314.49	2191.63	2078.99	1975.19	1879.09	1789.79	1706.54	1628.7	1555.76	1487.26	1422.83	1362.12	1304.85	1250.77	1199.64	1151.28	1105.51	1062.16	1021.1	982.201	945.338	910.41	877.32	845.978	816.304	788.222	761.664	736.565	712.866	690.512	669.451	649.636	631.023	613.568	597.234	581.984	567.783	554.6
152	6206.07	5407.27	4629.3	4115.5	3732.29	3427.08	3173.77	2957.55	2769.19	2602.56	2453.38	2318.54	2195.72	2083.13	1979.36	1883.29	1794.02	1710.78	1632.96	1560.03	1491.54	1427.11	1366.4	1309.13	1255.04	1203.91	1155.54	1109.76	1066.4	1025.33	986.407	949.527	914.581	881.471	850.109	820.414	792.311	765.731	740.61	716.889	694.513	673.43	653.594	634.958	617.483	601.128	585.858	571.638	558.436
153	6208.11	5409.73	4632.18	4118.65	3735.65	3430.59	3177.4	2961.29	2773.02	2606.47	2457.35	2322.57	2199.8	2087.25	1983.51	1887.48	1798.22	1715.01	1637.2	1564.28	1495.8	1431.37	1370.67	1313.4	1259.3	1208.17	1159.79	1114	1070.63	1029.54	990.603	953.707	918.743	885.615	854.234	824.519	796.395	769.794	744.652	720.909	698.512	677.408	657.55	638.894	621.398	605.023	589.733	575.494	562.274
154	6210.13	5412.19	4635.04	4121.78	3738.98	3434.08	3181.02	2965.01	2776.83	2610.36	2461.31	2326.58	2203.86	2091.35	1987.65	1891.64	1802.41	1719.22	1641.43	1568.52	1500.05	1435.62	1374.92	1317.65	1263.55	1212.41	1164.03	1118.22	1074.84	1033.74	994.79	957.879	922.898	889.752	858.352	828.617	800.474	773.853	748.69	724.927	702.508	681.383	661.505	642.828	625.312	608.918	593.609	579.352	566.115
155	6212.15	5414.63	4637.89	4124.9	3742.3	3437.55	3184.62	2968.72	2780.63	2614.23	2465.25	2330.58	2207.9	2095.43	1991.77	1895.79	1806.59	1723.41	1645.64	1572.74	1504.28	1439.86	1379.16	1321.89	1267.79	1216.64	1168.25	1122.44	1079.04	1037.93	998.968	962.041	927.044	893.881	862.463	832.71	804.548	777.907	752.724	728.941	706.502	685.357	665.459	646.763	629.227	612.814	597.487	583.212	569.957
156	6214.16	5417.05	4640.73	4128.01	3745.6	3441.01	3188.21	2972.41	2784.41	2618.08	2469.17	2334.55	2211.93	2099.5	1995.87	1899.92	1810.74	1727.59	1649.83	1576.95	1508.49	1444.08	1383.38	1326.11	1272.01	1220.86	1172.46	1126.64	1083.24	1042.11	1003.14	966.195	931.183	898.003	866.568	836.798	808.616	781.957	756.755	732.952	710.494	689.329	669.412	650.696	633.142	616.711	601.366	587.074	573.803
157	6216.15	5419.47	4643.55	4131.1	3748.89	3444.45	3191.78	2976.08	2788.17	2621.92	2473.07	2338.51	2215.93	2103.55	1999.95	1904.04	1814.88	1731.75	1654.01	1581.14	1512.69	1448.29	1387.59	1330.32	1276.22	1225.07	1176.66	1130.83	1087.42	1046.28	1007.3	970.341	935.314	902.119	870.667	840.879	812.68	786.002	760.782	736.96	714.483	693.3	673.363	654.629	637.057	620.608	605.246	590.937	577.65
158	6218.14	5421.87	4646.36	4134.17	3752.16	3447.88	3195.33	2979.74	2791.91	2625.74	2476.96	2342.46	2219.93	2107.58	2004.02	1908.13	1819.01	1735.89	1658.17	1585.31	1516.88	1452.48	1391.79	1334.52	1280.42	1229.26	1180.85	1135.01	1091.59	1050.45	1011.45	974.479	939.438	906.227	874.76	844.955	816.739	790.043	764.805	740.965	718.47	697.268	677.314	658.562	640.972	624.506	609.127	594.802	581.499
159	6220.11	5424.26	4649.16	4137.24	3755.42	3451.29	3198.87	2983.38	2795.64	2629.55	2480.82	2346.38	2223.9	2111.6	2008.08	1912.22	1823.12	1740.02	1662.32	1589.48	1521.05	1456.66	1395.98	1338.71	1284.6	1233.44	1185.03	1139.19	1095.76	1054.6	1015.59	978.609	943.554	910.329	878.846	849.026	820.793	794.08	768.825	744.967	722.454	701.235	681.263	662.494	644.887	628.404	613.009	598.668	585.35
160	6222.08	5426.65	4651.94	4140.28	3758.66	3454.69	3202.39	2987	2799.36	2633.33	2484.68	2350.29	2227.86	2115.6	2012.11	1916.28	1827.21	1744.14	1666.45	1593.62	1525.21	1460.83	1400.15	1342.88	1288.78	1237.61	1189.2	1143.35	1099.91	1058.74	1019.72	982.731	947.663	914.424	882.927	853.091	824.842	798.113	772.841	748.967	726.437	705.201	685.211	666.426	648.802	632.303	616.892	602.536	589.203
161	6224.04	5429.02	4654.71	4143.32	3761.89	3458.07	3205.89	2990.61	2803.05	2637.11	2488.52	2354.19	2231.8	2119.58	2016.13	1920.34	1831.29	1748.24	1670.57	1597.76	1529.35	1464.98	1404.3	1347.04	1292.94	1241.77	1193.35	1147.5	1104.05	1062.88	1023.85	986.845	951.765	918.513	887.002	857.151	828.887	802.142	776.854	752.963	730.417	709.164	689.158	670.356	652.717	636.202	620.776	606.405	593.058
162	6225.99	5431.38	4657.47	4146.34	3765.11	3461.43	3209.38	2994.21	2806.73	2640.86	2492.34	2358.06	2235.73	2123.55	2020.14	1924.37	1835.35	1752.33	1674.67	1601.88	1533.48	1469.12	1408.45	1351.19	1297.09	1245.92	1197.5	1151.64	1108.19	1067.01	1027.97	990.951	955.86	922.595	891.07	861.205	832.927	806.167	780.863	756.957	734.394	713.126	693.104	674.286	656.631	640.101	624.66	610.275	596.914
163	6227.93	5433.72	4660.22	4149.35	3768.31	3464.79	3212.86	2997.79	2810.4	2644.61	2496.15	2361.93	2239.64	2127.51	2024.13	1928.4	1839.4	1756.4	1678.77	1605.98	1537.6	1473.25	1412.58	1355.33	1301.23	1250.06	1201.63	1155.77	1112.31	1071.12	1032.07	995.051	959.948	926.671	895.133	865.255	836.962	810.188	784.869	760.947	738.37	717.086	697.049	678.216	660.546	644.001	628.546	614.147	600.772
164	6229.86	5436.06	4662.95	4152.34	3771.49	3468.12	3216.32	3001.35	2814.05	2648.33	2499.94	2365.78	2243.54	2131.45	2028.11	1932.4	1843.44	1760.46	1682.84	1610.07	1541.71	1477.36	1416.71	1359.45	1305.36	1254.19	1205.76	1159.89	1116.43	1075.23	1036.18	999.142	964.029	930.741	899.191	869.299	840.993	814.205	788.871	764.935	742.343	721.044	700.992	682.145	664.46	647.901	632.432	618.019	604.632
165	6231.78	5438.39	4665.68	4155.32	3774.67	3471.45	3219.77	3004.9	2817.69	2652.05	2503.71	2369.61	2247.42	2135.37	2032.07	1936.4	1847.46	1764.5	1686.91	1614.15	1545.8	1481.46	1420.82	1363.57	1309.47	1258.31	1209.88	1164	1120.54	1079.33	1040.27	1003.23	968.103	934.804	903.243	873.339	845.02	818.218	792.87	768.92	746.313	725	704.934	686.073	668.374	651.801	636.319	621.893	608.493
166	6233.69	5440.71	4668.39	4158.29	3777.83	3474.76	3223.2	3008.44	2821.31	2655.74	2507.48	2373.43	2251.29	2139.28	2036.02	1940.38	1851.46	1768.53	1690.96	1618.22	1549.88	1485.55	1424.91	1367.67	1313.58	1262.41	1213.98	1168.11	1124.64	1083.43	1044.35	1007.3	972.171	938.862	907.289	877.373	849.042	822.227	796.866	772.903	750.282	728.955	708.875	690	672.288	655.702	640.206	625.768	612.356
167	6235.6	5443.02	4671.09	4161.25	3780.98	3478.06	3226.62	3011.96	2824.92	2659.43	2511.23	2377.23	2255.14	2143.18	2039.95	1944.35	1855.46	1772.55	1695	1622.28	1553.95	1489.63	1429	1371.76	1317.67	1266.51	1218.08	1172.2	1128.73	1087.51	1048.43	1011.37	976.233	942.913	911.33	881.403	853.059	826.232	800.859	776.882	754.248	732.908	712.815	693.926	676.201	659.602	644.094	629.644	616.22
168	6237.49	5445.32	4673.78	4164.2	3784.11	3481.34	3230.03	3015.47	2828.52	2663.1	2514.96	2381.03	2258.98	2147.06	2043.87	1948.3	1859.44	1776.55	1699.02	1626.32	1558.01	1493.7	1433.08	1375.85	1321.76	1270.6	1222.17	1176.29	1132.81	1091.59	1052.5	1015.44	980.288	946.959	915.366	885.428	857.073	830.234	804.848	780.859	758.213	736.859	716.754	697.852	680.114	663.503	647.982	633.52	620.085
169	6239.38	5447.61	4676.46	4167.13	3787.24	3484.61	3233.42	3018.96	2832.1	2666.76	2518.68	2384.8	2262.81	2150.93	2047.78	1952.24	1863.41	1780.55	1703.03	1630.35	1562.05	1497.76	1437.14	1379.92	1325.84	1274.68	1226.24	1180.36	1136.88	1095.66	1056.57	1019.49	984.337	950.999	919.396	889.448	861.082	834.232	808.834	784.833	762.174	740.809	720.691	701.777	684.027	667.403	651.871	637.398	623.952
170	6241.26	5449.89	4679.13	4170.06	3790.35	3487.87	3236.8	3022.45	2835.67	2670.4	2522.39	2388.57	2266.62	2154.79	2051.67	1956.17	1867.36	1784.53	1707.04	1634.37	1566.08	1501.8	1441.19	1383.98	1329.9	1278.74	1230.31	1184.43	1140.95	1099.72	1060.62	1023.54	988.379	955.034	923.421	893.463	865.087	838.226	812.817	788.805	766.134	744.757	724.627	705.701	687.939	671.304	655.761	641.276	627.819
171	6243.14	5452.16	4681.78	4172.97	3793.45	3491.12	3240.17	3025.92	2839.23	2674.03	2526.09	2392.32	2270.43	2158.63	2055.56	1960.08	1871.31	1788.5	1711.02	1638.38	1570.11	1505.84	1445.24	1388.03	1333.96	1282.8	1234.37	1188.49	1145	1103.77	1064.67	1027.59	992.416	959.062	927.442	897.474	869.088	842.217	816.797	792.773	770.092	748.703	728.561	709.624	691.851	675.205	659.65	645.155	631.688
172	6245.01	5454.42	4684.43	4175.87	3796.53	3494.36	3243.53	3029.37	2842.77	2677.65	2529.77	2396.06	2274.21	2162.47	2059.43	1963.98	1875.24	1792.45	1715	1642.37	1574.12	1509.86	1449.27	1392.07	1338	1286.85	1238.42	1192.54	1149.05	1107.82	1068.72	1031.62	996.446	963.086	931.457	901.481	873.085	846.204	820.774	796.74	774.047	752.647	732.495	713.546	695.762	679.105	663.54	649.035	635.558
173	6246.86	5456.68	4687.07	4178.76	3799.61	3497.58	3246.87	3032.82	2846.3	2681.25	2533.44	2399.78	2277.99	2166.28	2063.28	1967.87	1879.16	1796.4	1718.97	1646.36	1578.12	1513.87	1453.29	1396.1	1342.04	1290.89	1242.47	1196.59	1153.1	1111.86	1072.75	1035.66	1000.47	967.104	935.467	905.483	877.078	850.187	824.748	800.703	778	756.59	736.427	717.468	699.673	683.006	667.431	652.915	639.429
174	6248.72	5458.92	4689.7	4181.64	3802.68	3500.79	3250.2	3036.25	2849.82	2684.85	2537.1	2403.5	2281.75	2170.09	2067.13	1971.75	1883.07	1800.33	1722.92	1650.33	1582.11	1517.87	1457.31	1400.12	1346.07	1294.92	1246.5	1200.62	1157.13	1115.89	1076.78	1039.68	1004.49	971.116	939.472	909.48	881.067	854.167	828.718	804.664	781.951	760.531	740.357	721.388	703.583	686.906	671.321	656.796	643.301
175	6250.56	5461.16	4692.32	4184.51	3805.73	3504	3253.52	3039.67	2853.33	2688.43	2540.74	2407.2	2285.5	2173.89	2070.96	1975.62	1886.96	1804.25	1726.87	1654.29	1586.09	1521.87	1461.31	1404.13	1350.09	1298.95	1250.53	1204.65	1161.16	1119.92	1080.8	1043.7	1008.5	975.123	943.473	913.473	885.052	858.144	832.686	808.622	785.9	764.47	744.287	725.308	707.493	690.806	675.212	660.678	647.173
176	6252.4	5463.39	4694.93	4187.37	3808.78	3507.19	3256.83	3043.08	2856.82	2692	2544.38	2410.89	2289.24	2177.67	2074.78	1979.48	1890.85	1808.16	1730.8	1658.25	1590.05	1525.85	1465.3	1408.14	1354.1	1302.96	1254.54	1208.67	1165.18	1123.94	1084.82	1047.71	1012.51	979.125	947.469	917.462	889.034	862.117	836.651	812.578	789.847	768.407	748.215	729.226	711.403	694.706	679.103	664.56	651.047
177	6254.23	5465.61	4697.53	4190.22	3811.81	3510.37	3260.13	3046.48	2860.31	2695.55	2548	2414.57	2292.97	2181.44	2078.59	1983.32	1894.72	1812.06	1734.72	1662.19	1594.01	1529.82	1469.29	1412.13	1358.1	1306.97	1258.55	1212.68	1169.19	1127.95	1088.83	1051.72	1016.51	983.122	951.46	921.447	893.011	866.087	840.613	816.532	793.791	772.343	752.142	733.144	715.311	698.606	682.994	668.442	654.921
178	6256.06	5467.83	4700.12	4193.06	3814.84	3513.53	3263.42	3049.87	2863.78	2699.1	2551.61	2418.24	2296.69	2185.2	2082.39	1987.15	1898.59	1815.95	1738.64	1666.12	1597.96	1533.79	1473.26	1416.11	1362.09	1310.97	1262.56	1216.68	1173.19	1131.95	1092.83	1055.72	1020.51	987.114	955.446	925.427	896.985	870.053	844.571	820.482	797.734	776.277	756.067	737.061	719.219	702.506	686.885	672.325	658.796
179	6257.88	5470.03	4702.7	4195.89	3817.85	3516.69	3266.7	3053.25	2867.24	2702.64	2555.21	2421.89	2300.4	2188.95	2086.18	1990.98	1902.44	1819.83	1742.54	1670.04	1601.9	1537.74	1477.23	1420.09	1366.07	1314.96	1266.55	1220.68	1177.19	1135.95	1096.83	1059.71	1024.5	991.102	959.428	929.404	900.955	874.016	848.527	824.431	801.674	780.209	759.991	740.977	723.127	706.405	690.776	676.208	662.671
180	6259.69	5472.23	4705.28	4198.71	3820.85	3519.84	3269.96	3056.61	2870.69	2706.16	2558.8	2425.54	2304.09	2192.69	2089.96	1994.79	1906.28	1823.7	1746.43	1673.95	1605.83	1541.68	1481.19	1424.06	1370.05	1318.94	1270.54	1224.67	1181.18	1139.94	1100.82	1063.7	1028.49	995.084	963.406	933.376	904.921	877.976	852.48	828.376	805.613	784.14	763.914	744.891	727.034	710.304	694.667	680.092	666.547
[truncated: 16 more columns]
