# Supplementary material for: The dynamic side of the Warburg effect: glycolytic intermediate storage as buffer for fluctuating glucose and O 2 supply in tumor cells
Source: F1000Res. 2018 Dec 28;7:1177. Originally published 2018 Aug 2. [Version 2] doi: 10.12688/f1000research.15635.2 (PMC6352925; doi:10.12688/f1000research.15635.2)
Supplement: Dataset 7. Simulation of steady-state diffusion gradients in a suspension of Ehrlich ascites tumor cells (25% vol/vol) in ascites fluid in the peritoneal cavity — http://dx.doi.org/10.5256/f1000research.15635.d212550 This simulates conditions under which Erhlich ascites cells were grown in Warburg’s laboratory 5, 6 with a maximal diffusion distance of 630 μm from blood vessel into ascites fluid. This simulation resolves a paradox discussed by Kemp and Mendel 62. Sixty three layers of ascites fluid with a radius increment of 10 µm per layer were simulated. [file f1000research-7-18800-s0006.tgz]

Archive with 1 entries (1 files):
- 8f604533-17cf-4a8a-8bf2-1e7bc051ec04_Data_S7.xlsx
