# Supplementary material for: The dynamic side of the Warburg effect: glycolytic intermediate storage as buffer for fluctuating glucose and O 2 supply in tumor cells
Source: F1000Res. 2018 Dec 28;7:1177. Originally published 2018 Aug 2. [Version 2] doi: 10.12688/f1000research.15635.2 (PMC6352925; doi:10.12688/f1000research.15635.2)
Supplement: Dataset 7. Simulation of steady-state diffusion gradients in a suspension of Ehrlich ascites tumor cells (25% vol/vol) in ascites fluid in the peritoneal cavity — http://dx.doi.org/10.5256/f1000research.15635.d212550 This simulates conditions under which Erhlich ascites cells were grown in Warburg’s laboratory 5, 6 with a maximal diffusion distance of 630 μm from blood vessel into ascites fluid. This simulation resolves a paradox discussed by Kemp and Mendel 62. Sixty three layers of ascites fluid with a radius increment of 10 µm per layer were simulated. [file f1000research-7-18800-s0006.tgz › 8f604533-17cf-4a8a-8bf2-1e7bc051ec04_Data_S7.xlsx]

## Sheet: Legend
Column headers	Variable	Unit
distance	distance from blood vessel	micrometer
O2	oxygen concentration	micromol per liter water in the suspension; micromolar
GLC	glucose concentration	micromol per liter water in the suspension; micromolar
LAC	lactate concentration	micromol per liter water in the suspension; micromolar
PYR	pyruvate concentration	micromol per liter water in the suspension; micromolar
ADP	adenosine diphosphate	micromol per liter cytosolic water; micromolar
ATP	adenosine triphosphate	micromol per liter cytosolic water; micromolar
FBP	fructose-1,6-bisphosphate	micromol per liter cytosolic water; micromolar
F_active	active fraction of head section of glycolysis, not inhibited by interaction with phosphorylated glycolytic intermediates
NAD	oxidized nicotinamide adenine dinucleotide	micromol per liter cytosolic water; micromolar
J_diffO2	O2 diffusion into layer	micromol per liter intracellular water per s; micromolar/s
J_diffGLC	glucose diffusion into layer	micromol per liter intracellular water per s; micromolar/s
J_diffLAC	lactate diffusion into layer	micromol per liter intracellular water per s; micromolar/s
J_diffPYR	pyruvate diffusion into layer	micromol per liter intracellular water per s; micromolar/s
NADH	reduced nicotinamide adenine dinucleotide	micromol per liter cytosolic water; micromolar
AdN	adenine nucleotide content: ATP + ADP concentration	micromol per liter cytosolic water; micromolar
J_hyd	ATP hydrolysis rate for cellular work and macromolecular synthesis	micromol per liter intracellular water per s; micromolar/s
J_mit	mitochondrial ATP synthesis	micromol per liter intracellular water per s; micromolar/s
J_head	flux in the head section of glycolysis: glucose -> FBP	micromol (6-carbon units) per liter intracellular water per s; micromolar/s
J_tail	flux in the tail section of glycolysis: 1/2 FBP -> pyruvate	micromol (3-carbon units) per liter intracellular water per s; micromolar/s
J_lac	flux for lactate dehydrogenase: pyruvate + NADH <-> lactate + NAD	micromol (3-carbon units) per liter intracellular water per s; micromolar/s
J_store	storage rate into intracellular pool: phosphorylated glycolytic intermediates -> store	micromol (6-carbon units) per liter intracellular water per s; micromolar/s
J_glycATPnet	net glycolytic ATP production = 2*J_tail - 2*J_head	micromol per liter intracellular water per s; micromolar/s
J_breakdown_ADP	ADP breakdown (via AMP)	micromol per liter intracellular water per s; micromolar/s
J_adp_synth	resynthesis of ADP (via AMP)	micromol per liter intracellular water per s; micromolar/s
J_ATPtot	J_mit + J_glycATPnet	micromol per liter intracellular water per s; micromolar/s
J_O2	oxygen consumption	micromol per liter intracellular water per s; micromolar/s
BF	blood flow	liter blood per liter intracellular water per s; 1/s
J_diffO2_cap	O2 diffusion from blood vessel	micromol per liter intracellular water per s; micromolar/s
J_diffGLC	glucose diffusion from blood vessel	micromol per liter intracellular water per s; micromolar/s
J_diffLAC	lactate diffusion from blood vessel	micromol per liter intracellular water per s; micromolar/s
J_diffPYR	pyruvate diffusion from blood vessel	micromol per liter intracellular water per s; micromolar/s
O2_sat_peri	oxygen saturation hemoglobin in blood vessel	fraction

## Sheet: Simulation Results
Layer	distance from blood vessel (micrometer)	O2	GLC	LAC	PYR	ADP	ATP	FBP	F_active	NAD	J_diffO2	J_diffGLC	J_diffLAC	J_diffPYR	NADH	AdN	J_hyd	J_mit	J_head	J_tail	J_lac	J_store	J_breakdown_ADP	J_adp_synth	J_glycATPnet	glycATP_throughput	FBPbuffer_to_ATP	J_ATPtot	J_O2
1	0-10	95.6429	5842.09	9550.25	144.272	18.5572	3898.15	1634.13	0.160232	198.967	21.988	49.8451	-75.3491	0.00206452	1.03257	3916.7	188.82	123.133	49.845	82.6886	75.3609	8.50069	0.0771903	0.0771771	65.687	82.6886	0	188.82	21.988
2	10-20	68.3538	4650.52	10779.6	144.267	18.8651	3895.79	1649.18	0.159002	198.855	22.1612	49.3469	-74.1356	0.00138748	1.14505	3914.66	188.48	124.103	49.3468	81.5355	74.1496	8.57898	0.0797736	0.079759	64.3774	81.5355	0	188.48	22.1612
3	20-30	50.7723	3866.44	11589.2	144.263	19.0711	3894.2	1657.23	0.158353	198.781	22.2621	49.0331	-73.3889	0.00100666	1.21902	3913.27	188.25	124.668	49.0331	80.8243	73.4044	8.62083	0.0815248	0.0815095	63.5824	80.8243	0	188.25	22.2621
4	30-40	38.1248	3284.58	12190.7	144.261	19.2312	3892.95	1661.45	0.158013	198.726	22.3244	48.8122	-72.881	0.000750559	1.27399	3912.18	188.069	125.017	48.8121	80.3385	72.8976	8.64281	0.0828994	0.0828836	63.0527	80.3385	0	188.069	22.3244
5	40-50	28.5307	2824.08	12667.6	144.259	19.3693	3891.86	1662.91	0.157897	198.682	22.3591	48.6519	-72.5325	0.000561361	1.31769	3911.23	187.912	125.211	48.6518	80.0026	72.55	8.65041	0.0840947	0.0840785	62.7015	80.0026	0	187.912	22.3591
6	50-60	21.0576	2444.85	13061.1	144.257	19.5007	3890.82	1661.88	0.157979	198.646	22.368	48.5409	-72.3174	0.000413086	1.35395	3910.32	187.762	125.261	48.5408	79.7914	72.3356	8.64504	0.0852391	0.0852225	62.5011	79.7914	0	187.762	22.368
7	60-70	15.1754	2124.1	13394.8	144.256	19.6396	3889.72	1658.12	0.158281	198.615	22.3468	48.481	-72.2431	0.000291839	1.38505	3909.36	187.602	125.142	48.4809	79.7107	72.2619	8.62547	0.0864581	0.0864412	62.4595	79.7107	0	187.602	22.3468
8	70-80	10.5531	1847.65	13683.2	144.255	19.8062	3888.38	1650.79	0.158872	198.587	22.2824	48.4882	-72.3546	0.000189074	1.41256	3908.19	187.408	124.781	48.4881	79.8013	72.374	8.58736	0.0879309	0.0879136	62.6264	79.8013	0	187.408	22.2824
9	80-90	6.96972	1606.06	13936.1	144.254	20.0369	3886.52	1638	0.159914	198.562	22.1448	48.6049	-72.7664	9.85969e-05	1.43782	3906.56	187.137	124.011	48.6048	80.1679	72.7863	8.52081	0.0899913	0.0899734	63.126	80.1679	0	187.137	22.1448
10	90-100	4.2688	1392.77	14160.2	144.253	20.412	3883.45	1615.41	0.161788	198.537	21.8629	48.9356	-73.7563	1.4568e-05	1.46253	3903.86	186.69	122.432	48.9356	81.0643	73.7766	8.40332	0.0933926	0.0933736	64.2574	81.0643	0	186.69	21.8629
11	100-110	2.3327	1203.01	14360.5	144.252	21.1401	3877.35	1572.34	0.165487	198.51	21.249	49.7607	-76.0588	-7.08807e-05	1.48992	3898.49	185.799	118.995	49.7606	83.1626	76.0795	8.17923	0.100173	0.100152	66.8039	83.1626	0	185.798	21.249
12	110-120	1.06424	1033.28	14540.5	144.251	22.8521	3862.26	1480.24	0.173992	198.471	19.7362	51.9289	-81.8571	-0.000170216	1.52868	3885.11	183.579	110.523	51.9288	88.4571	81.8782	7.70013	0.117055	0.117028	73.0567	88.4571	0	183.579	19.7362
13	120-130	0.364936	880.994	14702.8	144.251	27.4578	3816.49	1278.22	0.196099	198.397	15.6298	57.9112	-97.292	-0.000273954	1.6033	3843.95	176.752	87.5267	57.9111	102.524	97.3133	6.64924	0.168993	0.168946	89.225	102.524	0	176.752	15.6298
14	130-140	0.0900063	744.478	14848.9	144.25	36.3122	3707.31	1003.76	0.237009	198.274	7.7227	68.8752	-124.711	-0.00020407	1.72648	3743.63	160.111	43.2471	68.8752	127.307	124.733	5.22155	0.295559	0.295486	116.864	127.307	0	160.111	7.7227
15	140-150	0.0188398	622.879	14979.4	144.249	42.4773	3614.83	861.64	0.265716	198.189	2.14696	75.8494	-141.996	-1.0432e-05	1.81098	3657.3	145.793	12.023	75.8493	142.734	142.018	4.48222	0.404438	0.404368	133.769	142.734	0	145.792	2.14696
16	150-160	0.00378207	515.29	15095.1	144.249	44.338	3584.25	813.929	0.276977	198.157	0.462243	77.6891	-146.734	6.83414e-05	1.84292	3628.59	141.03	2.58856	77.689	146.91	146.756	4.23403	0.440647	0.440582	138.442	146.91	0	141.03	0.462243
17	160-170	0.000753552	420.603	15197.1	144.248	44.7563	3577.21	788.031	0.2835	198.143	0.0934593	77.9029	-147.553	8.77246e-05	1.85706	3621.97	139.932	0.523372	77.9028	147.607	147.576	4.09931	0.449001	0.448936	139.408	147.607	0	139.931	0.0934593
18	170-180	0.000150101	337.773	15286.5	144.247	44.8382	3575.83	761.852	0.290412	198.134	0.0186707	77.7318	-147.508	9.25052e-05	1.86622	3620.66	139.715	0.104556	77.7317	147.537	147.531	3.96313	0.450647	0.450582	139.611	147.537	0	139.715	0.0186707
19	180-190	2.99337e-05	265.892	15364.3	144.247	44.8327	3575.92	728.968	0.299589	198.127	0.00372496	77.4388	-147.269	9.41698e-05	1.87333	3620.75	139.73	0.0208598	77.4387	147.293	147.292	3.79206	0.450536	0.450471	139.709	147.293	0	139.73	0.00372496
20	190-200	5.97824e-06	204.177	15431.2	144.247	44.7859	3576.71	685.591	0.312618	198.121	0.000743747	77.0577	-146.959	9.51586e-05	1.879	3621.5	139.853	0.00416498	77.0576	146.982	146.982	3.56642	0.449596	0.449531	139.849	146.982	0	139.853	0.000743747
21	200-210	1.19584e-06	151.945	15488	144.246	44.7003	3578.16	627.465	0.331965	198.117	0.000148682	76.5676	-146.583	9.59735e-05	1.88333	3622.86	140.079	0.000832619	76.5675	146.607	146.607	3.26405	0.447878	0.447813	140.078	146.607	0	140.079	0.000148682
22	210-220	2.39619e-07	108.597	15535.3	144.246	44.5671	3580.41	549.071	0.362196	198.114	2.97632e-05	75.9276	-146.119	9.6719e-05	1.88628	3624.97	140.43	0.000166674	75.9275	146.142	146.142	2.85625	0.445213	0.445147	140.43	146.142	0	140.43	2.97632e-05
23	220-230	4.81072e-08	73.5933	15573.6	144.245	44.3742	3583.65	443.919	0.412595	198.112	5.96681e-06	75.0865	-145.53	9.74187e-05	1.88776	3628.02	140.936	3.34141e-05	75.0865	145.554	145.554	2.30925	0.441368	0.441302	140.935	145.554	0	140.935	5.96681e-06
24	230-240	9.67904e-09	46.4414	15603.4	144.245	44.1137	3588	307.001	0.503895	198.112	1.19815e-06	74.0018	-144.785	9.80798e-05	1.88768	3632.12	141.615	6.70966e-06	74.0018	144.809	144.809	1.59701	0.436201	0.436135	141.615	144.809	0	141.615	1.19815e-06
25	240-250	1.9501e-09	26.6811	15625.2	144.245	43.8072	3593.1	142.289	0.686695	198.114	2.40838e-07	72.6852	-143.866	9.87054e-05	1.88601	3636.91	142.409	1.34869e-06	72.6852	143.89	143.89	0.740182	0.430161	0.430096	142.409	143.89	0	142.409	2.40838e-07
26	250-260	3.84791e-10	13.8783	15639.4	144.244	48.1177	3518.15	1.18145	0.99623	198.168	4.89934e-08	65.3587	-130.681	9.91089e-05	1.83151	3566.27	130.693	2.74363e-07	65.3587	130.705	130.705	0.00614584	0.518979	0.519192	130.693	130.705	0	130.693	4.89934e-08
27	260-270	7.17079e-11	7.1262	15646.8	144.244	65.2919	3154.91	0.128874	0.999587	198.399	9.95418e-09	36.6463	-73.2668	9.97352e-05	1.60053	3220.2	73.2897	5.57434e-08	36.6463	73.2912	73.2912	0.000670397	0.955559	0.955699	73.2898	73.2912	0	73.2898	9.95418e-09
28	270-280	1.26089e-11	3.74397	15650.5	144.244	77.1836	2841.87	0.0467026	0.99985	198.526	1.82127e-09	19.9185	-39.8121	0.000100315	1.47422	2919.06	39.8359	1.01991e-08	19.9185	39.8366	39.8366	0.000242945	1.33533	1.33555	39.8361	39.8366	0	39.8361	1.82127e-09
29	280-290	0	2.17999	15652.1	144.243	100.309	2088.87	0.0188904	0.999939	198.591	4.99103e-10	10.9154	-21.806	0.000100844	1.40857	2189.18	21.8296	0	10.9154	21.8306	21.8306	9.82671e-05	2.25537	2.25618	21.8304	21.8306	0	21.8304	0
30	290-300	0	1.60116	15652.7	144.243	122.122	1204.96	0.00951652	0.999969	198.623	0	6.54998	-13.0751	0.000101337	1.37729	1327.08	13.0991	0	6.54998	13.0999	13.0999	4.95046e-05	3.34292	3.34357	13.0998	13.0999	0	13.0998	0
31	300-310	0	1.60115	15652.6	144.243	146.827	0	0	1	198.669	0	7.71961e-07	0.0248353	0.000101819	1.33095	146.827	0	0	0	0	0	0	0	0	0	0	0	0	0
32	310-320	0	1.60115	15652.6	144.243	146.827	0	0	1	198.669	0	7.78188e-07	0.0249422	0.000102254	1.33095	146.827	0	0	0	0	0	0	0	0	0	0	0	0	0
33	320-330	0	1.60115	15652.5	144.242	146.827	0	0	1	198.669	0	7.84108e-07	0.0250437	0.000102668	1.33095	146.827	0	0	0	0	0	0	0	0	0	0	0	0	0
34	330-340	0	1.60114	15652.5	144.242	146.827	0	0	1	198.669	0	7.89734e-07	0.0251401	0.000103061	1.33094	146.827	0	0	0	0	0	0	0	0	0	0	0	0	0
35	340-350	0	1.60114	15652.4	144.242	146.827	0	0	1	198.669	0	7.95079e-07	0.0252316	0.000103434	1.33094	146.827	0	0	0	0	0	0	0	0	0	0	0	0	0
36	350-360	0	1.60114	15652.4	144.242	146.827	0	0	1	198.669	0	8.00154e-07	0.0253185	0.000103788	1.33094	146.827	0	0	0	0	0	0	0	0	0	0	0	0	0
37	360-370	0	1.60113	15652.3	144.241	146.827	0	0	1	198.669	0	8.04969e-07	0.0254008	0.000104123	1.33094	146.827	0	0	0	0	0	0	0	0	0	0	0	0	0
38	370-380	0	1.60113	15652.3	144.241	146.827	0	0	1	198.669	0	8.09535e-07	0.0254789	0.000104441	1.33094	146.827	0	0	0	0	0	0	0	0	0	0	0	0	0
39	380-390	0	1.60113	15652.2	144.241	146.827	0	0	1	198.669	0	8.1386e-07	0.0255527	0.000104742	1.33093	146.827	0	0	0	0	0	0	0	0	0	0	0	0	0
40	390-400	0	1.60113	15652.2	144.241	146.827	0	0	1	198.669	0	8.17953e-07	0.0256226	0.000105027	1.33093	146.827	0	0	0	0	0	0	0	0	0	0	0	0	0
41	400-410	0	1.60112	15652.2	144.241	146.827	0	0	1	198.669	0	8.21821e-07	0.0256886	0.000105296	1.33093	146.827	0	0	0	0	0	0	0	0	0	0	0	0	0
42	410-420	0	1.60112	15652.1	144.241	146.827	0	0	1	198.669	0	8.2547e-07	0.0257509	0.000105549	1.33093	146.827	0	0	0	0	0	0	0	0	0	0	0	0	0
43	420-430	0	1.60112	15652.1	144.241	146.827	0	0	1	198.669	0	8.28909e-07	0.0258095	0.000105788	1.33093	146.827	0	0	0	0	0	0	0	0	0	0	0	0	0
44	430-440	0	1.60112	15652.1	144.24	146.827	0	0	1	198.669	0	8.32143e-07	0.0258646	0.000106013	1.33093	146.827	0	0	0	0	0	0	0	0	0	0	0	0	0
45	440-450	0	1.60112	15652	144.24	146.827	0	0	1	198.669	0	8.35178e-07	0.0259163	0.000106223	1.33092	146.827	0	0	0	0	0	0	0	0	0	0	0	0	0
46	450-460	0	1.60112	15652	144.24	146.827	0	0	1	198.669	0	8.38019e-07	0.0259646	0.00010642	1.33092	146.827	0	0	0	0	0	0	0	0	0	0	0	0	0
47	460-470	0	1.60111	15652	144.24	146.827	0	0	1	198.669	0	8.40671e-07	0.0260097	0.000106604	1.33092	146.827	0	0	0	0	0	0	0	0	0	0	0	0	0
48	470-480	0	1.60111	15652	144.24	146.827	0	0	1	198.669	0	8.43139e-07	0.0260517	0.000106775	1.33092	146.827	0	0	0	0	0	0	0	0	0	0	0	0	0
49	480-490	0	1.60111	15651.9	144.24	146.827	0	0	1	198.669	0	8.45428e-07	0.0260906	0.000106934	1.33092	146.827	0	0	0	0	0	0	0	0	0	0	0	0	0
50	490-500	0	1.60111	15651.9	144.24	146.827	0	0	1	198.669	0	8.47542e-07	0.0261266	0.00010708	1.33092	146.827	0	0	0	0	0	0	0	0	0	0	0	0	0
51	500-510	0	1.60111	15651.9	144.24	146.827	0	0	1	198.669	0	8.49484e-07	0.0261596	0.000107215	1.33092	146.827	0	0	0	0	0	0	0	0	0	0	0	0	0
52	510-520	0	1.60111	15651.9	144.24	146.827	0	0	1	198.669	0	8.51259e-07	0.0261897	0.000107338	1.33092	146.827	0	0	0	0	0	0	0	0	0	0	0	0	0
53	520-530	0	1.60111	15651.9	144.24	146.827	0	0	1	198.669	0	8.5287e-07	0.0262171	0.000107449	1.33092	146.827	0	0	0	0	0	0	0	0	0	0	0	0	0
54	530-540	0	1.60111	15651.9	144.24	146.827	0	0	1	198.669	0	8.5432e-07	0.0262417	0.00010755	1.33092	146.827	0	0	0	0	0	0	0	0	0	0	0	0	0
55	540-550	0	1.60111	15651.8	144.239	146.827	0	0	1	198.669	0	8.55613e-07	0.0262637	0.000107639	1.33091	146.827	0	0	0	0	0	0	0	0	0	0	0	0	0
56	550-560	0	1.60111	15651.8	144.239	146.827	0	0	1	198.669	0	8.56752e-07	0.026283	0.000107718	1.33091	146.827	0	0	0	0	0	0	0	0	0	0	0	0	0
57	560-570	0	1.6011	15651.8	144.239	146.827	0	0	1	198.669	0	8.5774e-07	0.0262998	0.000107786	1.33091	146.827	0	0	0	0	0	0	0	0	0	0	0	0	0
58	570-580	0	1.6011	15651.8	144.239	146.827	0	0	1	198.669	0	8.58579e-07	0.026314	0.000107844	1.33091	146.827	0	0	0	0	0	0	0	0	0	0	0	0	0
59	580-590	0	1.6011	15651.8	144.239	146.827	0	0	1	198.669	0	8.59272e-07	0.0263258	0.000107892	1.33091	146.827	0	0	0	0	0	0	0	0	0	0	0	0	0
60	590-600	0	1.6011	15651.8	144.239	146.827	0	0	1	198.669	0	8.59822e-07	0.0263351	0.00010793	1.33091	146.827	0	0	0	0	0	0	0	0	0	0	0	0	0
61	600-610	0	1.6011	15651.8	144.239	146.827	0	0	1	198.669	0	8.60231e-07	0.026342	0.000107958	1.33091	146.827	0	0	0	0	0	0	0	0	0	0	0	0	0
62	610-620	0	1.6011	15651.8	144.239	146.827	0	0	1	198.669	0	8.60501e-07	0.0263466	0.000107977	1.33091	146.827	0	0	0	0	0	0	0	0	0	0	0	0	0
63	620-630	0	1.6011	15651.8	144.239	146.827	0	0	1	198.669	0	8.60635e-07	0.0263489	0.000107986	1.33091	146.827	0	0	0	0	0	0	0	0	0	0	0	0	0

## Sheet: Capillary Exchange
Variable	Value	Unit
BF	0.0047	liter blood per liter intracellular water per s; 1/s
J_diffO2_cap	1.06373	micromol per liter intracellular water per s; micromolar/s
J_diffGLC_cap	13.1115	micromol per liter intracellular water per s; micromolar/s
J_diffLAC_cap	-24.3359	micromol per liter intracellular water per s; micromolar/s
J_diffPYR_cap	0.000104898	micromol per liter intracellular water per s; micromolar/s
O2_sat_peri	0.868623	fraction
