# Supplementary material for: The dynamic side of the Warburg effect: glycolytic intermediate storage as buffer for fluctuating glucose and O 2 supply in tumor cells
Source: F1000Res. 2018 Dec 28;7:1177. Originally published 2018 Aug 2. [Version 2] doi: 10.12688/f1000research.15635.2 (PMC6352925; doi:10.12688/f1000research.15635.2)
Supplement: Supplementary file 8 [file f1000research-7-18800-s0014.tgz]

Archive with 1 entries (1 files):
- 7ca19dce-dbd1-45cd-b1b2-43bff59de81b_Revision_Supplementary_Text.docx
