# Supplementary material for: The dynamic side of the Warburg effect: glycolytic intermediate storage as buffer for fluctuating glucose and O 2 supply in tumor cells
Source: F1000Res. 2018 Dec 28;7:1177. Originally published 2018 Aug 2. [Version 2] doi: 10.12688/f1000research.15635.2 (PMC6352925; doi:10.12688/f1000research.15635.2)
Supplement: Supplementary file 9 [file f1000research-7-18800-s0007.tgz]

Archive with 1 entries (1 files):
- f2bd17d0-3d01-4acc-ae3f-e89876bdcf34.pdf
